# Supplementary material for: Langevin equations from experimental data: The case of rotational diffusion in granular media
Source: PLoS One. 2019 Feb 22;14(2):e0212135. doi: 10.1371/journal.pone.0212135 (PMC6386351; doi:10.1371/journal.pone.0212135)
Supplement: S1 File — Angular position θ of the blade during the experiment with 350 spheres, maximum acceleration 39.8g and duration of 1 hour. Sampling rate of 2000Hz. (ZIP) [file pone.0212135.s001.zip]

Archive with 1 entries (1 files):
- S1_File.dat
