# Supplementary material for: Langevin equations from experimental data: The case of rotational diffusion in granular media
Source: PLoS One. 2019 Feb 22;14(2):e0212135. doi: 10.1371/journal.pone.0212135 (PMC6386351; doi:10.1371/journal.pone.0212135)
Supplement: S1 File — Angular position θ of the blade during the experiment with 350 spheres, maximum acceleration 39.8g and duration of 1 hour. Sampling rate of 2000Hz. (ZIP) [file pone.0212135.s001.zip › S1_File.dat]

0.00660
0.00644
0.00644
0.00628
0.00628
0.00613
0.00597
0.00597
0.00581
0.00660
0.00770
0.00911
0.01021
0.01162
0.01272
0.01398
0.01492
0.01602
0.01696
0.01775
0.01791
0.01712
0.01681
0.01665
0.01618
0.01587
0.01555
0.01492
0.01445
0.01398
0.01367
0.01319
0.01272
0.01319
0.01602
0.01869
0.02121
0.02388
0.02639
0.02906
0.03157
0.03424
0.03691
0.03896
0.04147
0.04383
0.04634
0.04885
0.05152
0.05404
0.05655
0.05906
0.06142
0.06393
0.06644
0.06896
0.07131
0.07383
0.07634
0.07870
0.08137
0.08388
0.08639
0.08891
0.09126
0.09346
0.09566
0.09896
0.10257
0.10681
0.11043
0.11420
0.11797
0.12158
0.12566
0.12975
0.13367
0.13760
0.13917
0.14121
0.14231
0.14388
0.14577
0.14797
0.15001
0.15221
0.15425
0.15645
0.15849
0.16054
0.16273
0.16493
0.16698
0.16902
0.17122
0.17326
0.17530
0.17734
0.17938
0.18143
0.18347
0.18583
0.18818
0.19054
0.19289
0.19525
0.19745
0.19965
0.20185
0.20405
0.20672
0.20970
0.21284
0.21583
0.21881
0.22180
0.22541
0.22855
0.23201
0.23562
0.23892
0.24253
0.24599
0.24944
0.25306
0.25730
0.26279
0.26845
0.27426
0.28007
0.28573
0.29138
0.29688
0.30191
0.30693
0.31196
0.31494
0.31714
0.31871
0.32076
0.32264
0.32437
0.32610
0.32751
0.32861
0.33018
0.33160
0.33269
0.33442
0.33568
0.33709
0.33866
0.34039
0.34196
0.34369
0.34542
0.34699
0.34887
0.35060
0.35233
0.35421
0.35594
0.35767
0.35924
0.36097
0.36238
0.36395
0.36568
0.36725
0.36882
0.37055
0.37212
0.37369
0.37526
0.37683
0.37840
0.37982
0.38108
0.37888
0.37778
0.37542
0.37385
0.37134
0.36914
0.36568
0.36348
0.36223
0.36050
0.35908
0.35751
0.35594
0.35406
0.35249
0.35076
0.34903
0.34730
0.34573
0.34416
0.34243
0.34086
0.33929
0.33756
0.33599
0.33427
0.33254
0.33065
0.32924
0.32783
0.32625
0.32453
0.32343
0.32217
0.32091
0.31981
0.31871
0.31762
0.31652
0.31557
0.31432
0.31322
0.31212
0.31102
0.30992
0.30866
0.30756
0.30646
0.30521
0.30395
0.30254
0.30112
0.29971
0.29814
0.29704
0.29625
0.29562
0.29500
0.29452
0.29421
0.29390
0.29217
0.29123
0.29013
0.28887
0.28761
0.28620
0.28479
0.28321
0.28149
0.27976
0.27819
0.27646
0.27473
0.27300
0.27128
0.26955
0.26782
0.26546
0.26232
0.25934
0.25635
0.25400
0.25196
0.25054
0.24897
0.24724
0.24536
0.24363
0.24190
0.24002
0.23813
0.23688
0.23562
0.23436
0.23311
0.23201
0.23091
0.22934
0.22808
0.22682
0.22604
0.22541
0.22462
0.22384
0.22290
0.22195
0.22117
0.21991
0.21881
0.21756
0.21756
0.21630
0.21488
0.21316
0.21143
0.20970
0.20766
0.20593
0.20405
0.20216
0.20059
0.19902
0.19776
0.19666
0.19541
0.19446
0.19368
0.19227
0.19227
0.19211
0.19148
0.19069
0.19007
0.18960
0.18897
0.18802
0.18708
0.18598
0.18504
0.18378
0.18253
0.18127
0.18064
0.17954
0.17829
0.17734
0.17640
0.17530
0.17420
0.17326
0.17232
0.17137
0.17059
0.16980
0.16886
0.16823
0.16745
0.16650
0.16588
0.16509
0.16478
0.16431
0.16368
0.16321
0.16242
0.16179
0.16132
0.16085
0.16038
0.15959
0.15928
0.15881
0.15849
0.15771
0.15614
0.15378
0.15158
0.14938
0.14734
0.14514
0.14310
0.14106
0.13933
0.13744
0.13556
0.13383
0.13210
0.13053
0.12896
0.12692
0.12425
0.12158
0.11828
0.11404
0.10886
0.10304
0.09770
0.09221
0.08577
0.07980
0.07383
0.06786
0.06189
0.05561
0.04948
0.04304
0.03676
0.03063
0.02450
0.01838
0.01225
0.00628
0.00016
-0.00581
-0.01178
-0.01775
-0.02372
-0.02985
-0.03581
-0.04194
-0.04807
-0.05419
-0.06016
-0.06613
-0.07226
-0.07823
-0.08404
-0.09001
-0.09582
-0.10194
-0.10776
-0.11341
-0.11954
-0.12551
-0.13100
-0.13619
-0.14200
-0.14813
-0.15425
-0.16006
-0.16603
-0.17200
-0.17766
-0.18331
-0.18881
-0.19431
-0.19981
-0.20546
-0.21096
-0.21661
-0.22180
-0.22729
-0.23279
-0.23719
-0.24159
-0.24379
-0.24552
-0.24819
-0.25038
-0.25290
-0.25541
-0.25808
-0.26060
-0.26295
-0.26531
-0.26782
-0.27033
-0.27269
-0.27520
-0.27756
-0.28007
-0.28259
-0.28494
-0.28746
-0.28997
-0.29264
-0.29515
-0.29782
-0.30065
-0.30379
-0.30678
-0.30992
-0.31290
-0.31620
-0.31934
-0.32201
-0.32531
-0.32845
-0.33097
-0.33364
-0.33599
-0.33835
-0.34071
-0.34259
-0.34369
-0.34448
-0.34573
-0.34730
-0.34872
-0.35013
-0.35154
-0.35296
-0.35453
-0.35610
-0.35767
-0.35940
-0.36097
-0.36223
-0.36395
-0.36552
-0.36710
-0.36867
-0.37024
-0.37181
-0.37354
-0.37511
-0.37668
-0.37825
-0.38060
-0.38437
-0.38846
-0.39191
-0.39584
-0.39961
-0.40322
-0.40699
-0.41061
-0.41438
-0.41815
-0.42176
-0.42537
-0.42898
-0.43260
-0.43621
-0.43998
-0.44312
-0.44626
-0.44940
-0.45160
-0.45380
-0.45585
-0.45789
-0.46040
-0.46260
-0.46527
-0.46731
-0.46967
-0.47202
-0.47454
-0.47705
-0.47972
-0.48239
-0.48475
-0.48742
-0.49009
-0.49276
-0.49559
-0.49841
-0.50124
-0.50423
-0.50690
-0.50988
-0.51271
-0.51554
-0.51852
-0.52135
-0.52433
-0.52732
-0.53014
-0.53313
-0.53611
-0.53910
-0.54208
-0.54491
-0.54789
-0.55088
-0.55386
-0.55669
-0.55967
-0.56250
-0.56549
-0.56831
-0.57130
-0.57413
-0.57711
-0.57994
-0.58371
-0.58638
-0.58905
-0.59203
-0.59549
-0.59863
-0.60177
-0.60523
-0.60884
-0.61151
-0.61418
-0.61638
-0.61842
-0.62125
-0.62329
-0.62518
-0.62753
-0.63020
-0.63020
-0.63052
-0.63099
-0.63240
-0.63397
-0.63633
-0.63853
-0.64088
-0.64324
-0.64575
-0.64842
-0.65110
-0.65392
-0.65644
-0.65911
-0.66193
-0.66413
-0.66665
-0.66885
-0.67136
-0.67371
-0.67623
-0.67858
-0.68110
-0.68361
-0.68597
-0.68848
-0.69099
-0.69351
-0.69351
-0.69256
-0.69256
-0.69241
-0.69272
-0.69272
-0.69304
-0.69304
-0.69351
-0.69366
-0.69398
-0.69429
-0.69461
-0.69476
-0.69508
-0.69508
-0.69523
-0.69555
-0.69571
-0.69586
-0.69492
-0.69319
-0.69194
-0.69084
-0.68989
-0.68879
-0.68785
-0.68675
-0.68565
-0.68565
-0.68565
-0.68565
-0.68565
-0.68581
-0.68565
-0.68424
-0.68220
-0.68063
-0.67843
-0.67670
-0.67481
-0.67309
-0.67136
-0.66979
-0.66822
-0.66665
-0.66508
-0.66366
-0.66209
-0.66052
-0.65895
-0.65722
-0.65565
-0.65392
-0.65125
-0.64890
-0.64638
-0.64371
-0.64104
-0.63853
-0.63586
-0.63335
-0.63067
-0.62832
-0.62565
-0.62345
-0.62094
-0.61842
-0.61607
-0.61387
-0.61151
-0.60915
-0.60633
-0.60366
-0.59973
-0.59627
-0.59266
-0.58936
-0.58606
-0.58277
-0.57962
-0.57664
-0.57365
-0.57146
-0.56941
-0.56737
-0.56454
-0.56140
-0.55732
-0.55386
-0.55088
-0.54742
-0.54444
-0.54208
-0.53910
-0.53674
-0.53407
-0.53140
-0.52873
-0.52606
-0.52292
-0.51993
-0.51726
-0.51428
-0.51114
-0.50831
-0.50564
-0.50265
-0.49983
-0.49700
-0.49417
-0.49150
-0.48915
-0.48695
-0.48459
-0.48255
-0.48051
-0.47862
-0.47579
-0.47234
-0.46857
-0.46464
-0.46087
-0.45694
-0.45317
-0.44940
-0.44579
-0.44202
-0.43825
-0.43448
-0.43087
-0.42788
-0.42521
-0.42286
-0.42035
-0.41799
-0.41563
-0.41265
-0.40919
-0.40841
-0.40856
-0.40794
-0.40762
-0.40699
-0.40652
-0.40574
-0.40511
-0.40448
-0.40369
-0.40307
-0.40260
-0.40197
-0.40134
-0.40071
-0.40008
-0.39945
-0.39883
-0.39835
-0.39773
-0.39725
-0.39678
-0.39678
-0.39678
-0.39678
-0.39663
-0.39615
-0.39584
-0.39553
-0.39506
-0.39458
-0.39396
-0.39348
-0.39301
-0.39254
-0.39207
-0.39254
-0.39364
-0.39443
-0.39521
-0.39600
-0.39678
-0.39741
-0.39788
-0.39820
-0.39883
-0.39883
-0.39945
-0.40024
-0.40087
-0.40165
-0.40228
-0.40354
-0.40464
-0.40542
-0.40637
-0.40715
-0.40809
-0.40872
-0.40951
-0.41045
-0.41108
-0.41171
-0.41249
-0.41328
-0.41390
-0.41453
-0.41516
-0.41610
-0.41689
-0.41799
-0.41925
-0.42019
-0.42129
-0.42223
-0.42317
-0.42396
-0.42474
-0.42553
-0.42616
-0.42679
-0.42741
-0.42820
-0.42883
-0.42961
-0.43040
-0.43056
-0.43008
-0.42946
-0.42851
-0.42788
-0.42726
-0.42631
-0.42537
-0.42459
-0.42349
-0.42270
-0.42192
-0.42097
-0.41987
-0.41783
-0.41532
-0.41265
-0.41061
-0.40809
-0.40605
-0.40385
-0.40212
-0.40024
-0.39835
-0.39631
-0.39396
-0.39160
-0.38924
-0.38704
-0.38469
-0.38233
-0.38013
-0.37793
-0.37558
-0.37338
-0.37134
-0.36898
-0.36678
-0.36537
-0.36364
-0.36191
-0.36018
-0.35861
-0.35688
-0.35516
-0.35343
-0.35170
-0.34982
-0.34825
-0.34636
-0.34463
-0.34290
-0.34102
-0.33929
-0.33756
-0.33584
-0.33411
-0.33254
-0.33081
-0.32924
-0.32751
-0.32594
-0.32437
-0.32264
-0.32107
-0.31934
-0.31762
-0.31604
-0.31432
-0.31275
-0.31117
-0.30945
-0.30929
-0.30945
-0.30960
-0.30976
-0.30992
-0.30992
-0.30992
-0.30992
-0.30992
-0.30992
-0.30992
-0.30992
-0.30992
-0.30992
-0.30960
-0.30960
-0.30945
-0.30945
-0.30992
-0.30992
-0.30992
-0.31039
-0.31055
-0.31023
-0.30960
-0.30913
-0.30850
-0.30772
-0.30693
-0.30599
-0.30505
-0.30175
-0.29829
-0.29515
-0.29154
-0.28871
-0.28541
-0.28369
-0.28180
-0.28007
-0.27835
-0.27630
-0.27426
-0.27238
-0.27049
-0.26813
-0.26625
-0.26389
-0.26201
-0.26327
-0.26342
-0.26358
-0.26374
-0.26374
-0.26374
-0.26374
-0.26374
-0.26389
-0.26389
-0.26405
-0.26405
-0.26421
-0.26421
-0.26437
-0.26452
-0.26452
-0.26452
-0.26468
-0.26468
-0.26484
-0.26499
-0.26499
-0.26515
-0.26531
-0.26546
-0.26562
-0.26578
-0.26594
-0.26609
-0.26625
-0.26672
-0.26861
-0.27018
-0.27190
-0.27332
-0.27505
-0.27646
-0.27835
-0.27992
-0.28212
-0.28463
-0.28667
-0.28808
-0.28620
-0.28431
-0.28102
-0.27725
-0.27489
-0.27222
-0.26955
-0.26751
-0.26625
-0.26499
-0.26405
-0.26342
-0.26264
-0.26201
-0.26122
-0.26044
-0.25950
-0.25871
-0.25792
-0.25777
-0.25730
-0.25792
-0.25887
-0.25997
-0.26091
-0.26169
-0.26389
-0.26641
-0.26861
-0.27096
-0.27316
-0.27615
-0.27897
-0.28227
-0.28588
-0.28918
-0.29311
-0.29657
-0.30018
-0.30379
-0.30756
-0.30850
-0.30960
-0.31117
-0.31212
-0.31227
-0.31243
-0.31196
-0.31149
-0.31133
-0.31055
-0.30960
-0.30898
-0.30835
-0.30725
-0.30599
-0.30521
-0.30442
-0.30363
-0.30285
-0.30191
-0.30159
-0.30128
-0.30065
-0.30034
-0.30034
-0.29987
-0.29892
-0.29829
-0.29767
-0.29657
-0.29547
-0.29452
-0.29342
-0.29264
-0.29201
-0.29138
-0.29075
-0.28997
-0.28918
-0.28856
-0.28793
-0.28714
-0.28573
-0.28353
-0.28102
-0.27897
-0.27662
-0.27458
-0.27253
-0.27049
-0.26782
-0.26374
-0.26122
-0.26107
-0.26012
-0.25871
-0.25777
-0.25730
-0.25588
-0.25463
-0.25353
-0.25227
-0.25101
-0.25007
-0.24897
-0.24771
-0.24646
-0.24520
-0.24410
-0.24285
-0.24285
-0.24285
-0.24285
-0.24285
-0.24300
-0.24300
-0.24316
-0.24316
-0.24316
-0.24316
-0.24316
-0.24300
-0.24300
-0.24285
-0.24269
-0.24269
-0.24253
-0.24253
-0.24237
-0.24222
-0.24206
-0.24175
-0.24159
-0.24143
-0.24127
-0.24049
-0.23955
-0.23845
-0.23719
-0.23688
-0.23672
-0.23562
-0.23531
-0.23719
-0.23813
-0.23939
-0.24065
-0.24080
-0.24159
-0.24190
-0.24206
-0.24363
-0.24709
-0.25086
-0.25353
-0.25588
-0.25871
-0.26075
-0.26264
-0.26389
-0.26546
-0.26656
-0.26798
-0.26955
-0.27112
-0.27300
-0.27473
-0.27646
-0.27882
-0.28102
-0.28353
-0.28604
-0.28840
-0.29091
-0.29342
-0.29594
-0.29782
-0.30034
-0.30379
-0.30678
-0.31102
-0.31353
-0.31573
-0.31793
-0.31997
-0.32233
-0.32468
-0.32720
-0.33002
-0.33269
-0.33537
-0.33819
-0.34118
-0.34400
-0.34699
-0.34825
-0.34887
-0.34856
-0.34872
-0.34872
-0.34872
-0.34809
-0.34887
-0.34887
-0.34856
-0.34903
-0.34935
-0.34872
-0.34903
-0.34903
-0.34872
-0.34840
-0.34856
-0.34825
-0.34825
-0.34809
-0.34809
-0.34793
-0.34793
-0.34777
-0.34762
-0.34746
-0.34715
-0.34699
-0.34683
-0.34667
-0.34652
-0.34636
-0.34636
-0.34620
-0.34605
-0.34589
-0.34636
-0.34887
-0.35107
-0.35359
-0.35594
-0.35846
-0.36081
-0.36333
-0.36600
-0.36851
-0.37118
-0.37369
-0.37636
-0.37888
-0.38139
-0.38390
-0.38626
-0.38877
-0.39144
-0.39380
-0.39615
-0.39851
-0.40102
-0.40338
-0.40574
-0.40778
-0.41045
-0.41281
-0.41532
-0.41642
-0.41956
-0.42286
-0.42679
-0.43024
-0.43385
-0.43684
-0.43982
-0.44265
-0.44548
-0.44721
-0.44956
-0.45145
-0.45208
-0.45333
-0.45365
-0.45380
-0.45443
-0.45459
-0.45490
-0.45537
-0.45569
-0.45600
-0.45694
-0.45742
-0.45710
-0.45726
-0.45537
-0.45412
-0.45239
-0.45066
-0.44862
-0.44673
-0.44501
-0.44312
-0.44061
-0.43904
-0.43762
-0.43668
-0.43527
-0.43370
-0.43165
-0.42961
-0.42788
-0.42600
-0.42396
-0.42192
-0.42003
-0.41815
-0.41658
-0.41548
-0.41453
-0.41343
-0.41233
-0.41123
-0.41186
-0.41171
-0.41171
-0.41186
-0.41108
-0.41123
-0.41139
-0.41092
-0.40966
-0.40888
-0.40794
-0.40668
-0.40542
-0.40401
-0.40260
-0.40024
-0.39930
-0.39788
-0.39631
-0.39506
-0.39396
-0.39301
-0.39191
-0.39113
-0.39050
-0.39003
-0.38956
-0.38877
-0.38830
-0.38783
-0.38736
-0.38720
-0.38689
-0.38657
-0.38594
-0.38516
-0.38422
-0.38327
-0.38217
-0.38123
-0.38013
-0.37888
-0.37778
-0.37668
-0.37558
-0.37448
-0.37354
-0.37244
-0.37102
-0.36977
-0.36851
-0.36710
-0.36568
-0.36458
-0.36348
-0.36207
-0.36160
-0.36065
-0.35940
-0.35956
-0.35846
-0.35751
-0.35704
-0.35626
-0.35547
-0.35484
-0.35406
-0.35343
-0.35296
-0.35217
-0.35154
-0.35092
-0.35013
-0.34950
-0.34887
-0.34683
-0.34542
-0.34353
-0.34181
-0.33976
-0.33756
-0.33521
-0.33285
-0.33050
-0.32814
-0.32578
-0.32343
-0.32107
-0.31871
-0.31636
-0.31416
-0.31180
-0.30945
-0.30725
-0.30489
-0.30254
-0.30034
-0.29798
-0.29562
-0.29342
-0.29107
-0.28871
-0.28636
-0.28416
-0.28180
-0.27960
-0.27709
-0.27489
-0.27269
-0.27049
-0.26813
-0.26625
-0.26405
-0.26217
-0.25981
-0.25761
-0.25525
-0.25306
-0.25086
-0.24881
-0.24662
-0.24457
-0.24237
-0.24049
-0.23829
-0.23609
-0.23531
-0.23499
-0.23672
-0.23750
-0.23703
-0.23735
-0.23703
-0.23703
-0.23688
-0.23703
-0.23703
-0.23703
-0.23703
-0.23703
-0.23688
-0.23688
-0.23578
-0.23499
-0.23373
-0.23263
-0.23154
-0.23075
-0.22965
-0.22871
-0.22792
-0.22667
-0.22572
-0.22478
-0.22400
-0.22274
-0.22180
-0.22101
-0.22023
-0.21928
-0.21865
-0.21771
-0.21677
-0.21598
-0.21504
-0.21426
-0.21347
-0.21300
-0.21316
-0.21300
-0.21190
-0.21159
-0.21127
-0.21080
-0.21080
-0.21017
-0.21017
-0.20986
-0.20923
-0.20892
-0.20844
-0.20766
-0.20719
-0.20656
-0.20577
-0.20483
-0.20389
-0.20295
-0.20200
-0.20090
-0.20059
-0.20059
-0.20043
-0.20028
-0.20012
-0.20059
-0.20122
-0.20075
-0.20059
-0.20043
-0.20012
-0.19996
-0.19965
-0.19933
-0.19886
-0.19871
-0.19839
-0.19823
-0.19808
-0.19792
-0.19792
-0.19776
-0.19745
-0.19698
-0.19666
-0.19619
-0.19572
-0.19509
-0.19431
-0.19337
-0.19258
-0.19179
-0.19164
-0.19164
-0.19195
-0.19211
-0.19211
-0.19305
-0.19337
-0.19352
-0.19368
-0.19415
-0.19399
-0.19478
-0.19713
-0.19839
-0.19933
-0.20043
-0.20200
-0.20248
-0.20263
-0.20295
-0.20295
-0.20310
-0.20342
-0.20342
-0.20200
-0.20138
-0.20043
-0.19981
-0.19886
-0.19776
-0.19635
-0.19541
-0.19399
-0.19258
-0.19227
-0.19258
-0.19242
-0.19227
-0.19289
-0.19352
-0.19368
-0.19399
-0.19446
-0.19478
-0.19494
-0.19525
-0.19541
-0.19556
-0.19588
-0.19619
-0.19698
-0.19556
-0.19446
-0.19321
-0.19258
-0.19132
-0.19007
-0.18912
-0.18787
-0.18661
-0.18567
-0.18457
-0.18347
-0.18237
-0.18127
-0.18001
-0.17907
-0.17797
-0.17687
-0.17640
-0.17577
-0.17452
-0.17389
-0.17310
-0.17185
-0.17059
-0.16965
-0.16808
-0.16666
-0.16525
-0.16399
-0.16258
-0.16399
-0.16540
-0.16698
-0.16902
-0.17122
-0.17279
-0.17357
-0.17263
-0.17137
-0.16996
-0.16839
-0.16588
-0.16478
-0.16415
-0.16383
-0.16352
-0.16336
-0.16305
-0.16289
-0.16242
-0.16179
-0.16148
-0.16116
-0.16038
-0.16054
-0.16038
-0.16022
-0.16006
-0.15991
-0.15975
-0.15959
-0.15928
-0.15896
-0.15865
-0.15834
-0.15802
-0.15724
-0.15692
-0.15645
-0.15488
-0.15252
-0.15064
-0.14923
-0.14765
-0.14577
-0.14404
-0.14263
-0.14074
-0.13917
-0.13760
-0.13603
-0.13367
-0.13148
-0.12959
-0.12771
-0.12425
-0.12142
-0.11828
-0.11514
-0.11215
-0.10901
-0.10587
-0.10304
-0.10006
-0.09708
-0.09378
-0.08969
-0.08624
-0.08231
-0.07870
-0.07477
-0.07194
-0.06770
-0.06456
-0.06377
-0.06283
-0.06189
-0.06063
-0.05953
-0.06048
-0.06095
-0.06126
-0.06173
-0.06252
-0.06362
-0.06472
-0.06566
-0.06676
-0.06802
-0.06896
-0.06974
-0.07084
-0.07179
-0.07273
-0.07336
-0.07398
-0.07477
-0.07540
-0.07618
-0.07681
-0.07744
-0.07807
-0.07870
-0.07933
-0.07995
-0.08058
-0.08121
-0.08231
-0.08310
-0.08419
-0.08577
-0.08687
-0.08828
-0.08969
-0.09095
-0.09378
-0.09613
-0.09896
-0.10289
-0.10540
-0.10854
-0.11184
-0.11451
-0.11734
-0.12017
-0.12284
-0.12566
-0.12802
-0.13053
-0.13305
-0.13540
-0.13792
-0.14059
-0.14294
-0.14546
-0.14797
-0.15064
-0.15331
-0.15598
-0.15896
-0.16211
-0.16540
-0.16855
-0.17185
-0.17514
-0.17829
-0.18143
-0.18488
-0.18818
-0.19148
-0.19478
-0.19823
-0.20216
-0.20609
-0.20954
-0.21331
-0.21724
-0.21850
-0.22038
-0.22211
-0.22431
-0.22635
-0.22839
-0.23091
-0.23326
-0.23593
-0.23813
-0.24065
-0.24347
-0.24567
-0.24787
-0.25007
-0.25211
-0.25400
-0.25604
-0.25808
-0.25981
-0.26169
-0.26358
-0.26421
-0.26421
-0.26468
-0.26452
-0.26452
-0.26484
-0.26484
-0.26468
-0.26484
-0.26515
-0.26499
-0.26452
-0.26452
-0.26452
-0.26437
-0.26437
-0.26421
-0.26389
-0.26374
-0.26358
-0.26327
-0.26311
-0.26295
-0.26279
-0.26264
-0.26248
-0.26232
-0.26201
-0.26185
-0.26169
-0.26154
-0.26138
-0.26107
-0.26091
-0.26075
-0.26060
-0.26044
-0.26028
-0.26012
-0.26012
-0.25997
-0.25981
-0.25981
-0.25934
-0.25902
-0.25918
-0.25965
-0.26012
-0.26044
-0.26075
-0.26107
-0.26122
-0.26154
-0.26169
-0.26185
-0.26248
-0.26295
-0.26279
-0.26327
-0.26342
-0.26358
-0.26389
-0.26405
-0.26421
-0.26437
-0.26452
-0.26389
-0.26389
-0.26342
-0.26311
-0.26248
-0.26201
-0.26154
-0.26122
-0.25965
-0.25714
-0.25525
-0.25368
-0.25148
-0.24944
-0.24677
-0.24473
-0.24190
-0.23986
-0.23735
-0.23483
-0.23263
-0.23044
-0.22745
-0.22478
-0.22227
-0.21975
-0.21708
-0.21426
-0.21174
-0.20923
-0.20577
-0.20310
-0.19949
-0.19604
-0.19289
-0.18960
-0.18677
-0.18363
-0.18001
-0.17687
-0.17357
-0.17263
-0.17279
-0.17342
-0.17342
-0.17373
-0.17373
-0.17357
-0.17279
-0.17200
-0.17200
-0.17153
-0.17122
-0.17075
-0.17059
-0.17027
-0.16980
-0.16917
-0.16760
-0.16650
-0.16493
-0.16352
-0.16195
-0.16022
-0.15787
-0.15488
-0.15158
-0.14860
-0.14718
-0.14687
-0.14546
-0.14483
-0.14404
-0.14341
-0.14263
-0.14216
-0.14169
-0.14121
-0.14074
-0.14043
-0.14012
-0.13980
-0.13949
-0.13902
-0.13886
-0.13854
-0.13917
-0.14059
-0.14153
-0.14279
-0.14404
-0.14530
-0.14671
-0.14813
-0.14970
-0.15111
-0.15300
-0.15519
-0.15708
-0.15928
-0.16132
-0.16305
-0.16478
-0.16666
-0.16808
-0.16980
-0.17122
-0.17247
-0.17389
-0.17530
-0.17656
-0.17781
-0.17923
-0.18048
-0.18158
-0.18300
-0.18425
-0.18535
-0.18661
-0.18787
-0.18897
-0.19007
-0.19148
-0.19258
-0.19368
-0.19494
-0.19604
-0.19541
-0.19227
-0.19007
-0.18708
-0.18457
-0.18253
-0.18064
-0.17876
-0.17703
-0.17562
-0.17404
-0.17294
-0.17185
-0.17043
-0.16933
-0.16839
-0.16839
-0.16792
-0.16713
-0.16650
-0.16588
-0.16462
-0.16336
-0.16242
-0.16148
-0.16022
-0.15912
-0.15755
-0.15708
-0.15708
-0.15645
-0.15598
-0.15614
-0.15598
-0.15535
-0.15519
-0.15472
-0.15441
-0.15394
-0.15378
-0.15347
-0.15315
-0.15300
-0.15268
-0.15127
-0.14954
-0.14718
-0.14640
-0.14467
-0.14357
-0.14247
-0.14184
-0.14043
-0.13933
-0.13839
-0.13729
-0.13462
-0.13383
-0.13258
-0.13148
-0.13038
-0.12771
-0.12409
-0.12142
-0.11812
-0.11498
-0.11153
-0.10823
-0.10493
-0.10132
-0.09770
-0.09425
-0.09032
-0.08624
-0.08215
-0.07791
-0.07414
-0.07273
-0.07053
-0.06896
-0.06754
-0.06613
-0.06503
-0.06425
-0.06267
-0.06095
-0.05969
-0.05812
-0.05671
-0.05529
-0.05372
-0.05199
-0.05042
-0.04885
-0.04744
-0.04587
-0.04430
-0.04273
-0.04084
-0.03911
-0.03723
-0.03644
-0.03581
-0.03566
-0.03519
-0.03487
-0.03424
-0.03377
-0.03314
-0.03252
-0.03204
-0.03157
-0.03126
-0.03157
-0.03173
-0.03157
-0.03126
-0.03157
-0.03189
-0.03189
-0.03204
-0.03236
-0.03252
-0.03267
-0.03267
-0.03283
-0.03267
-0.03220
-0.03189
-0.03157
-0.03126
-0.03094
-0.03063
-0.03016
-0.02985
-0.02922
-0.02875
-0.02780
-0.02717
-0.02639
-0.02560
-0.02482
-0.02325
-0.02262
-0.02199
-0.02136
-0.02073
-0.01995
-0.01932
-0.01854
-0.01791
-0.01587
-0.01335
-0.01052
-0.00848
-0.00581
-0.00361
-0.00110
0.00126
0.00377
0.00613
0.00864
0.01100
0.01351
0.01587
0.01822
0.02073
0.02309
0.02560
0.02780
0.03000
0.03220
0.03440
0.03644
0.03848
0.04037
0.04225
0.04414
0.04587
0.04760
0.04932
0.05105
0.05246
0.05419
0.05576
0.05796
0.06063
0.06299
0.06535
0.06786
0.07037
0.07179
0.07273
0.07383
0.07446
0.07540
0.07650
0.07791
0.07901
0.08042
0.08184
0.08294
0.08341
0.08357
0.08404
0.08482
0.08561
0.08639
0.08702
0.08796
0.08875
0.08922
0.09016
0.09079
0.09173
0.09252
0.09331
0.09393
0.09440
0.09566
0.09708
0.09865
0.09990
0.10132
0.10257
0.10430
0.10571
0.10729
0.10870
0.10980
0.11121
0.11231
0.11357
0.11498
0.11624
0.11734
0.11875
0.12017
0.12158
0.12299
0.12456
0.12613
0.12739
0.12881
0.13038
0.13179
0.13320
0.13462
0.13619
0.13760
0.13870
0.14027
0.14169
0.14294
0.14498
0.14656
0.14718
0.14781
0.14907
0.14923
0.14954
0.15048
0.15111
0.15205
0.15315
0.15410
0.15472
0.15582
0.15677
0.15755
0.15881
0.15959
0.16038
0.16116
0.16195
0.16273
0.16352
0.16431
0.16478
0.16556
0.16635
0.16666
0.16713
0.16760
0.16808
0.16886
0.17122
0.17342
0.17593
0.17813
0.18048
0.18268
0.18473
0.18692
0.18740
0.18740
0.18677
0.18645
0.18692
0.18755
0.18818
0.18881
0.18944
0.19007
0.19054
0.19117
0.19164
0.19227
0.19289
0.19289
0.19289
0.19289
0.19258
0.19227
0.19195
0.19179
0.19148
0.19132
0.19195
0.19242
0.19258
0.19274
0.19289
0.19337
0.19415
0.19494
0.19556
0.19666
0.19761
0.19886
0.19996
0.20106
0.20216
0.20310
0.20373
0.20483
0.20577
0.20672
0.20687
0.20640
0.20640
0.20687
0.20735
0.20766
0.20797
0.20797
0.20813
0.20797
0.20782
0.20766
0.20719
0.20672
0.20625
0.20609
0.20577
0.20562
0.20546
0.20530
0.20530
0.20577
0.20577
0.20609
0.20672
0.20719
0.20750
0.20797
0.20829
0.20860
0.20876
0.20876
0.20892
0.20876
0.20813
0.20782
0.20750
0.20687
0.20640
0.20593
0.20310
0.20122
0.19902
0.19698
0.19494
0.19274
0.19069
0.18881
0.18677
0.18473
0.18268
0.18064
0.17844
0.17624
0.17389
0.17137
0.16902
0.16682
0.16431
0.16242
0.16038
0.15834
0.15645
0.15629
0.15724
0.15724
0.15724
0.15724
0.15692
0.15661
0.15629
0.15582
0.15551
0.15519
0.15504
0.15472
0.15441
0.15425
0.15394
0.15362
0.15347
0.15347
0.15347
0.15362
0.15378
0.15410
0.15457
0.15488
0.15551
0.15598
0.15661
0.15708
0.15755
0.15787
0.15818
0.15865
0.15928
0.15912
0.15912
0.15944
0.15959
0.15991
0.16038
0.16101
0.16163
0.16195
0.16242
0.16305
0.16368
0.16431
0.16493
0.16572
0.16635
0.16713
0.16776
0.16855
0.16917
0.16996
0.17075
0.17137
0.17279
0.17499
0.17750
0.17954
0.18190
0.18394
0.18598
0.18771
0.18865
0.18944
0.19022
0.19117
0.19195
0.19211
0.19289
0.19305
0.19368
0.19399
0.19446
0.19446
0.19446
0.19494
0.19478
0.19525
0.19541
0.19541
0.19556
0.19588
0.19572
0.19556
0.19572
0.19572
0.19604
0.19666
0.19776
0.19823
0.19902
0.19965
0.20059
0.20153
0.20263
0.20295
0.20326
0.20358
0.20373
0.20420
0.20483
0.20530
0.20577
0.20640
0.20687
0.20750
0.20813
0.20876
0.20923
0.20986
0.21049
0.21096
0.21174
0.21237
0.21300
0.21347
0.21410
0.21473
0.21536
0.21598
0.21661
0.21724
0.21803
0.21865
0.21928
0.22038
0.22133
0.22227
0.22305
0.22431
0.22415
0.22384
0.22400
0.22415
0.22431
0.22447
0.22462
0.22478
0.22494
0.22478
0.22478
0.22462
0.22447
0.22447
0.22447
0.22447
0.22447
0.22447
0.22462
0.22462
0.22462
0.22494
0.22525
0.22431
0.22321
0.22242
0.22117
0.22023
0.21897
0.21756
0.21646
0.21504
0.21363
0.21221
0.21064
0.20907
0.20750
0.20609
0.20562
0.20483
0.20436
0.20373
0.20279
0.20200
0.20106
0.20012
0.19902
0.19761
0.19635
0.19525
0.19384
0.19179
0.19007
0.18818
0.18645
0.18457
0.18284
0.18253
0.18253
0.18206
0.18174
0.18158
0.18284
0.18363
0.18504
0.18614
0.18724
0.18850
0.18975
0.19101
0.19321
0.19541
0.19761
0.19965
0.20169
0.20310
0.20436
0.20483
0.20562
0.20625
0.20703
0.20766
0.20577
0.20263
0.20012
0.19713
0.19478
0.19227
0.18991
0.18740
0.18551
0.18378
0.18221
0.18001
0.17829
0.17656
0.17514
0.17562
0.17499
0.17389
0.17326
0.17263
0.17232
0.17122
0.17043
0.16965
0.16870
0.16776
0.16682
0.16556
0.16431
0.16289
0.16242
0.16163
0.16054
0.16006
0.15928
0.15865
0.15818
0.15771
0.15692
0.15614
0.15535
0.15441
0.15378
0.15394
0.15472
0.15441
0.15378
0.15331
0.15252
0.15174
0.15127
0.15064
0.15001
0.14985
0.14970
0.14970
0.14970
0.14985
0.15017
0.15064
0.15111
0.15080
0.15127
0.15033
0.14954
0.14875
0.14781
0.14687
0.14624
0.14530
0.14498
0.14593
0.14546
0.14577
0.14514
0.14451
0.14420
0.14373
0.14341
0.14326
0.14279
0.14263
0.14263
0.14231
0.14231
0.14216
0.14200
0.14184
0.14169
0.14137
0.14121
0.14106
0.14074
0.14043
0.14012
0.13917
0.13776
0.13635
0.13493
0.13336
0.13210
0.13069
0.12959
0.12865
0.12739
0.12566
0.12394
0.12221
0.12048
0.11875
0.11702
0.11530
0.11357
0.11184
0.11011
0.10854
0.10650
0.10524
0.10462
0.10352
0.10289
0.10210
0.10147
0.10085
0.10022
0.09975
0.09943
0.09943
0.09912
0.09865
0.09849
0.09817
0.09786
0.09755
0.09723
0.09692
0.09676
0.09629
0.09598
0.09550
0.09519
0.09472
0.09440
0.09409
0.09362
0.09315
0.09252
0.09189
0.09158
0.09079
0.09189
0.09409
0.09550
0.09708
0.09865
0.10037
0.10194
0.10367
0.10540
0.10681
0.10838
0.10996
0.11184
0.11388
0.11608
0.11718
0.11781
0.11797
0.11875
0.11922
0.11969
0.12001
0.12064
0.12158
0.12331
0.12284
0.12268
0.12284
0.12346
0.12394
0.12456
0.12535
0.12598
0.12661
0.12723
0.12802
0.12865
0.12943
0.13006
0.13069
0.13132
0.13163
0.13226
0.13273
0.13320
0.13383
0.13430
0.13493
0.13493
0.13430
0.13367
0.13163
0.12849
0.12645
0.12425
0.12189
0.11969
0.11797
0.11561
0.11341
0.11121
0.10886
0.10650
0.10414
0.10194
0.09943
0.09708
0.09456
0.09221
0.08985
0.08749
0.08514
0.08278
0.08042
0.07948
0.07870
0.07775
0.07744
0.07838
0.07964
0.08074
0.08184
0.08310
0.08435
0.08561
0.08702
0.08875
0.09032
0.09205
0.09362
0.09362
0.09331
0.09268
0.09236
0.09158
0.09095
0.09001
0.08906
0.08812
0.08718
0.08577
0.08404
0.08231
0.08058
0.07885
0.07728
0.07556
0.07398
0.07241
0.07069
0.06896
0.06723
0.06535
0.06346
0.06189
0.06000
0.05781
0.05498
0.05231
0.04979
0.04712
0.04477
0.04225
0.03990
0.03738
0.03503
0.03267
0.03047
0.02985
0.02969
0.02969
0.02953
0.02985
0.02985
0.02969
0.02953
0.02953
0.02922
0.02906
0.02875
0.02843
0.02812
0.02796
0.02890
0.02922
0.02922
0.02953
0.02953
0.03063
0.03047
0.03047
0.03000
0.02906
0.02812
0.02827
0.02812
0.02780
0.02780
0.02812
0.02859
0.02875
0.02922
0.02953
0.02969
0.02985
0.03047
0.02812
0.02655
0.02513
0.02356
0.02199
0.02058
0.01916
0.01712
0.01555
0.01367
0.01210
0.00990
0.00801
0.00613
0.00393
0.00157
-0.00063
-0.00283
-0.00518
-0.00628
-0.00754
-0.00880
-0.01005
-0.01131
-0.01257
-0.01382
-0.01539
-0.01665
-0.01791
-0.01995
-0.02246
-0.02608
-0.03047
-0.03519
-0.03974
-0.04445
-0.04885
-0.05341
-0.05781
-0.06173
-0.06550
-0.06896
-0.07257
-0.07634
-0.08027
-0.08404
-0.08765
-0.09142
-0.09425
-0.09660
-0.09912
-0.10116
-0.10336
-0.10540
-0.10760
-0.10948
-0.11137
-0.11310
-0.11514
-0.11687
-0.11875
-0.12064
-0.12268
-0.12488
-0.12692
-0.12928
-0.13195
-0.13477
-0.13697
-0.13839
-0.13980
-0.14121
-0.14231
-0.14373
-0.14483
-0.14624
-0.14750
-0.15205
-0.15598
-0.15991
-0.16415
-0.16823
-0.17247
-0.17687
-0.18127
-0.18551
-0.18991
-0.19431
-0.19855
-0.20279
-0.20687
-0.20986
-0.21253
-0.21488
-0.21771
-0.22023
-0.22305
-0.22588
-0.22887
-0.23185
-0.23499
-0.23798
-0.24096
-0.24363
-0.24489
-0.24599
-0.24646
-0.24787
-0.24991
-0.25180
-0.25400
-0.25620
-0.25730
-0.25698
-0.25714
-0.25698
-0.25714
-0.25714
-0.25730
-0.25730
-0.25761
-0.25777
-0.25808
-0.25855
-0.25902
-0.25950
-0.25981
-0.26044
-0.26075
-0.26091
-0.26154
-0.26201
-0.26248
-0.26295
-0.26358
-0.26405
-0.26452
-0.26499
-0.26546
-0.26594
-0.26656
-0.26704
-0.26751
-0.26813
-0.26861
-0.26908
-0.26971
-0.27018
-0.27065
-0.27112
-0.27065
-0.27065
-0.27065
-0.27049
-0.27049
-0.27065
-0.27065
-0.27096
-0.27128
-0.27159
-0.27175
-0.27175
-0.27190
-0.27190
-0.27096
-0.26908
-0.26735
-0.26562
-0.26374
-0.26201
-0.25997
-0.25824
-0.25635
-0.25337
-0.24976
-0.24614
-0.24285
-0.23955
-0.23656
-0.23515
-0.23405
-0.23358
-0.23311
-0.23248
-0.23201
-0.23169
-0.23122
-0.23044
-0.23012
-0.22996
-0.22934
-0.22824
-0.22745
-0.22651
-0.22557
-0.22447
-0.22510
-0.22541
-0.22588
-0.22635
-0.22682
-0.22729
-0.22777
-0.22808
-0.22839
-0.22887
-0.22934
-0.22965
-0.23028
-0.23106
-0.23185
-0.23263
-0.23358
-0.23358
-0.23342
-0.23326
-0.23326
-0.23311
-0.23279
-0.23232
-0.23185
-0.23154
-0.23091
-0.23044
-0.22996
-0.22949
-0.22918
-0.22887
-0.23012
-0.23106
-0.23248
-0.23358
-0.23483
-0.23609
-0.23719
-0.23845
-0.23955
-0.24033
-0.24127
-0.24206
-0.24237
-0.24285
-0.24332
-0.24394
-0.24457
-0.24552
-0.24646
-0.24756
-0.24850
-0.24944
-0.25070
-0.25164
-0.25243
-0.25321
-0.25384
-0.25431
-0.25478
-0.25525
-0.25588
-0.25635
-0.25667
-0.25714
-0.25761
-0.25808
-0.25871
-0.25934
-0.26012
-0.26075
-0.26138
-0.26217
-0.26279
-0.26342
-0.26405
-0.26468
-0.26531
-0.26641
-0.26766
-0.26892
-0.27018
-0.27128
-0.27222
-0.27332
-0.27426
-0.27520
-0.27615
-0.27677
-0.27599
-0.27552
-0.27489
-0.27426
-0.27379
-0.27363
-0.27332
-0.27316
-0.27285
-0.27253
-0.27253
-0.27222
-0.27190
-0.27159
-0.27112
-0.27065
-0.27033
-0.26986
-0.26955
-0.26908
-0.26845
-0.26813
-0.26782
-0.26813
-0.26876
-0.26892
-0.26923
-0.26955
-0.26971
-0.27002
-0.27033
-0.27065
-0.27096
-0.27128
-0.27159
-0.27190
-0.27222
-0.27253
-0.27395
-0.27583
-0.27850
-0.28070
-0.28306
-0.28510
-0.28730
-0.28934
-0.29154
-0.29358
-0.29578
-0.29782
-0.29987
-0.30191
-0.30411
-0.30615
-0.30803
-0.31008
-0.31212
-0.31416
-0.31604
-0.31793
-0.31997
-0.32186
-0.32374
-0.32578
-0.32783
-0.32971
-0.33207
-0.33458
-0.33678
-0.33866
-0.33961
-0.34133
-0.34290
-0.34416
-0.34558
-0.34652
-0.34730
-0.34856
-0.34919
-0.35013
-0.35029
-0.35013
-0.35044
-0.35076
-0.35076
-0.35076
-0.35107
-0.35107
-0.35092
-0.35092
-0.35092
-0.35092
-0.35139
-0.35217
-0.35264
-0.35296
-0.35343
-0.35390
-0.35421
-0.35469
-0.35500
-0.35531
-0.35563
-0.35594
-0.35641
-0.35688
-0.35736
-0.35798
-0.35971
-0.36081
-0.36207
-0.36317
-0.36490
-0.36678
-0.36835
-0.37008
-0.37196
-0.37354
-0.37495
-0.37621
-0.37731
-0.37856
-0.37998
-0.38155
-0.38280
-0.38406
-0.38500
-0.38610
-0.38720
-0.38799
-0.38877
-0.38956
-0.39003
-0.39050
-0.39097
-0.39129
-0.39144
-0.39176
-0.39207
-0.39238
-0.39270
-0.39286
-0.39317
-0.39348
-0.39380
-0.39396
-0.39427
-0.39443
-0.39474
-0.39490
-0.39521
-0.39553
-0.39553
-0.39553
-0.39553
-0.39553
-0.39553
-0.39553
-0.39568
-0.39584
-0.39600
-0.39615
-0.39631
-0.39647
-0.39663
-0.39694
-0.39725
-0.39741
-0.39773
-0.39804
-0.39835
-0.39851
-0.39773
-0.39537
-0.39411
-0.39223
-0.39034
-0.38846
-0.38673
-0.38469
-0.38265
-0.38060
-0.37872
-0.37683
-0.37495
-0.37165
-0.36929
-0.36741
-0.36474
-0.36207
-0.36018
-0.35767
-0.35516
-0.35312
-0.35076
-0.34840
-0.34620
-0.34400
-0.34259
-0.34086
-0.33945
-0.33804
-0.33709
-0.33662
-0.33584
-0.33474
-0.33489
-0.33521
-0.33788
-0.33992
-0.34369
-0.34573
-0.34746
-0.34982
-0.35249
-0.35437
-0.35673
-0.35924
-0.36144
-0.36380
-0.36615
-0.36835
-0.37071
-0.37306
-0.37558
-0.37762
-0.37998
-0.38280
-0.38485
-0.38704
-0.38924
-0.39144
-0.39364
-0.39584
-0.39820
-0.40008
-0.40244
-0.40511
-0.40715
-0.40935
-0.41171
-0.41422
-0.41626
-0.41846
-0.42113
-0.42380
-0.42647
-0.42898
-0.43150
-0.43323
-0.43464
-0.43558
-0.43684
-0.43794
-0.43888
-0.44014
-0.44155
-0.44249
-0.44391
-0.44548
-0.44673
-0.44752
-0.44846
-0.44940
-0.45019
-0.45113
-0.45208
-0.45317
-0.45427
-0.45537
-0.45647
-0.45742
-0.45883
-0.46040
-0.46181
-0.46323
-0.46464
-0.46606
-0.46747
-0.46888
-0.47030
-0.47171
-0.47312
-0.47454
-0.47595
-0.47737
-0.47878
-0.48019
-0.48145
-0.48286
-0.48412
-0.48538
-0.48679
-0.48569
-0.48365
-0.48223
-0.48019
-0.47846
-0.47658
-0.47485
-0.47281
-0.47092
-0.46888
-0.46715
-0.46527
-0.46496
-0.46386
-0.46354
-0.46291
-0.46260
-0.46181
-0.46150
-0.46087
-0.46040
-0.45993
-0.45867
-0.45789
-0.45694
-0.45569
-0.45475
-0.45427
-0.45380
-0.45333
-0.45302
-0.45380
-0.45490
-0.45585
-0.45710
-0.45820
-0.45930
-0.46040
-0.46150
-0.46260
-0.46354
-0.46448
-0.46527
-0.46590
-0.46668
-0.46747
-0.46810
-0.46888
-0.46967
-0.47030
-0.47092
-0.47155
-0.47218
-0.47297
-0.47375
-0.47454
-0.47532
-0.47611
-0.47689
-0.47768
-0.47846
-0.47972
-0.48145
-0.48318
-0.48490
-0.48663
-0.48836
-0.48993
-0.49150
-0.49323
-0.49480
-0.49637
-0.49794
-0.49951
-0.50093
-0.50250
-0.50407
-0.50548
-0.50705
-0.50862
-0.50988
-0.51098
-0.51224
-0.51349
-0.51491
-0.51506
-0.51601
-0.51695
-0.51773
-0.51899
-0.51978
-0.52072
-0.52198
-0.52575
-0.52967
-0.53407
-0.53878
-0.54334
-0.54789
-0.55245
-0.55685
-0.56062
-0.56454
-0.56847
-0.57146
-0.57413
-0.57601
-0.57852
-0.58072
-0.58308
-0.58544
-0.58779
-0.58999
-0.59235
-0.59455
-0.59722
-0.59989
-0.60224
-0.60476
-0.60774
-0.61088
-0.61387
-0.61685
-0.62031
-0.62313
-0.62596
-0.62910
-0.63225
-0.63507
-0.63821
-0.64120
-0.64418
-0.64748
-0.64984
-0.65188
-0.65361
-0.65392
-0.65471
-0.65534
-0.65549
-0.65644
-0.65691
-0.65738
-0.65754
-0.65785
-0.65801
-0.65816
-0.65848
-0.65879
-0.65895
-0.65895
-0.65879
-0.65863
-0.65848
-0.65848
-0.65816
-0.65801
-0.65832
-0.65895
-0.65958
-0.66036
-0.66115
-0.66178
-0.66256
-0.66335
-0.66413
-0.66429
-0.66413
-0.66413
-0.66398
-0.66382
-0.66350
-0.66288
-0.66256
-0.66225
-0.66178
-0.66146
-0.66115
-0.66068
-0.66036
-0.65989
-0.65942
-0.65895
-0.65848
-0.65801
-0.65754
-0.65722
-0.65691
-0.65659
-0.65628
-0.65596
-0.65565
-0.65534
-0.65502
-0.65267
-0.65015
-0.64685
-0.64450
-0.64167
-0.63916
-0.63633
-0.63350
-0.63036
-0.62769
-0.62471
-0.62156
-0.61858
-0.61560
-0.61277
-0.60963
-0.60648
-0.60366
-0.60052
-0.59737
-0.59423
-0.59125
-0.58842
-0.58544
-0.58308
-0.58088
-0.57978
-0.57852
-0.57695
-0.57570
-0.57428
-0.57303
-0.57161
-0.57020
-0.56894
-0.56800
-0.56674
-0.56564
-0.56454
-0.56344
-0.56250
-0.56125
-0.55999
-0.55858
-0.55700
-0.55543
-0.55402
-0.55245
-0.55119
-0.54946
-0.54805
-0.54679
-0.54507
-0.54350
-0.54192
-0.54035
-0.53815
-0.53548
-0.53250
-0.52983
-0.52685
-0.52417
-0.52119
-0.51868
-0.51585
-0.51318
-0.51067
-0.50800
-0.50533
-0.50281
-0.50061
-0.49826
-0.49606
-0.49339
-0.49150
-0.48946
-0.48758
-0.48569
-0.48381
-0.48145
-0.47925
-0.47689
-0.47454
-0.47202
-0.46967
-0.46731
-0.46511
-0.46276
-0.46071
-0.45836
-0.45632
-0.45427
-0.45208
-0.45003
-0.44752
-0.44532
-0.44265
-0.44108
-0.43935
-0.43794
-0.43652
-0.43480
-0.43338
-0.43134
-0.42961
-0.42804
-0.42631
-0.42631
-0.42741
-0.42836
-0.42883
-0.42977
-0.43056
-0.43087
-0.43228
-0.43244
-0.43370
-0.43511
-0.43621
-0.43762
-0.43872
-0.43967
-0.44061
-0.44171
-0.44265
-0.44375
-0.44501
-0.44611
-0.44705
-0.44815
-0.44925
-0.44956
-0.44972
-0.45003
-0.45050
-0.45192
-0.45317
-0.45506
-0.45710
-0.45946
-0.46150
-0.46401
-0.46621
-0.46873
-0.47108
-0.47360
-0.47595
-0.47846
-0.48082
-0.48333
-0.48648
-0.49009
-0.49370
-0.49731
-0.50108
-0.50423
-0.50784
-0.51129
-0.51475
-0.51836
-0.52166
-0.52402
-0.52732
-0.52952
-0.53234
-0.53517
-0.53847
-0.54067
-0.54350
-0.54632
-0.54899
-0.55182
-0.55449
-0.55716
-0.55983
-0.56250
-0.56549
-0.56894
-0.57224
-0.57538
-0.57821
-0.58010
-0.58261
-0.58496
-0.58732
-0.58952
-0.59188
-0.59392
-0.59627
-0.59832
-0.60004
-0.60177
-0.60334
-0.60460
-0.60617
-0.60837
-0.61025
-0.61214
-0.61402
-0.61560
-0.61732
-0.61889
-0.62031
-0.62141
-0.62251
-0.62345
-0.62423
-0.62486
-0.62549
-0.62596
-0.62643
-0.62690
-0.62753
-0.62800
-0.62848
-0.62926
-0.63005
-0.63052
-0.63146
-0.63225
-0.63272
-0.63366
-0.63444
-0.63523
-0.63586
-0.63649
-0.63711
-0.63837
-0.63947
-0.64073
-0.64183
-0.64308
-0.64434
-0.64450
-0.64465
-0.64528
-0.64591
-0.64623
-0.64685
-0.64811
-0.64842
-0.64780
-0.64748
-0.64748
-0.64748
-0.64748
-0.64748
-0.64733
-0.64701
-0.64591
-0.64465
-0.64387
-0.64230
-0.64088
-0.63963
-0.63821
-0.63696
-0.63586
-0.63460
-0.63335
-0.63209
-0.63099
-0.62973
-0.62879
-0.62753
-0.62628
-0.62518
-0.62423
-0.62298
-0.62188
-0.62078
-0.61984
-0.61874
-0.61717
-0.61560
-0.61512
-0.61512
-0.61560
-0.61638
-0.61795
-0.61842
-0.61968
-0.62125
-0.62313
-0.62518
-0.62706
-0.62879
-0.63083
-0.63272
-0.63460
-0.63649
-0.63821
-0.64010
-0.64198
-0.64387
-0.64560
-0.64748
-0.64937
-0.65125
-0.65298
-0.65486
-0.65675
-0.65863
-0.66036
-0.66225
-0.66398
-0.66586
-0.66775
-0.66947
-0.67136
-0.67309
-0.67481
-0.67638
-0.67764
-0.67921
-0.68063
-0.68173
-0.68283
-0.68408
-0.68581
-0.68754
-0.68911
-0.69099
-0.69225
-0.69319
-0.69461
-0.69571
-0.69665
-0.69775
-0.69869
-0.69979
-0.69995
-0.69963
-0.70010
-0.70199
-0.70450
-0.70686
-0.70953
-0.71314
-0.71597
-0.71942
-0.72304
-0.72728
-0.73105
-0.73435
-0.73812
-0.74204
-0.74534
-0.74864
-0.75225
-0.75555
-0.75901
-0.76215
-0.76513
-0.76828
-0.77126
-0.77409
-0.77707
-0.77974
-0.78241
-0.78556
-0.78854
-0.79168
-0.79467
-0.79765
-0.80079
-0.80378
-0.80676
-0.80990
-0.81273
-0.81571
-0.81870
-0.82106
-0.82325
-0.82624
-0.82922
-0.83158
-0.83425
-0.83661
-0.83912
-0.84148
-0.84320
-0.84493
-0.84650
-0.84870
-0.85043
-0.85279
-0.85467
-0.85703
-0.85907
-0.86127
-0.86331
-0.86551
-0.86771
-0.86991
-0.87211
-0.87415
-0.87619
-0.87823
-0.88012
-0.88216
-0.88404
-0.88609
-0.88797
-0.88829
-0.89001
-0.89190
-0.89347
-0.89520
-0.89677
-0.89834
-0.90022
-0.90211
-0.90321
-0.90211
-0.90101
-0.89944
-0.89850
-0.89708
-0.89614
-0.89551
-0.89504
-0.89237
-0.88923
-0.88577
-0.88279
-0.87902
-0.87760
-0.87603
-0.87431
-0.87305
-0.87132
-0.86991
-0.86865
-0.86739
-0.86614
-0.86472
-0.86362
-0.86127
-0.85923
-0.85734
-0.85514
-0.85310
-0.85137
-0.84964
-0.84776
-0.84619
-0.84415
-0.84195
-0.83975
-0.83755
-0.83551
-0.83331
-0.83079
-0.82860
-0.82624
-0.82388
-0.82137
-0.81917
-0.81666
-0.81430
-0.81194
-0.81006
-0.80802
-0.80629
-0.80425
-0.80221
-0.80032
-0.79812
-0.79624
-0.79419
-0.79247
-0.79074
-0.78885
-0.78713
-0.78556
-0.78383
-0.78194
-0.78006
-0.77802
-0.77629
-0.77425
-0.77236
-0.77032
-0.76859
-0.76671
-0.76482
-0.76294
-0.76105
-0.75917
-0.75744
-0.75555
-0.75351
-0.75163
-0.74974
-0.74786
-0.74597
-0.74409
-0.74220
-0.74032
-0.73843
-0.73670
-0.73482
-0.73293
-0.73105
-0.72916
-0.72759
-0.72571
-0.72382
-0.72225
-0.72021
-0.71738
-0.71518
-0.71220
-0.70953
-0.70686
-0.70419
-0.70152
-0.69916
-0.69602
-0.69351
-0.69115
-0.69115
-0.69146
-0.69241
-0.69366
-0.69476
-0.69571
-0.69681
-0.69806
-0.69900
-0.69995
-0.70136
-0.70309
-0.70435
-0.70592
-0.70796
-0.70984
-0.71094
-0.71157
-0.71188
-0.71188
-0.71220
-0.71236
-0.71236
-0.71188
-0.71157
-0.71110
-0.71079
-0.71031
-0.70984
-0.70937
-0.70906
-0.70843
-0.70780
-0.70733
-0.70670
-0.70607
-0.70560
-0.70513
-0.70466
-0.70419
-0.70372
-0.70325
-0.70277
-0.70230
-0.70183
-0.70136
-0.70089
-0.70042
-0.69995
-0.69963
-0.69916
-0.69885
-0.69838
-0.69790
-0.69743
-0.69696
-0.69665
-0.69618
-0.69571
-0.69523
-0.69492
-0.69461
-0.69429
-0.69366
-0.69288
-0.69209
-0.69131
-0.69036
-0.68958
-0.68832
-0.68518
-0.68267
-0.67968
-0.67701
-0.67419
-0.67152
-0.66885
-0.66602
-0.66350
-0.66083
-0.65816
-0.65549
-0.65282
-0.65000
-0.64685
-0.64403
-0.64104
-0.63931
-0.63869
-0.63743
-0.63633
-0.63507
-0.63209
-0.62895
-0.62533
-0.61921
-0.61292
-0.60538
-0.59800
-0.59031
-0.58434
-0.57790
-0.57130
-0.56502
-0.55920
-0.55292
-0.54664
-0.54051
-0.53690
-0.53360
-0.53124
-0.52810
-0.52543
-0.52276
-0.52040
-0.51773
-0.51538
-0.51302
-0.51067
-0.50831
-0.50611
-0.50375
-0.50156
-0.49936
-0.49700
-0.49480
-0.49260
-0.49040
-0.48805
-0.48600
-0.48349
-0.48145
-0.47972
-0.47737
-0.47579
-0.47438
-0.47375
-0.47328
-0.47234
-0.47187
-0.47234
-0.47407
-0.47627
-0.47815
-0.48051
-0.48333
-0.48585
-0.48820
-0.49056
-0.49276
-0.49417
-0.49621
-0.49826
-0.50218
-0.50564
-0.50815
-0.51145
-0.51412
-0.51663
-0.51899
-0.52119
-0.52323
-0.52527
-0.52716
-0.52904
-0.53109
-0.53329
-0.53548
-0.53753
-0.53973
-0.54161
-0.54381
-0.54569
-0.54774
-0.54978
-0.55166
-0.55355
-0.55559
-0.55779
-0.56015
-0.56250
-0.56486
-0.56596
-0.56753
-0.56910
-0.57051
-0.57193
-0.57365
-0.57538
-0.57742
-0.57947
-0.58135
-0.58339
-0.58544
-0.58748
-0.58936
-0.59140
-0.59345
-0.59517
-0.59706
-0.59894
-0.60083
-0.60271
-0.60460
-0.60648
-0.60837
-0.61010
-0.61214
-0.61402
-0.61575
-0.61717
-0.61842
-0.61936
-0.62046
-0.62156
-0.62282
-0.62376
-0.62486
-0.62581
-0.62690
-0.62785
-0.62879
-0.62973
-0.63083
-0.63162
-0.63240
-0.63319
-0.63382
-0.63460
-0.63539
-0.63617
-0.63696
-0.63774
-0.64026
-0.64340
-0.64638
-0.64937
-0.65188
-0.65471
-0.65769
-0.66036
-0.66335
-0.66617
-0.66916
-0.67214
-0.67481
-0.67591
-0.67717
-0.67843
-0.67968
-0.67937
-0.67874
-0.67796
-0.67733
-0.67638
-0.67576
-0.67513
-0.67466
-0.67403
-0.67356
-0.67309
-0.67261
-0.67214
-0.67152
-0.67104
-0.67057
-0.67010
-0.66963
-0.66932
-0.66759
-0.66617
-0.66413
-0.66178
-0.65926
-0.65722
-0.65486
-0.65251
-0.65000
-0.64748
-0.64560
-0.64293
-0.64057
-0.63853
-0.63633
-0.63429
-0.63209
-0.63005
-0.62800
-0.62581
-0.62376
-0.62141
-0.61921
-0.61701
-0.61497
-0.61245
-0.61010
-0.60711
-0.60444
-0.60161
-0.59894
-0.59596
-0.59298
-0.59031
-0.58779
-0.58496
-0.58261
-0.58057
-0.57837
-0.57633
-0.57444
-0.57240
-0.57208
-0.57256
-0.57224
-0.57224
-0.57208
-0.57193
-0.57161
-0.57146
-0.57114
-0.57098
-0.57020
-0.56926
-0.56659
-0.56407
-0.56109
-0.55858
-0.55590
-0.55339
-0.55072
-0.54852
-0.54617
-0.54397
-0.54271
-0.54145
-0.54035
-0.54004
-0.53910
-0.53800
-0.53721
-0.53643
-0.53548
-0.53486
-0.53391
-0.53329
-0.53250
-0.53171
-0.53093
-0.52952
-0.52810
-0.52637
-0.52449
-0.52260
-0.52103
-0.51962
-0.51821
-0.51679
-0.51522
-0.51302
-0.51051
-0.50768
-0.50485
-0.50281
-0.49998
-0.49731
-0.49512
-0.49244
-0.49025
-0.48789
-0.48412
-0.48113
-0.47784
-0.47438
-0.47061
-0.46715
-0.46354
-0.46009
-0.45647
-0.45286
-0.44909
-0.44563
-0.44202
-0.43857
-0.43527
-0.43181
-0.42836
-0.42506
-0.42160
-0.41862
-0.41705
-0.41500
-0.41328
-0.41076
-0.40809
-0.40621
-0.40448
-0.40291
-0.40212
-0.40071
-0.39930
-0.39804
-0.39678
-0.39537
-0.39396
-0.39270
-0.38909
-0.38485
-0.38108
-0.37715
-0.37354
-0.37024
-0.36710
-0.36380
-0.36034
-0.35673
-0.35296
-0.34919
-0.34542
-0.34149
-0.33788
-0.33395
-0.33018
-0.32625
-0.32107
-0.31652
-0.31196
-0.30709
-0.30175
-0.29641
-0.29138
-0.28541
-0.27976
-0.27395
-0.26829
-0.26248
-0.25683
-0.25164
-0.24599
-0.24065
-0.23546
-0.22981
-0.22415
-0.21881
-0.21316
-0.20719
-0.20122
-0.19541
-0.18975
-0.18425
-0.17923
-0.17404
-0.16902
-0.16383
-0.15865
-0.15315
-0.15033
-0.14750
-0.14514
-0.14247
-0.13980
-0.13760
-0.13540
-0.13305
-0.13085
-0.12865
-0.12645
-0.12409
-0.12174
-0.11781
-0.11388
-0.11011
-0.10697
-0.10462
-0.10242
-0.10022
-0.09817
-0.09645
-0.09440
-0.09221
-0.09016
-0.08812
-0.08592
-0.08372
-0.08168
-0.07948
-0.07697
-0.07367
-0.07021
-0.06676
-0.06346
-0.05953
-0.05655
-0.05388
-0.05089
-0.04791
-0.04524
-0.04257
-0.03974
-0.03691
-0.03424
-0.03142
-0.02859
-0.02576
-0.02309
-0.02152
-0.01932
-0.01728
-0.01492
-0.01304
-0.01084
-0.00864
-0.00660
-0.00456
-0.00236
-0.00031
0.00173
0.00393
0.00597
0.00801
0.01021
0.01225
0.01445
0.01649
0.01948
0.02183
0.02435
0.02686
0.02937
0.03189
0.03456
0.03707
0.03974
0.04257
0.04524
0.04807
0.05089
0.05372
0.05655
0.05938
0.06220
0.06503
0.06770
0.07053
0.07320
0.07587
0.07823
0.08121
0.08310
0.08529
0.08718
0.08954
0.09173
0.09362
0.09582
0.09802
0.10037
0.10257
0.10493
0.10713
0.10933
0.11184
0.11404
0.11640
0.11655
0.11718
0.11765
0.11812
0.11844
0.11750
0.11671
0.11545
0.11404
0.11310
0.11184
0.11058
0.10948
0.10838
0.10729
0.10619
0.10509
0.10540
0.10697
0.10760
0.10886
0.10980
0.11074
0.11153
0.11247
0.11310
0.11388
0.11435
0.11498
0.11577
0.11640
0.11702
0.11765
0.11844
0.11907
0.11969
0.12048
0.12127
0.12221
0.12299
0.12252
0.12095
0.11875
0.11687
0.11498
0.11310
0.11153
0.10980
0.10823
0.10650
0.10540
0.10430
0.10320
0.10194
0.10053
0.09912
0.09786
0.09629
0.09488
0.09346
0.09221
0.09142
0.09032
0.09048
0.09126
0.09283
0.09362
0.09488
0.09582
0.09692
0.09786
0.09880
0.09975
0.10069
0.10147
0.10132
0.10132
0.10163
0.10210
0.10289
0.10352
0.10493
0.10729
0.10917
0.11153
0.11373
0.11624
0.11860
0.11969
0.12048
0.12158
0.12252
0.12346
0.12425
0.12519
0.12613
0.12692
0.12771
0.12849
0.12865
0.12849
0.12802
0.12786
0.12755
0.12771
0.12786
0.12818
0.12818
0.12849
0.12881
0.12912
0.12881
0.12818
0.12771
0.12739
0.12723
0.12708
0.12723
0.12723
0.12786
0.12849
0.12975
0.13116
0.13226
0.13367
0.13666
0.13886
0.14341
0.14750
0.15221
0.15629
0.15975
0.16305
0.16666
0.17027
0.17357
0.17703
0.18048
0.18378
0.18708
0.19038
0.19352
0.19604
0.19839
0.20059
0.20326
0.20562
0.20797
0.21017
0.21253
0.21457
0.21677
0.21881
0.22133
0.22368
0.22619
0.22949
0.23232
0.23483
0.23766
0.24033
0.24426
0.24771
0.25117
0.25447
0.25777
0.26138
0.26499
0.26861
0.27253
0.27646
0.28023
0.28400
0.28808
0.29170
0.29547
0.29939
0.30316
0.30693
0.31055
0.31400
0.31746
0.32091
0.32453
0.32798
0.33128
0.33411
0.33788
0.34243
0.34667
0.35060
0.35469
0.35908
0.36270
0.36631
0.36961
0.37291
0.37652
0.37998
0.38359
0.38752
0.39113
0.39506
0.39883
0.40118
0.40228
0.40432
0.40432
0.40479
0.40464
0.40385
0.40307
0.40307
0.40354
0.40417
0.40479
0.40589
0.40668
0.40778
0.40888
0.40982
0.41061
0.41155
0.41265
0.41343
0.41438
0.41548
0.41673
0.41799
0.41909
0.42050
0.42192
0.42317
0.42459
0.42553
0.42726
0.42851
0.42993
0.43118
0.43260
0.43370
0.43495
0.43747
0.44187
0.44642
0.45066
0.45412
0.45694
0.45914
0.46134
0.46291
0.46291
0.46244
0.46197
0.46103
0.46009
0.45899
0.45836
0.45757
0.45789
0.45742
0.45632
0.45506
0.45380
0.45239
0.45113
0.45082
0.45050
0.45035
0.44988
0.44940
0.44909
0.44862
0.44862
0.44862
0.44846
0.44831
0.44862
0.44878
0.44893
0.44878
0.44878
0.44925
0.44940
0.44956
0.44972
0.44988
0.44940
0.44878
0.44831
0.44422
0.44139
0.43825
0.43527
0.43228
0.42961
0.42679
0.42380
0.42129
0.41862
0.41626
0.41359
0.41139
0.40935
0.40731
0.40558
0.40369
0.40150
0.39945
0.39741
0.39553
0.39317
0.39097
0.38877
0.38689
0.38453
0.38233
0.38013
0.37809
0.37589
0.37385
0.37181
0.37024
0.37008
0.36961
0.36945
0.36929
0.36914
0.36898
0.36898
0.36882
0.36882
0.36851
0.36835
0.36819
0.36819
0.36804
0.36788
0.36757
0.36725
0.36694
0.36647
0.36600
0.36568
0.36521
0.36490
0.36458
0.36490
0.36584
0.36725
0.36851
0.36992
0.37165
0.37322
0.37463
0.37636
0.37793
0.37903
0.37982
0.38060
0.38123
0.38155
0.38186
0.38217
0.38233
0.38249
0.38249
0.38265
0.38280
0.38296
0.38327
0.38359
0.38406
0.38437
0.38453
0.38485
0.38532
0.38579
0.38610
0.38657
0.38689
0.38720
0.38752
0.38783
0.38814
0.38846
0.38862
0.38893
0.38924
0.38956
0.38987
0.39019
0.39050
0.39066
0.39097
0.39129
0.39160
0.39286
0.39490
0.39663
0.39851
0.40055
0.40260
0.40479
0.40715
0.40951
0.41171
0.41390
0.41610
0.41815
0.42129
0.42443
0.42820
0.43165
0.43542
0.43919
0.44281
0.44626
0.44956
0.45302
0.45616
0.45930
0.46229
0.46511
0.46810
0.47092
0.47407
0.47595
0.47799
0.47972
0.48176
0.48349
0.48506
0.48710
0.48883
0.49087
0.49276
0.49464
0.49653
0.49873
0.50061
0.50281
0.50470
0.50627
0.50831
0.51004
0.51208
0.51381
0.51585
0.51773
0.51978
0.52166
0.52370
0.52575
0.52747
0.52747
0.52794
0.52779
0.52826
0.53250
0.53517
0.53768
0.53957
0.54067
0.54161
0.54224
0.54224
0.54287
0.54334
0.54475
0.54522
0.54632
0.54789
0.54899
0.54994
0.55182
0.55371
0.55449
0.55590
0.55748
0.55732
0.55732
0.55732
0.55779
0.55795
0.55810
0.55810
0.55779
0.55748
0.55700
0.55653
0.55575
0.55512
0.55465
0.55339
0.55135
0.54978
0.54789
0.54617
0.54460
0.54302
0.54130
0.53988
0.53847
0.53706
0.53564
0.53423
0.53423
0.53454
0.53470
0.53517
0.53533
0.53438
0.53360
0.53266
0.53171
0.53077
0.52983
0.52889
0.52794
0.52700
0.52606
0.52527
0.52449
0.52386
0.52386
0.52386
0.52402
0.52402
0.52417
0.52433
0.52465
0.52480
0.52543
0.52559
0.52622
0.52669
0.52716
0.52779
0.52857
0.52920
0.52983
0.53077
0.53171
0.53281
0.53407
0.53533
0.53658
0.53800
0.53925
0.54067
0.54224
0.54365
0.54522
0.54679
0.54836
0.55213
0.55528
0.55873
0.56187
0.56580
0.56957
0.57318
0.57711
0.58072
0.58434
0.58795
0.59125
0.59455
0.59722
0.59989
0.60224
0.60554
0.60853
0.61198
0.61512
0.61795
0.62078
0.62361
0.62643
0.62926
0.63225
0.63696
0.64167
0.64638
0.65110
0.65565
0.66036
0.66413
0.66806
0.67183
0.67371
0.67481
0.67591
0.67513
0.67419
0.67356
0.67324
0.67293
0.67277
0.67277
0.67277
0.67277
0.67293
0.67293
0.67309
0.67419
0.67497
0.67591
0.67654
0.67701
0.67733
0.67764
0.67811
0.67843
0.67874
0.67906
0.67953
0.67984
0.68015
0.68063
0.68094
0.68141
0.68157
0.68188
0.68141
0.68110
0.68094
0.68063
0.68031
0.68015
0.67984
0.67968
0.67953
0.67921
0.67906
0.67890
0.67874
0.67858
0.67843
0.67827
0.67811
0.67796
0.67780
0.67748
0.67748
0.67733
0.67733
0.67717
0.67717
0.67701
0.67701
0.67686
0.67670
0.67654
0.67654
0.67733
0.67796
0.68000
0.68330
0.68628
0.68911
0.69194
0.69461
0.69712
0.69948
0.70183
0.70419
0.70654
0.70874
0.71094
0.71314
0.71534
0.71597
0.71518
0.71503
0.71440
0.71408
0.71393
0.71361
0.71346
0.71346
0.71346
0.71346
0.71361
0.71361
0.71361
0.71377
0.71393
0.71393
0.71408
0.71424
0.71440
0.71440
0.71377
0.71346
0.71298
0.71361
0.71393
0.71456
0.71471
0.71471
0.71471
0.71487
0.71518
0.71518
0.71550
0.71550
0.71534
0.71565
0.71597
0.71613
0.71675
0.71738
0.71833
0.71895
0.72021
0.72147
0.72288
0.72398
0.72524
0.72665
0.72791
0.72885
0.73011
0.73136
0.73215
0.73278
0.73356
0.73450
0.73560
0.73717
0.73875
0.74063
0.74220
0.74393
0.74534
0.74644
0.74770
0.74927
0.75021
0.75147
0.75288
0.75430
0.75540
0.75618
0.75712
0.75791
0.75854
0.75917
0.76011
0.76089
0.76278
0.76513
0.76781
0.77000
0.77220
0.77456
0.77692
0.77927
0.78147
0.78367
0.78603
0.78885
0.79121
0.79404
0.79671
0.79938
0.80189
0.80409
0.80629
0.80865
0.81085
0.81304
0.81524
0.81619
0.81634
0.81619
0.81650
0.81666
0.81697
0.81713
0.81760
0.81980
0.82121
0.82310
0.82467
0.82624
0.82765
0.82938
0.83095
0.83268
0.83441
0.83613
0.83802
0.83975
0.84163
0.84367
0.84525
0.84635
0.84729
0.84807
0.84902
0.85043
0.85247
0.85498
0.85734
0.85985
0.86237
0.86519
0.86786
0.87085
0.87383
0.87698
0.88027
0.88357
0.88624
0.88970
0.89253
0.89567
0.89897
0.90258
0.90588
0.90996
0.91358
0.91735
0.92143
0.92583
0.92991
0.93400
0.93667
0.93808
0.93981
0.94138
0.94311
0.94483
0.94782
0.95096
0.95426
0.95740
0.96038
0.96306
0.96525
0.96745
0.96965
0.97201
0.97405
0.97672
0.97923
0.98096
0.98238
0.98379
0.98536
0.98662
0.98819
0.98944
0.99070
0.99196
0.99211
0.99180
0.99102
0.98944
0.98693
0.98489
0.98238
0.98002
0.97735
0.97499
0.97279
0.97154
0.97185
0.97484
0.97751
0.98112
0.98426
0.98787
0.99164
0.99573
0.99981
1.00405
1.00829
1.01269
1.01693
1.02086
1.02479
1.02856
1.03248
1.03610
1.03987
1.04348
1.04725
1.05086
1.05463
1.05840
1.06217
1.06594
1.07003
1.07395
1.07788
1.08181
1.08526
1.08903
1.09265
1.09626
1.09987
1.10364
1.10725
1.11087
1.11448
1.11809
1.12171
1.12548
1.12940
1.13364
1.13788
1.14213
1.14652
1.15077
1.15516
1.15956
1.16396
1.16836
1.17276
1.17715
1.18140
1.18579
1.19004
1.19428
1.19852
1.20276
1.20700
1.21124
1.21533
1.21957
1.22381
1.22789
1.23229
1.23653
1.24077
1.24486
1.24894
1.25302
1.25711
1.26119
1.26512
1.26920
1.27297
1.27690
1.28083
1.28475
1.28868
1.29245
1.29654
1.30031
1.30408
1.30785
1.31177
1.31586
1.31994
1.32402
1.32795
1.33188
1.33581
1.33973
1.34350
1.34743
1.35136
1.35528
1.35921
1.36314
1.36722
1.37115
1.37523
1.37916
1.38324
1.38717
1.39110
1.39408
1.39707
1.40036
1.40335
1.40618
1.40900
1.41152
1.41419
1.41670
1.41921
1.42173
1.42424
1.42691
1.42691
1.42597
1.42550
1.42503
1.42408
1.42314
1.42251
1.42188
1.42126
1.42031
1.41969
1.41906
1.41843
1.41780
1.41717
1.41654
1.41592
1.41529
1.41482
1.41419
1.41356
1.41262
1.41167
1.41089
1.41010
1.40932
1.40916
1.40885
1.40822
1.40790
1.40775
1.40712
1.40665
1.40633
1.40586
1.40539
1.40492
1.40445
1.40398
1.40351
1.40304
1.40272
1.40398
1.40586
1.40790
1.41058
1.41309
1.41544
1.41780
1.42016
1.42251
1.42487
1.42723
1.42958
1.43194
1.43445
1.43681
1.43901
1.44121
1.44325
1.44529
1.44670
1.44576
1.44529
1.44450
1.44372
1.44293
1.44246
1.44183
1.44105
1.44011
1.43932
1.43854
1.43916
1.43963
1.44199
1.44403
1.44576
1.44922
1.45189
1.45393
1.45550
1.45786
1.45911
1.46053
1.46241
1.46430
1.46602
1.46775
1.47089
1.47372
1.47639
1.47859
1.48048
1.48189
1.48393
1.48519
1.48566
1.48629
1.48754
1.48880
1.49021
1.49100
1.49131
1.49131
1.49163
1.49179
1.49194
1.49210
1.49226
1.49241
1.49241
1.49241
1.49241
1.49257
1.49273
1.49288
1.49304
1.49304
1.49304
1.49304
1.49304
1.49351
1.49414
1.49446
1.49477
1.49524
1.49571
1.49838
1.50200
1.50498
1.50781
1.50969
1.51063
1.51189
1.51299
1.51425
1.51566
1.51723
1.51802
1.51880
1.51975
1.52179
1.52320
1.52493
1.52634
1.52791
1.52964
1.53121
1.53294
1.53215
1.53011
1.52917
1.52760
1.52634
1.52493
1.52383
1.52273
1.52194
1.52085
1.51990
1.51927
1.51943
1.51990
1.52022
1.52085
1.52132
1.52132
1.52210
1.52242
1.52257
1.52320
1.52367
1.52399
1.52477
1.52540
1.52571
1.52619
1.52650
1.52681
1.52713
1.52744
1.52681
1.52697
1.52697
1.52666
1.52634
1.52587
1.52556
1.52509
1.52446
1.52383
1.52273
1.52053
1.51817
1.51519
1.51362
1.51142
1.50891
1.50781
1.50592
1.50310
1.50137
1.49933
1.49697
1.49493
1.49288
1.49069
1.48849
1.48644
1.48425
1.48220
1.48000
1.47796
1.47592
1.47372
1.47168
1.47074
1.46822
1.46587
1.46304
1.46037
1.45817
1.45613
1.45393
1.45157
1.44922
1.44686
1.44450
1.44215
1.44011
1.43791
1.43602
1.43367
1.43100
1.42801
1.42503
1.42220
1.41921
1.41623
1.41340
1.41058
1.40775
1.40539
1.40319
1.40131
1.39927
1.39707
1.39518
1.39361
1.39204
1.39031
1.38937
1.38827
1.38638
1.38513
1.38371
1.38199
1.38057
1.37885
1.37570
1.37178
1.36973
1.36816
1.36706
1.36534
1.36408
1.36235
1.36078
1.35890
1.35733
1.35575
1.35418
1.35277
1.35151
1.35026
1.34900
1.34774
1.34664
1.34539
1.34413
1.34287
1.34146
1.34020
1.33895
1.33785
1.33659
1.33565
1.33455
1.33329
1.33235
1.33125
1.33015
1.32905
1.32811
1.32701
1.32607
1.32512
1.32418
1.32324
1.32230
1.32135
1.32025
1.31931
1.31821
1.31711
1.31617
1.31523
1.31429
1.31334
1.31240
1.31146
1.31052
1.30957
1.30863
1.30769
1.30690
1.30596
1.30517
1.30439
1.30313
1.30093
1.29983
1.29795
1.29638
1.29481
1.29308
1.29119
1.28962
1.28837
1.28711
1.28570
1.28460
1.28256
1.28098
1.27941
1.27627
1.27313
1.26952
1.26559
1.26182
1.25695
1.25255
1.24800
1.24329
1.23904
1.23496
1.23119
1.22805
1.22459
1.22161
1.21784
1.21454
1.21124
1.20904
1.20637
1.20433
1.20402
1.20402
1.20402
1.20433
1.20449
1.20511
1.20574
1.20606
1.20621
1.20669
1.20700
1.20747
1.20794
1.20841
1.20826
1.20779
1.20653
1.20527
1.20433
1.20417
1.20433
1.20449
1.20496
1.20543
1.20574
1.20606
1.20637
1.20653
1.20653
1.20653
1.20653
1.20653
1.20653
1.20653
1.20637
1.20637
1.20621
1.20621
1.20606
1.20606
1.20559
1.20527
1.20496
1.20464
1.20417
1.20354
1.20307
1.20276
1.20213
1.20166
1.20135
1.20087
1.20072
1.20087
1.20119
1.20213
1.20292
1.20370
1.20496
1.20606
1.20684
1.20716
1.20747
1.20826
1.20857
1.20904
1.20936
1.20983
1.20998
1.21030
1.21014
1.20998
1.20967
1.20951
1.20936
1.20920
1.20904
1.20873
1.20857
1.20826
1.20700
1.20559
1.20449
1.20292
1.20150
1.19977
1.19805
1.19600
1.19412
1.19239
1.19035
1.18862
1.18658
1.18422
1.18202
1.17983
1.17763
1.17606
1.17448
1.17291
1.17150
1.17071
1.17024
1.16993
1.16883
1.16757
1.16537
1.16255
1.16003
1.15752
1.15501
1.15265
1.15029
1.14794
1.14558
1.14338
1.14103
1.13883
1.13663
1.13396
1.13144
1.12909
1.12673
1.12390
1.12171
1.11904
1.11668
1.11464
1.11275
1.11087
1.10883
1.10663
1.10458
1.10254
1.10034
1.09830
1.09626
1.09437
1.09249
1.09029
1.08888
1.08699
1.08542
1.08369
1.08228
1.08134
1.07835
1.07505
1.07238
1.06956
1.06798
1.06594
1.06437
1.06233
1.06044
1.05856
1.05683
1.05510
1.05322
1.05118
1.04851
1.04584
1.04238
1.03861
1.03468
1.03060
1.02667
1.02275
1.01913
1.01646
1.01363
1.01128
1.00892
1.00672
1.00484
1.00264
1.00028
0.99824
0.99604
0.99416
0.99227
0.99023
0.98835
0.98630
0.98426
0.98222
0.98002
0.97782
0.97578
0.97358
0.97138
0.96965
0.96824
0.96698
0.96588
0.96478
0.96384
0.96274
0.96164
0.96054
0.95976
0.95881
0.95819
0.95724
0.95646
0.95552
0.95442
0.95347
0.95237
0.95143
0.95033
0.94908
0.94750
0.94609
0.94515
0.94405
0.94311
0.94232
0.94154
0.94075
0.93996
0.93902
0.93808
0.93682
0.93572
0.93462
0.93337
0.93227
0.93133
0.93023
0.92928
0.92834
0.92583
0.92347
0.92111
0.91876
0.91656
0.91420
0.91216
0.90981
0.90761
0.90541
0.90305
0.90085
0.89850
0.89598
0.89363
0.89143
0.88907
0.88530
0.88200
0.87855
0.87509
0.87163
0.86849
0.86519
0.86237
0.85954
0.85687
0.85436
0.85169
0.84917
0.84666
0.84399
0.84148
0.83896
0.83661
0.83409
0.83158
0.82891
0.82640
0.82373
0.82121
0.81854
0.81603
0.81336
0.81069
0.80676
0.80299
0.79875
0.79467
0.79042
0.78618
0.78194
0.77770
0.77409
0.77173
0.76938
0.76671
0.76404
0.76168
0.75901
0.75492
0.75084
0.74707
0.74314
0.73843
0.73388
0.72932
0.72461
0.71990
0.71518
0.71047
0.70592
0.70152
0.69696
0.69256
0.68879
0.68550
0.68314
0.67953
0.67906
0.67890
0.67843
0.67827
0.67796
0.67764
0.67701
0.67450
0.67042
0.66665
0.66366
0.66083
0.65911
0.65675
0.65471
0.65251
0.65047
0.64858
0.64701
0.64560
0.64481
0.64340
0.64214
0.64088
0.64010
0.63900
0.63759
0.63649
0.63602
0.63539
0.63492
0.63382
0.63287
0.63177
0.63083
0.62989
0.62785
0.62643
0.62455
0.62329
0.62141
0.61999
0.61842
0.61575
0.61324
0.61120
0.60821
0.60523
0.60224
0.59926
0.59612
0.59250
0.58936
0.58622
0.58292
0.57962
0.57648
0.57334
0.56973
0.56643
0.56282
0.55920
0.55575
0.55213
0.54836
0.54475
0.54083
0.53658
0.53250
0.52826
0.52402
0.51993
0.51569
0.51129
0.50690
0.50265
0.49826
0.49402
0.48993
0.48585
0.48192
0.47799
0.47407
0.47030
0.46637
0.46260
0.45899
0.45506
0.45129
0.44768
0.44391
0.44014
0.43637
0.43260
0.42898
0.42521
0.42019
0.41563
0.41013
0.40589
0.40197
0.39930
0.39568
0.39238
0.38940
0.38704
0.38437
0.38202
0.37982
0.37778
0.37526
0.37306
0.37071
0.36851
0.36600
0.36348
0.36081
0.35830
0.35563
0.35312
0.35044
0.34777
0.34526
0.34259
0.34008
0.33756
0.33489
0.33238
0.32955
0.32704
0.32421
0.32170
0.31903
0.31636
0.31385
0.31117
0.30850
0.30599
0.30348
0.30081
0.29829
0.29672
0.29515
0.29327
0.29123
0.28918
0.28714
0.28541
0.28337
0.28149
0.27960
0.27787
0.27615
0.27426
0.27238
0.27033
0.26845
0.26625
0.26515
0.26405
0.26264
0.26122
0.25997
0.25887
0.25745
0.25620
0.25494
0.25368
0.25211
0.25086
0.24960
0.24850
0.24866
0.25023
0.25164
0.25274
0.25415
0.25541
0.25683
0.25824
0.25950
0.26107
0.26295
0.26452
0.26641
0.26813
0.26955
0.27128
0.27300
0.27473
0.27567
0.27677
0.27740
0.27835
0.27929
0.28039
0.28102
0.28149
0.28180
0.28259
0.28400
0.28573
0.28808
0.28981
0.29170
0.29374
0.29547
0.29767
0.29955
0.30175
0.30379
0.30568
0.30756
0.30945
0.30976
0.30945
0.30945
0.30898
0.30882
0.30709
0.30568
0.30379
0.30238
0.30081
0.29955
0.29814
0.29688
0.29562
0.29452
0.29342
0.29217
0.29028
0.28746
0.28604
0.28086
0.27615
0.27065
0.26609
0.26122
0.25667
0.25227
0.24819
0.24693
0.24504
0.24379
0.24363
0.24347
0.24285
0.24347
0.24379
0.24504
0.24662
0.24850
0.25023
0.25211
0.25400
0.25541
0.25714
0.25840
0.25745
0.25541
0.25447
0.25353
0.25243
0.25133
0.25038
0.24944
0.24850
0.24771
0.24662
0.24552
0.24457
0.24347
0.24222
0.24096
0.23986
0.23876
0.23766
0.23688
0.23625
0.23562
0.23515
0.23452
0.23373
0.23421
0.23562
0.23625
0.23750
0.23860
0.23986
0.24096
0.24143
0.24159
0.24159
0.24175
0.24175
0.24190
0.24206
0.24222
0.24222
0.24206
0.24096
0.23986
0.23860
0.23782
0.23688
0.23483
0.23358
0.23216
0.23028
0.22934
0.22808
0.22698
0.22588
0.22478
0.22352
0.22258
0.22148
0.22023
0.21913
0.21803
0.21693
0.21583
0.21473
0.21363
0.21269
0.21159
0.21049
0.20939
0.20829
0.20782
0.20703
0.20562
0.20389
0.20153
0.19949
0.19776
0.19572
0.19399
0.19211
0.19179
0.19274
0.19399
0.19525
0.19604
0.19604
0.19729
0.19839
0.19933
0.20028
0.20122
0.20216
0.20279
0.20326
0.20389
0.20420
0.20467
0.20499
0.20530
0.20593
0.20656
0.20656
0.20703
0.20750
0.20735
0.20750
0.20797
0.20813
0.20844
0.20876
0.20907
0.20923
0.20970
0.21017
0.21080
0.21112
0.21127
0.21159
0.21174
0.21190
0.21206
0.21221
0.21206
0.21206
0.21002
0.20844
0.20703
0.20546
0.20389
0.20216
0.20059
0.19902
0.19745
0.19588
0.19431
0.19258
0.19069
0.18897
0.18802
0.18724
0.18645
0.18598
0.18504
0.18394
0.18300
0.18174
0.18064
0.17938
0.17844
0.17734
0.17640
0.17514
0.17436
0.17342
0.17263
0.17153
0.17090
0.17043
0.16965
0.16902
0.16839
0.16760
0.16713
0.16666
0.16603
0.16540
0.16478
0.16226
0.15975
0.15724
0.15472
0.15237
0.14985
0.14750
0.14530
0.14279
0.14043
0.13839
0.13650
0.13430
0.13226
0.12990
0.12786
0.12582
0.12346
0.12142
0.11922
0.11718
0.11498
0.11294
0.11090
0.10886
0.10681
0.10477
0.10273
0.10053
0.09849
0.09676
0.09440
0.09236
0.09016
0.08749
0.08529
0.08294
0.08215
0.08184
0.08168
0.08137
0.08074
0.07995
0.07917
0.07823
0.07681
0.07556
0.07446
0.07288
0.07147
0.07006
0.06896
0.06802
0.06676
0.06566
0.06440
0.06346
0.06252
0.06158
0.06048
0.05938
0.05843
0.05749
0.05655
0.05561
0.05482
0.05404
0.05309
0.05231
0.05152
0.05074
0.04995
0.04917
0.04838
0.04775
0.04697
0.04618
0.04650
0.04571
0.04445
0.04367
0.04257
0.04163
0.04053
0.03958
0.03864
0.03770
0.03676
0.03597
0.03503
0.03409
0.03314
0.03189
0.03079
0.02953
0.02843
0.02717
0.02639
0.02529
0.02419
0.02309
0.02215
0.02105
0.02011
0.01932
0.01979
0.01995
0.02026
0.02058
0.02121
0.02215
0.02309
0.02435
0.02513
0.02592
0.02655
0.02702
0.02749
0.02780
0.02796
0.02827
0.02859
0.02875
0.02906
0.02937
0.02953
0.02985
0.03016
0.03047
0.03126
0.03393
0.03644
0.03880
0.04131
0.04367
0.04555
0.04869
0.05184
0.05451
0.05686
0.05938
0.06173
0.06377
0.06582
0.06786
0.06849
0.06833
0.06754
0.06723
0.06723
0.06692
0.06723
0.06754
0.06754
0.06786
0.06849
0.06880
0.06927
0.06974
0.07021
0.07053
0.07116
0.07147
0.07179
0.07194
0.07241
0.07273
0.07288
0.07320
0.07336
0.07320
0.07336
0.07351
0.07351
0.07367
0.07398
0.07430
0.07461
0.07493
0.07524
0.07571
0.07556
0.07508
0.07430
0.07367
0.07084
0.06817
0.06550
0.06299
0.06048
0.05812
0.05592
0.05278
0.05027
0.04775
0.04492
0.04225
0.03974
0.03691
0.03424
0.03142
0.02890
0.02608
0.02325
0.02042
0.01775
0.01508
0.01241
0.00958
0.00691
0.00424
0.00141
-0.00126
-0.00377
-0.00644
-0.00895
-0.01162
-0.01414
-0.01665
-0.01916
-0.02183
-0.02435
-0.02686
-0.02953
-0.03204
-0.03456
-0.03723
-0.03974
-0.04241
-0.04492
-0.04760
-0.05011
-0.05278
-0.05529
-0.05781
-0.06032
-0.06393
-0.06802
-0.07163
-0.07540
-0.07917
-0.08278
-0.08655
-0.09032
-0.09425
-0.09802
-0.10194
-0.10587
-0.10964
-0.11341
-0.11734
-0.12111
-0.12488
-0.12865
-0.13226
-0.13509
-0.13635
-0.13776
-0.13933
-0.14106
-0.14294
-0.14483
-0.14734
-0.14875
-0.15048
-0.15237
-0.15472
-0.15551
-0.15661
-0.15755
-0.15865
-0.15928
-0.16006
-0.16101
-0.16211
-0.16289
-0.16383
-0.16478
-0.16588
-0.16698
-0.16808
-0.16917
-0.17043
-0.17153
-0.17294
-0.17467
-0.17656
-0.17813
-0.17986
-0.18111
-0.18237
-0.18363
-0.18473
-0.18567
-0.18661
-0.18771
-0.18912
-0.19022
-0.19148
-0.19289
-0.19415
-0.19541
-0.19666
-0.19792
-0.19918
-0.20028
-0.20153
-0.20263
-0.20389
-0.20467
-0.20389
-0.20263
-0.20169
-0.20122
-0.20028
-0.19981
-0.19949
-0.19965
-0.19996
-0.19996
-0.20122
-0.20075
-0.20043
-0.20028
-0.20028
-0.20028
-0.20075
-0.20122
-0.20075
-0.19996
-0.19902
-0.19823
-0.19776
-0.19761
-0.19713
-0.19666
-0.19635
-0.19619
-0.19556
-0.19494
-0.19446
-0.19384
-0.19321
-0.19195
-0.19117
-0.18991
-0.18881
-0.18740
-0.18614
-0.18457
-0.18315
-0.18174
-0.18158
-0.18221
-0.18158
-0.18174
-0.18174
-0.18158
-0.18127
-0.18096
-0.18064
-0.18033
-0.17986
-0.17970
-0.17923
-0.17876
-0.17860
-0.17829
-0.17797
-0.17781
-0.17750
-0.17703
-0.17671
-0.17656
-0.17624
-0.17577
-0.17562
-0.17530
-0.17514
-0.17499
-0.17467
-0.17436
-0.17404
-0.17373
-0.17342
-0.17577
-0.17703
-0.17876
-0.18033
-0.18221
-0.18394
-0.18535
-0.18724
-0.18881
-0.19022
-0.19179
-0.19352
-0.19478
-0.19651
-0.19808
-0.19981
-0.20138
-0.20310
-0.20467
-0.20625
-0.20782
-0.20923
-0.21080
-0.21237
-0.21379
-0.21536
-0.21693
-0.21850
-0.21991
-0.22133
-0.22305
-0.22478
-0.22651
-0.22839
-0.22965
-0.23122
-0.23326
-0.23468
-0.23640
-0.23829
-0.23986
-0.24190
-0.24237
-0.24285
-0.24347
-0.24426
-0.24473
-0.24520
-0.24536
-0.24583
-0.24630
-0.24646
-0.24693
-0.24771
-0.24803
-0.24929
-0.25133
-0.25306
-0.25494
-0.25667
-0.25855
-0.26028
-0.26217
-0.26389
-0.26578
-0.26751
-0.26923
-0.27112
-0.27269
-0.27395
-0.27473
-0.27552
-0.27615
-0.27693
-0.27772
-0.27866
-0.27944
-0.28039
-0.28054
-0.28070
-0.28102
-0.28117
-0.28133
-0.28102
-0.28102
-0.28102
-0.28086
-0.28070
-0.27866
-0.27536
-0.27285
-0.26923
-0.26641
-0.26295
-0.25934
-0.25557
-0.25384
-0.25148
-0.24929
-0.24646
-0.24410
-0.24175
-0.23939
-0.23688
-0.23452
-0.23232
-0.23263
-0.23201
-0.23201
-0.23248
-0.23216
-0.23201
-0.23216
-0.23248
-0.23279
-0.23342
-0.23373
-0.23405
-0.23405
-0.23389
-0.23405
-0.23421
-0.23452
-0.23468
-0.23515
-0.23609
-0.23750
-0.23876
-0.24002
-0.24127
-0.24237
-0.24363
-0.24489
-0.24630
-0.24787
-0.24913
-0.25070
-0.25211
-0.25337
-0.25478
-0.25588
-0.25698
-0.25808
-0.25934
-0.26044
-0.26169
-0.26295
-0.26421
-0.26546
-0.26735
-0.26971
-0.27190
-0.27395
-0.27630
-0.27866
-0.28086
-0.28306
-0.28526
-0.28761
-0.28981
-0.29201
-0.29437
-0.29625
-0.29814
-0.30018
-0.30269
-0.30505
-0.30583
-0.30756
-0.30913
-0.31086
-0.31243
-0.31447
-0.31589
-0.31777
-0.32044
-0.32264
-0.32531
-0.32767
-0.33002
-0.33254
-0.33489
-0.33725
-0.33945
-0.34149
-0.34463
-0.34777
-0.35107
-0.35453
-0.35798
-0.36144
-0.36505
-0.36851
-0.37196
-0.37558
-0.37856
-0.38217
-0.38500
-0.38783
-0.39097
-0.39396
-0.39694
-0.40071
-0.40574
-0.41076
-0.41563
-0.42066
-0.42553
-0.43024
-0.43495
-0.43762
-0.44061
-0.44312
-0.44626
-0.44925
-0.45145
-0.45459
-0.45710
-0.46009
-0.46307
-0.46590
-0.46904
-0.47171
-0.47485
-0.47752
-0.48019
-0.48302
-0.48600
-0.48883
-0.49182
-0.49480
-0.49763
-0.50077
-0.50391
-0.50690
-0.51004
-0.51145
-0.51224
-0.51349
-0.51444
-0.51569
-0.51679
-0.51789
-0.51899
-0.52009
-0.52103
-0.52339
-0.52527
-0.52763
-0.52967
-0.53203
-0.53438
-0.53674
-0.53925
-0.54177
-0.54444
-0.54695
-0.54946
-0.55198
-0.55339
-0.55543
-0.55700
-0.55842
-0.56030
-0.56219
-0.56439
-0.56659
-0.56973
-0.57177
-0.57413
-0.57695
-0.57868
-0.58088
-0.58119
-0.58182
-0.58229
-0.58355
-0.58528
-0.58716
-0.58968
-0.59219
-0.59439
-0.59596
-0.59706
-0.59847
-0.59973
-0.59989
-0.60052
-0.60146
-0.60193
-0.60224
-0.60287
-0.60350
-0.60429
-0.60507
-0.60633
-0.60790
-0.60947
-0.61104
-0.61292
-0.61465
-0.61622
-0.61811
-0.61968
-0.62156
-0.62329
-0.62502
-0.62675
-0.62832
-0.62973
-0.63162
-0.63303
-0.63444
-0.63617
-0.63759
-0.63916
-0.64073
-0.64230
-0.64308
-0.64387
-0.64418
-0.64481
-0.64544
-0.64575
-0.64654
-0.64733
-0.64795
-0.64811
-0.64795
-0.64795
-0.64795
-0.64780
-0.64780
-0.64764
-0.64764
-0.64748
-0.64842
-0.64858
-0.64937
-0.65015
-0.65015
-0.65000
-0.65000
-0.65000
-0.65015
-0.65015
-0.65015
-0.65031
-0.65031
-0.65062
-0.65078
-0.65110
-0.65157
-0.65188
-0.65235
-0.65298
-0.65345
-0.65361
-0.65377
-0.65392
-0.65392
-0.65377
-0.65377
-0.65314
-0.65361
-0.65392
-0.65377
-0.65392
-0.65408
-0.65282
-0.65110
-0.65031
-0.65015
-0.64890
-0.64780
-0.64748
-0.64811
-0.64890
-0.64968
-0.65062
-0.65125
-0.65188
-0.65235
-0.65267
-0.65314
-0.65361
-0.65392
-0.65659
-0.65848
-0.65973
-0.66225
-0.66586
-0.67073
-0.67183
-0.67136
-0.67183
-0.67136
-0.67089
-0.67057
-0.67010
-0.67026
-0.67120
-0.67214
-0.67309
-0.67387
-0.67450
-0.67529
-0.67607
-0.67670
-0.67733
-0.67780
-0.67764
-0.67811
-0.67843
-0.67858
-0.67890
-0.67921
-0.67953
-0.68094
-0.68283
-0.68487
-0.68675
-0.68879
-0.69084
-0.69272
-0.69461
-0.69649
-0.69806
-0.69979
-0.70152
-0.70325
-0.70497
-0.70670
-0.70843
-0.70827
-0.70686
-0.70623
-0.70529
-0.70419
-0.70340
-0.70309
-0.70262
-0.70246
-0.70199
-0.70073
-0.69916
-0.69775
-0.69586
-0.69413
-0.69272
-0.69099
-0.69115
-0.69366
-0.69633
-0.69916
-0.70199
-0.70482
-0.70764
-0.71079
-0.71393
-0.71723
-0.72052
-0.72367
-0.72681
-0.72963
-0.73246
-0.73529
-0.73796
-0.74079
-0.74377
-0.74660
-0.74958
-0.75257
-0.75508
-0.75775
-0.76011
-0.76262
-0.76498
-0.76718
-0.76953
-0.77173
-0.77456
-0.77676
-0.77927
-0.78147
-0.78383
-0.78618
-0.78870
-0.79121
-0.79372
-0.79624
-0.79922
-0.80268
-0.80629
-0.80990
-0.81352
-0.81697
-0.82011
-0.82357
-0.82655
-0.82969
-0.83299
-0.83613
-0.83849
-0.84022
-0.84226
-0.84415
-0.84603
-0.84792
-0.84980
-0.85169
-0.85357
-0.85561
-0.85750
-0.85954
-0.86142
-0.86331
-0.86519
-0.86739
-0.86912
-0.87116
-0.87305
-0.87478
-0.87682
-0.87870
-0.88059
-0.88247
-0.88436
-0.88624
-0.88829
-0.89017
-0.89206
-0.89378
-0.89583
-0.89755
-0.89944
-0.90148
-0.90446
-0.90745
-0.91059
-0.91342
-0.91640
-0.91923
-0.92221
-0.92504
-0.92787
-0.93070
-0.93337
-0.93635
-0.93902
-0.94185
-0.94468
-0.94750
-0.95033
-0.95316
-0.95583
-0.95866
-0.96148
-0.96431
-0.96698
-0.96981
-0.97248
-0.97421
-0.97625
-0.97813
-0.98002
-0.98206
-0.98410
-0.98615
-0.98835
-0.99054
-0.99259
-0.99463
-0.99683
-0.99871
-1.00028
-1.00248
-1.00421
-1.00610
-1.00798
-1.00971
-1.01112
-1.01285
-1.01332
-1.01348
-1.01395
-1.01426
-1.01442
-1.01442
-1.01411
-1.01379
-1.01348
-1.01316
-1.01301
-1.01269
-1.01238
-1.01238
-1.01332
-1.01442
-1.01521
-1.01646
-1.01756
-1.01819
-1.01866
-1.01898
-1.01992
-1.02023
-1.02055
-1.02117
-1.02117
-1.02165
-1.02243
-1.02337
-1.02652
-1.02966
-1.03264
-1.03563
-1.03908
-1.04207
-1.04489
-1.04725
-1.04961
-1.05165
-1.05369
-1.05542
-1.05730
-1.05919
-1.06029
-1.06076
-1.05856
-1.05683
-1.05495
-1.05290
-1.05039
-1.04819
-1.04568
-1.04332
-1.04097
-1.03892
-1.03704
-1.03625
-1.03625
-1.03594
-1.03547
-1.03500
-1.03453
-1.03390
-1.03343
-1.03296
-1.03233
-1.03186
-1.03138
-1.03091
-1.03044
-1.02997
-1.02950
-1.02887
-1.02840
-1.02793
-1.02856
-1.02981
-1.03138
-1.03264
-1.03390
-1.03484
-1.03563
-1.03657
-1.03735
-1.03783
-1.03830
-1.03892
-1.03955
-1.03987
-1.03971
-1.03971
-1.04018
-1.04065
-1.04097
-1.04128
-1.04160
-1.04175
-1.04207
-1.04254
-1.04285
-1.04301
-1.04332
-1.04364
-1.04379
-1.04222
-1.03940
-1.03594
-1.03327
-1.03060
-1.02871
-1.02683
-1.02510
-1.02306
-1.02102
-1.01898
-1.01693
-1.01505
-1.01285
-1.01065
-1.00892
-1.00845
-1.00688
-1.00468
-1.00217
-1.00138
-0.99997
-0.99856
-1.00123
-1.00421
-1.00657
-1.00971
-1.01206
-1.01442
-1.01678
-1.01850
-1.01929
-1.01772
-1.01568
-1.01379
-1.01191
-1.00971
-1.00767
-1.00531
-1.00311
-1.00170
-0.99950
-0.99777
-0.99636
-0.99431
-0.99227
-0.98992
-0.98772
-0.98583
-0.98395
-0.98238
-0.98081
-0.97939
-0.97798
-0.97672
-0.97546
-0.97374
-0.97217
-0.96934
-0.96792
-0.96557
-0.96337
-0.96148
-0.96007
-0.95850
-0.95724
-0.95599
-0.95473
-0.95316
-0.95190
-0.95033
-0.94908
-0.94798
-0.94703
-0.94593
-0.94499
-0.94405
-0.94342
-0.94248
-0.94154
-0.94075
-0.93981
-0.93886
-0.93792
-0.93682
-0.93619
-0.93557
-0.93494
-0.93415
-0.93352
-0.93258
-0.93180
-0.93070
-0.92960
-0.92881
-0.92756
-0.92677
-0.92583
-0.92536
-0.92488
-0.92457
-0.92410
-0.92363
-0.92316
-0.92269
-0.92269
-0.92253
-0.92253
-0.92253
-0.92237
-0.92206
-0.92190
-0.92159
-0.92127
-0.92096
-0.92064
-0.92049
-0.92017
-0.92002
-0.91954
-0.91907
-0.91860
-0.91813
-0.91766
-0.91735
-0.91687
-0.91640
-0.91593
-0.91546
-0.91515
-0.91499
-0.91405
-0.91358
-0.91295
-0.91185
-0.91122
-0.91028
-0.90949
-0.90886
-0.90792
-0.90729
-0.90666
-0.90572
-0.90525
-0.90509
-0.90509
-0.90509
-0.90509
-0.90509
-0.90494
-0.90525
-0.90572
-0.90619
-0.90478
-0.90384
-0.90227
-0.90101
-0.89960
-0.89834
-0.89708
-0.89567
-0.89394
-0.89237
-0.89064
-0.88923
-0.88797
-0.88687
-0.88577
-0.88467
-0.88357
-0.88232
-0.88106
-0.87980
-0.87823
-0.87603
-0.87352
-0.87101
-0.86881
-0.86598
-0.86362
-0.86142
-0.85923
-0.85703
-0.85483
-0.85279
-0.85090
-0.84870
-0.84635
-0.84415
-0.84226
-0.84038
-0.83833
-0.83645
-0.83456
-0.83268
-0.83079
-0.82875
-0.82702
-0.82545
-0.82373
-0.82215
-0.82043
-0.81870
-0.81697
-0.81524
-0.81352
-0.81179
-0.81006
-0.80833
-0.80645
-0.80472
-0.80331
-0.80221
-0.80095
-0.79969
-0.79859
-0.79734
-0.79608
-0.79482
-0.79372
-0.79247
-0.79137
-0.79027
-0.78901
-0.78791
-0.78681
-0.78587
-0.78477
-0.78383
-0.78288
-0.78163
-0.78084
-0.77959
-0.77833
-0.77629
-0.77315
-0.77079
-0.76765
-0.76419
-0.76105
-0.75791
-0.75461
-0.75131
-0.74801
-0.74471
-0.74157
-0.73843
-0.73545
-0.73262
-0.72979
-0.72696
-0.72335
-0.71974
-0.71628
-0.71361
-0.71188
-0.71016
-0.70827
-0.70686
-0.70482
-0.70325
-0.70152
-0.69979
-0.69822
-0.69649
-0.69492
-0.69335
-0.69099
-0.68911
-0.68722
-0.68502
-0.68298
-0.68094
-0.67874
-0.67686
-0.67481
-0.67293
-0.67089
-0.66900
-0.66712
-0.66523
-0.66335
-0.66131
-0.65942
-0.65785
-0.65659
-0.65534
-0.65424
-0.65471
-0.65534
-0.65596
-0.65628
-0.65691
-0.65738
-0.65801
-0.65848
-0.65926
-0.66005
-0.66099
-0.66225
-0.66303
-0.66366
-0.66193
-0.66068
-0.65973
-0.65989
-0.65989
-0.65989
-0.65989
-0.66005
-0.66005
-0.66021
-0.66021
-0.66036
-0.66036
-0.66052
-0.66052
-0.66068
-0.66083
-0.66099
-0.66099
-0.66115
-0.66099
-0.66099
-0.66083
-0.66083
-0.66083
-0.66068
-0.66052
-0.66052
-0.66052
-0.66068
-0.66068
-0.66068
-0.66068
-0.66068
-0.66068
-0.66068
-0.66115
-0.66240
-0.66476
-0.66696
-0.66947
-0.67230
-0.67466
-0.67701
-0.67984
-0.68330
-0.68612
-0.68817
-0.69052
-0.69335
-0.69571
-0.69806
-0.70058
-0.70309
-0.70592
-0.70733
-0.70811
-0.70984
-0.71141
-0.71346
-0.71518
-0.71675
-0.71895
-0.72068
-0.72210
-0.72382
-0.72586
-0.72728
-0.72901
-0.73168
-0.73403
-0.73749
-0.74000
-0.74252
-0.74581
-0.74848
-0.75225
-0.75634
-0.76074
-0.76388
-0.76718
-0.77048
-0.77346
-0.77660
-0.77974
-0.78257
-0.78524
-0.78665
-0.78838
-0.78995
-0.79247
-0.79482
-0.79734
-0.79844
-0.79938
-0.80079
-0.80173
-0.80331
-0.80488
-0.80660
-0.80755
-0.80849
-0.80912
-0.80943
-0.80959
-0.80975
-0.80990
-0.80990
-0.81006
-0.81006
-0.80990
-0.80943
-0.80927
-0.80770
-0.80598
-0.80456
-0.80299
-0.80158
-0.79985
-0.79765
-0.79561
-0.79341
-0.79137
-0.78933
-0.78744
-0.78540
-0.78336
-0.78147
-0.77943
-0.77786
-0.77629
-0.77456
-0.77315
-0.77173
-0.77032
-0.76859
-0.76702
-0.76545
-0.76388
-0.76246
-0.76105
-0.75948
-0.75807
-0.75681
-0.75540
-0.75398
-0.75257
-0.75131
-0.75006
-0.74864
-0.74723
-0.74597
-0.74471
-0.74330
-0.74189
-0.74157
-0.74283
-0.74487
-0.74660
-0.74754
-0.74786
-0.74864
-0.74974
-0.75084
-0.75225
-0.75398
-0.75555
-0.75728
-0.75932
-0.76089
-0.76262
-0.76451
-0.76655
-0.76765
-0.76875
-0.77048
-0.77110
-0.77126
-0.77158
-0.77220
-0.77267
-0.77299
-0.77346
-0.77487
-0.77707
-0.77911
-0.78179
-0.78398
-0.78587
-0.78791
-0.78980
-0.79152
-0.79357
-0.79545
-0.79734
-0.79938
-0.80126
-0.80315
-0.80503
-0.80660
-0.80865
-0.80990
-0.81085
-0.81210
-0.81336
-0.81477
-0.81556
-0.81650
-0.81776
-0.81901
-0.82027
-0.82153
-0.82231
-0.82310
-0.82373
-0.82451
-0.82514
-0.82592
-0.82640
-0.82702
-0.82750
-0.82797
-0.82860
-0.82907
-0.82954
-0.83017
-0.83142
-0.83299
-0.83504
-0.83692
-0.83912
-0.84132
-0.84258
-0.84069
-0.83912
-0.83739
-0.83566
-0.83378
-0.83205
-0.83032
-0.82860
-0.82687
-0.82530
-0.82388
-0.82215
-0.82058
-0.81901
-0.81744
-0.81587
-0.81446
-0.81273
-0.81132
-0.81006
-0.80865
-0.80723
-0.80582
-0.80425
-0.80268
-0.80126
-0.79985
-0.79828
-0.79702
-0.79577
-0.79435
-0.79310
-0.79184
-0.79042
-0.78917
-0.78791
-0.78650
-0.78524
-0.78383
-0.78257
-0.78131
-0.78021
-0.77911
-0.77817
-0.77707
-0.77597
-0.77519
-0.77425
-0.77330
-0.77330
-0.77299
-0.77267
-0.77220
-0.77126
-0.77000
-0.76875
-0.76765
-0.76639
-0.76513
-0.76388
-0.76246
-0.76121
-0.75995
-0.75854
-0.75728
-0.75587
-0.75367
-0.75147
-0.74943
-0.74723
-0.74519
-0.74314
-0.74126
-0.73890
-0.73686
-0.73482
-0.73293
-0.73403
-0.73419
-0.73498
-0.73529
-0.73592
-0.73639
-0.73686
-0.73717
-0.73765
-0.73812
-0.73843
-0.73890
-0.73937
-0.73969
-0.74016
-0.74047
-0.74094
-0.74142
-0.74189
-0.74236
-0.74283
-0.74330
-0.74409
-0.74409
-0.74424
-0.74456
-0.74456
-0.74440
-0.74440
-0.74440
-0.74440
-0.74440
-0.74440
-0.74440
-0.74440
-0.74440
-0.74456
-0.74456
-0.74440
-0.74440
-0.74440
-0.74440
-0.74440
-0.74440
-0.74440
-0.74440
-0.74440
-0.74440
-0.74456
-0.74456
-0.74456
-0.74456
-0.74471
-0.74471
-0.74487
-0.74503
-0.74503
-0.74503
-0.74534
-0.74566
-0.74566
-0.74550
-0.74566
-0.74581
-0.74613
-0.74613
-0.74629
-0.74644
-0.74660
-0.74770
-0.74848
-0.74974
-0.75084
-0.75084
-0.75084
-0.75115
-0.75068
-0.75068
-0.75100
-0.75084
-0.75006
-0.74896
-0.74801
-0.74691
-0.74629
-0.74597
-0.74644
-0.74691
-0.74723
-0.74770
-0.74833
-0.74880
-0.74974
-0.74990
-0.75037
-0.75084
-0.75131
-0.75163
-0.75320
-0.75414
-0.75492
-0.75634
-0.75744
-0.75822
-0.75917
-0.76011
-0.76262
-0.76561
-0.76828
-0.77126
-0.77299
-0.77440
-0.77613
-0.77739
-0.77896
-0.77990
-0.78069
-0.78116
-0.78179
-0.78241
-0.78288
-0.78351
-0.78273
-0.78241
-0.78084
-0.77974
-0.77880
-0.77849
-0.77754
-0.77660
-0.77613
-0.77550
-0.77393
-0.77267
-0.77142
-0.77000
-0.76875
-0.76749
-0.76608
-0.76482
-0.76372
-0.76262
-0.76168
-0.76058
-0.75964
-0.75885
-0.75791
-0.75697
-0.75587
-0.75477
-0.75351
-0.75241
-0.75131
-0.75021
-0.74911
-0.74801
-0.74770
-0.74644
-0.74534
-0.74471
-0.74361
-0.74267
-0.74189
-0.74079
-0.74000
-0.73906
-0.73812
-0.73733
-0.73639
-0.73560
-0.73482
-0.73388
-0.73293
-0.73105
-0.73058
-0.72948
-0.72854
-0.72775
-0.72744
-0.72649
-0.72586
-0.72524
-0.72445
-0.72382
-0.72319
-0.72225
-0.72147
-0.72068
-0.71958
-0.71880
-0.71801
-0.71817
-0.71911
-0.71958
-0.72068
-0.72272
-0.72508
-0.72806
-0.72995
-0.73215
-0.73450
-0.73592
-0.73702
-0.73827
-0.73937
-0.74016
-0.74126
-0.74236
-0.74330
-0.74409
-0.74487
-0.74471
-0.74503
-0.74550
-0.74550
-0.74581
-0.74644
-0.74990
-0.75241
-0.75540
-0.75822
-0.76136
-0.76404
-0.76686
-0.77032
-0.77189
-0.77425
-0.77660
-0.77849
-0.78053
-0.78273
-0.78493
-0.78524
-0.78508
-0.78288
-0.77911
-0.77582
-0.77236
-0.76890
-0.76561
-0.76231
-0.76011
-0.75791
-0.75587
-0.75398
-0.75194
-0.75053
-0.74896
-0.74723
-0.74550
-0.74377
-0.74204
-0.74016
-0.73843
-0.73655
-0.73498
-0.73325
-0.73152
-0.72979
-0.72806
-0.72634
-0.72445
-0.72257
-0.72037
-0.71833
-0.71440
-0.71110
-0.70749
-0.70419
-0.70073
-0.69712
-0.69351
-0.68989
-0.68628
-0.68267
-0.67906
-0.67544
-0.67183
-0.66822
-0.66460
-0.66115
-0.66036
-0.65926
-0.65832
-0.65722
-0.65644
-0.65581
-0.65486
-0.65392
-0.65298
-0.65204
-0.65141
-0.65047
-0.64968
-0.64890
-0.64795
-0.64701
-0.64575
-0.64497
-0.64371
-0.64261
-0.64151
-0.64041
-0.63947
-0.63853
-0.63743
-0.63649
-0.63523
-0.63444
-0.63366
-0.63240
-0.63162
-0.63052
-0.62973
-0.62879
-0.62785
-0.62706
-0.62549
-0.62455
-0.62376
-0.62204
-0.62109
-0.62015
-0.61858
-0.61748
-0.61638
-0.61528
-0.61418
-0.61308
-0.61183
-0.61073
-0.60978
-0.60853
-0.60743
-0.60633
-0.60523
-0.60397
-0.60287
-0.60177
-0.60067
-0.59957
-0.59847
-0.59706
-0.59627
-0.59470
-0.59345
-0.59235
-0.59188
-0.59109
-0.59015
-0.58999
-0.58936
-0.58873
-0.58905
-0.58858
-0.58779
-0.58826
-0.58779
-0.58763
-0.58763
-0.58732
-0.58669
-0.58606
-0.58512
-0.58434
-0.58386
-0.58324
-0.58245
-0.58182
-0.58135
-0.58072
-0.58025
-0.58057
-0.58072
-0.58151
-0.58245
-0.58685
-0.59031
-0.59423
-0.59769
-0.60130
-0.60444
-0.60774
-0.60963
-0.61183
-0.61355
-0.61544
-0.61717
-0.61874
-0.62046
-0.62219
-0.62392
-0.62549
-0.62722
-0.62879
-0.63036
-0.62863
-0.62533
-0.62251
-0.61968
-0.61685
-0.61481
-0.61261
-0.61010
-0.60743
-0.60523
-0.60319
-0.60083
-0.59879
-0.59659
-0.59455
-0.59250
-0.59062
-0.58999
-0.58889
-0.58763
-0.58654
-0.58528
-0.58402
-0.58292
-0.58167
-0.58057
-0.57947
-0.57837
-0.57711
-0.57570
-0.57444
-0.57287
-0.57146
-0.56910
-0.56674
-0.56392
-0.56187
-0.55936
-0.55638
-0.55402
-0.55182
-0.54915
-0.54711
-0.54491
-0.54240
-0.54035
-0.53784
-0.53564
-0.53344
-0.53124
-0.52889
-0.52685
-0.52527
-0.52323
-0.52150
-0.51962
-0.51773
-0.51601
-0.51428
-0.51239
-0.51082
-0.50910
-0.50721
-0.50548
-0.50485
-0.50485
-0.50548
-0.50564
-0.50595
-0.50627
-0.50658
-0.50690
-0.50705
-0.50611
-0.50485
-0.50328
-0.50218
-0.50093
-0.49967
-0.49826
-0.49700
-0.49559
-0.49402
-0.49260
-0.49119
-0.48977
-0.48836
-0.48726
-0.48585
-0.48443
-0.48333
-0.48208
-0.47988
-0.47737
-0.47501
-0.47234
-0.46998
-0.46778
-0.46574
-0.46354
-0.46150
-0.45946
-0.45757
-0.45553
-0.45365
-0.45176
-0.44972
-0.44752
-0.44548
-0.44249
-0.43935
-0.43652
-0.43323
-0.43024
-0.42726
-0.42427
-0.42129
-0.41830
-0.41532
-0.41218
-0.40919
-0.40621
-0.40322
-0.39804
-0.39207
-0.38689
-0.38123
-0.37589
-0.37024
-0.36474
-0.35893
-0.35296
-0.34667
-0.34039
-0.33442
-0.32798
-0.32186
-0.31573
-0.30976
-0.30379
-0.29908
-0.29390
-0.29013
-0.28604
-0.28196
-0.27819
-0.27473
-0.27081
-0.26704
-0.26358
-0.26060
-0.25934
-0.25808
-0.25667
-0.25557
-0.25447
-0.25321
-0.25274
-0.25274
-0.25290
-0.25306
-0.25337
-0.25353
-0.25447
-0.25525
-0.25510
-0.25557
-0.25588
-0.25588
-0.25557
-0.25541
-0.25525
-0.25478
-0.25447
-0.25384
-0.25321
-0.25274
-0.25227
-0.25164
-0.25070
-0.24976
-0.24929
-0.24834
-0.24756
-0.24662
-0.24756
-0.24819
-0.24881
-0.24929
-0.24976
-0.25038
-0.25101
-0.25196
-0.24960
-0.24614
-0.24363
-0.24049
-0.23750
-0.23483
-0.23216
-0.22996
-0.22808
-0.22619
-0.22447
-0.22321
-0.22368
-0.22400
-0.22462
-0.22494
-0.22541
-0.22572
-0.22604
-0.22651
-0.22651
-0.22667
-0.22667
-0.22682
-0.22682
-0.22682
-0.22714
-0.22777
-0.22824
-0.22887
-0.22949
-0.22996
-0.23028
-0.23075
-0.23122
-0.23295
-0.23531
-0.23750
-0.23986
-0.24222
-0.24442
-0.24646
-0.24850
-0.25070
-0.25274
-0.25463
-0.25667
-0.25855
-0.26060
-0.26248
-0.26437
-0.26625
-0.26939
-0.27253
-0.27646
-0.27992
-0.28180
-0.28196
-0.28384
-0.28588
-0.28777
-0.28981
-0.29280
-0.29625
-0.30049
-0.30269
-0.30332
-0.30379
-0.30426
-0.30521
-0.30615
-0.30709
-0.30803
-0.30898
-0.31008
-0.31102
-0.31212
-0.31369
-0.31542
-0.31793
-0.31981
-0.32138
-0.32280
-0.32468
-0.32594
-0.32735
-0.32861
-0.33018
-0.33207
-0.33348
-0.33458
-0.33631
-0.33819
-0.33961
-0.34086
-0.34259
-0.34400
-0.34542
-0.34290
-0.33913
-0.33537
-0.33144
-0.32877
-0.32594
-0.32248
-0.31997
-0.31840
-0.31746
-0.31636
-0.31573
-0.31573
-0.31463
-0.31463
-0.31463
-0.31432
-0.31416
-0.31463
-0.31479
-0.31652
-0.31777
-0.32029
-0.32186
-0.32437
-0.32720
-0.32971
-0.33238
-0.33458
-0.33694
-0.33882
-0.34023
-0.34181
-0.34322
-0.34463
-0.34620
-0.34793
-0.34982
-0.35170
-0.35359
-0.35594
-0.35814
-0.36018
-0.36223
-0.36411
-0.36584
-0.36757
-0.36929
-0.37039
-0.37165
-0.37275
-0.37385
-0.37495
-0.37605
-0.37699
-0.37840
-0.38327
-0.38720
-0.39144
-0.39537
-0.39977
-0.40401
-0.40841
-0.41265
-0.41658
-0.42066
-0.42506
-0.42914
-0.43323
-0.43762
-0.44171
-0.44611
-0.45035
-0.45459
-0.45867
-0.46291
-0.46715
-0.47140
-0.47548
-0.47909
-0.48208
-0.48506
-0.48805
-0.49103
-0.49417
-0.49716
-0.50046
-0.50375
-0.50705
-0.51035
-0.51381
-0.51711
-0.52040
-0.52370
-0.52700
-0.53030
-0.53344
-0.53658
-0.53973
-0.54271
-0.54569
-0.54884
-0.55229
-0.55575
-0.55905
-0.56250
-0.56643
-0.57020
-0.57397
-0.57805
-0.58214
-0.58606
-0.58968
-0.59360
-0.59565
-0.59675
-0.59847
-0.59973
-0.60130
-0.60287
-0.60460
-0.60617
-0.60790
-0.60978
-0.61135
-0.61324
-0.61607
-0.61842
-0.62062
-0.62329
-0.62565
-0.62832
-0.63130
-0.63429
-0.63711
-0.63979
-0.64261
-0.64560
-0.64842
-0.65062
-0.65157
-0.65314
-0.65439
-0.65612
-0.65754
-0.65911
-0.66083
-0.66256
-0.66413
-0.66586
-0.66759
-0.66932
-0.67026
-0.67120
-0.67167
-0.67214
-0.67230
-0.67246
-0.67261
-0.67277
-0.67277
-0.67293
-0.67293
-0.67324
-0.67356
-0.67403
-0.67434
-0.67481
-0.67529
-0.67607
-0.67717
-0.67733
-0.67811
-0.67874
-0.67921
-0.68000
-0.68047
-0.68110
-0.68157
-0.68204
-0.68267
-0.68314
-0.68361
-0.68408
-0.68455
-0.68502
-0.68534
-0.68597
-0.68628
-0.68675
-0.68738
-0.68785
-0.68832
-0.68848
-0.68864
-0.68895
-0.68942
-0.68974
-0.69036
-0.69099
-0.69178
-0.69241
-0.69366
-0.69508
-0.69681
-0.69900
-0.70089
-0.70262
-0.70403
-0.70529
-0.70654
-0.70686
-0.70670
-0.70686
-0.70717
-0.70686
-0.70702
-0.70717
-0.70717
-0.70717
-0.70733
-0.70764
-0.70859
-0.70969
-0.71079
-0.71173
-0.71267
-0.71377
-0.71518
-0.71597
-0.71707
-0.71770
-0.71974
-0.72131
-0.72210
-0.72288
-0.72288
-0.72194
-0.72037
-0.72005
-0.71927
-0.71833
-0.71754
-0.71707
-0.71644
-0.71581
-0.71628
-0.71707
-0.71817
-0.71848
-0.71942
-0.72037
-0.72100
-0.72178
-0.72272
-0.72398
-0.72382
-0.72304
-0.72429
-0.72555
-0.72728
-0.72948
-0.73058
-0.73231
-0.73403
-0.73560
-0.73717
-0.73875
-0.74063
-0.74252
-0.74424
-0.74597
-0.74786
-0.74974
-0.75147
-0.75335
-0.75524
-0.75712
-0.75917
-0.76105
-0.76294
-0.76498
-0.76702
-0.76906
-0.77110
-0.77315
-0.77519
-0.77692
-0.77864
-0.78037
-0.78084
-0.78006
-0.77990
-0.77959
-0.77943
-0.77849
-0.77707
-0.77566
-0.77456
-0.77346
-0.77236
-0.77142
-0.77000
-0.76890
-0.76765
-0.76655
-0.76529
-0.76419
-0.76309
-0.76199
-0.76089
-0.75948
-0.75901
-0.75838
-0.75791
-0.75744
-0.75681
-0.75634
-0.75571
-0.75524
-0.75461
-0.75414
-0.75367
-0.75320
-0.75273
-0.75335
-0.75445
-0.75524
-0.75602
-0.75697
-0.75775
-0.75869
-0.75964
-0.76058
-0.76152
-0.76231
-0.76325
-0.76419
-0.76513
-0.76608
-0.76702
-0.76796
-0.76890
-0.77000
-0.77095
-0.77173
-0.77267
-0.77362
-0.77440
-0.77535
-0.77629
-0.77707
-0.77802
-0.77880
-0.77959
-0.78053
-0.78131
-0.78210
-0.78288
-0.78383
-0.78477
-0.78556
-0.78634
-0.78713
-0.78807
-0.78885
-0.78980
-0.79058
-0.79152
-0.79247
-0.79325
-0.79419
-0.79498
-0.79577
-0.79655
-0.79734
-0.79702
-0.79686
-0.79765
-0.79828
-0.79844
-0.79938
-0.80032
-0.80048
-0.80063
-0.80048
-0.79922
-0.79765
-0.79655
-0.79498
-0.79372
-0.79231
-0.79121
-0.79105
-0.79121
-0.79137
-0.79168
-0.79200
-0.79215
-0.79231
-0.79231
-0.79247
-0.79247
-0.79247
-0.79294
-0.79310
-0.79325
-0.79341
-0.79388
-0.79419
-0.79655
-0.79891
-0.80189
-0.80519
-0.80833
-0.81053
-0.81367
-0.81650
-0.81901
-0.82184
-0.82357
-0.82561
-0.82608
-0.82608
-0.82640
-0.82718
-0.82812
-0.82907
-0.83032
-0.83158
-0.83299
-0.83456
-0.83629
-0.83802
-0.84006
-0.84320
-0.84650
-0.84964
-0.85247
-0.85546
-0.85813
-0.86111
-0.86394
-0.86661
-0.86896
-0.87148
-0.87211
-0.87321
-0.87399
-0.87415
-0.87258
-0.87054
-0.86896
-0.86708
-0.86567
-0.86441
-0.86300
-0.86174
-0.86048
-0.85954
-0.85860
-0.85765
-0.85671
-0.85577
-0.85498
-0.85498
-0.85483
-0.85467
-0.85467
-0.85451
-0.85436
-0.85436
-0.85436
-0.85420
-0.85420
-0.85420
-0.85404
-0.85404
-0.85404
-0.85388
-0.85388
-0.85388
-0.85388
-0.85388
-0.85388
-0.85388
-0.85388
-0.85388
-0.85388
-0.85388
-0.85357
-0.85326
-0.85310
-0.85279
-0.85247
-0.85231
-0.85200
-0.85169
-0.85121
-0.85074
-0.84917
-0.84760
-0.84603
-0.84462
-0.84305
-0.84179
-0.84053
-0.83912
-0.83771
-0.83645
-0.83519
-0.83378
-0.83221
-0.83064
-0.82922
-0.82797
-0.82624
-0.82467
-0.82310
-0.82153
-0.81996
-0.81870
-0.81917
-0.81996
-0.82090
-0.82168
-0.82263
-0.82325
-0.82404
-0.82640
-0.82954
-0.83221
-0.83504
-0.83755
-0.84038
-0.84305
-0.84572
-0.84839
-0.85121
-0.85388
-0.85656
-0.85923
-0.86127
-0.86300
-0.86441
-0.86614
-0.86755
-0.86912
-0.87069
-0.87273
-0.87509
-0.87792
-0.88027
-0.88294
-0.88561
-0.88844
-0.89096
-0.89347
-0.89614
-0.89865
-0.90117
-0.90352
-0.90604
-0.90871
-0.91122
-0.91373
-0.91625
-0.91876
-0.92111
-0.92190
-0.92080
-0.91970
-0.91813
-0.91687
-0.91593
-0.91546
-0.91546
-0.91515
-0.91515
-0.91499
-0.91483
-0.91436
-0.91436
-0.91420
-0.91420
-0.91420
-0.91389
-0.91185
-0.91043
-0.90855
-0.90761
-0.90823
-0.90902
-0.91043
-0.91138
-0.91263
-0.91420
-0.91577
-0.91719
-0.91860
-0.91986
-0.92096
-0.92221
-0.92347
-0.92473
-0.92598
-0.92724
-0.92850
-0.92960
-0.93070
-0.93180
-0.93274
-0.93384
-0.93478
-0.93588
-0.93714
-0.93839
-0.93981
-0.94106
-0.94263
-0.94389
-0.94546
-0.94656
-0.94766
-0.94908
-0.95017
-0.95127
-0.95269
-0.95379
-0.95504
-0.95614
-0.95724
-0.95834
-0.95944
-0.96054
-0.96148
-0.96227
-0.96321
-0.96415
-0.96510
-0.96620
-0.96714
-0.96824
-0.96934
-0.97044
-0.97169
-0.97264
-0.97342
-0.97421
-0.97515
-0.97609
-0.97704
-0.97782
-0.97876
-0.97986
-0.98065
-0.98175
-0.98269
-0.98348
-0.98442
-0.98536
-0.98615
-0.98709
-0.98803
-0.98882
-0.98992
-0.99133
-0.99290
-0.99416
-0.99557
-0.99683
-0.99808
-0.99934
-1.00060
-1.00185
-1.00295
-1.00437
-1.00641
-1.00782
-1.00845
-1.00955
-1.01018
-1.01112
-1.01144
-1.01191
-1.01269
-1.01379
-1.01521
-1.01583
-1.01709
-1.01835
-1.01929
-1.02008
-1.02117
-1.02227
-1.02337
-1.02542
-1.02824
-1.03091
-1.03374
-1.03406
-1.03327
-1.03296
-1.03248
-1.03201
-1.03107
-1.03060
-1.02966
-1.02871
-1.02793
-1.02667
-1.02510
-1.02353
-1.02180
-1.02008
-1.01866
-1.01709
-1.01568
-1.01411
-1.01254
-1.01081
-1.00814
-1.00547
-1.00280
-1.00075
-0.99887
-0.99651
-0.99463
-0.99321
-0.99133
-0.98960
-0.98787
-0.98630
-0.98458
-0.98316
-0.98253
-0.98238
-0.98175
-0.98143
-0.98096
-0.98065
-0.98002
-0.97986
-0.97971
-0.97971
-0.97955
-0.97955
-0.97939
-0.97939
-0.97971
-0.98018
-0.98049
-0.98112
-0.98159
-0.98206
-0.98253
-0.98285
-0.98316
-0.98348
-0.98379
-0.98410
-0.98442
-0.98473
-0.98489
-0.98520
-0.98489
-0.98489
-0.98489
-0.98489
-0.98489
-0.98489
-0.98458
-0.98442
-0.98316
-0.98175
-0.98033
-0.97892
-0.97751
-0.97594
-0.97452
-0.97311
-0.97154
-0.97012
-0.96871
-0.96730
-0.96588
-0.96447
-0.96306
-0.96148
-0.96007
-0.95834
-0.95614
-0.95426
-0.95237
-0.95049
-0.94860
-0.94672
-0.94483
-0.94311
-0.94122
-0.93949
-0.93761
-0.93588
-0.93415
-0.93227
-0.93054
-0.92881
-0.92708
-0.92504
-0.92331
-0.92143
-0.91970
-0.91766
-0.91593
-0.91405
-0.91232
-0.91059
-0.90871
-0.90713
-0.90541
-0.90368
-0.90195
-0.90038
-0.89881
-0.89630
-0.89425
-0.89190
-0.88923
-0.88624
-0.88342
-0.88043
-0.87745
-0.87462
-0.87179
-0.86896
-0.86457
-0.86033
-0.85608
-0.85184
-0.84760
-0.84336
-0.83912
-0.83566
-0.83158
-0.82765
-0.82404
-0.82043
-0.81666
-0.81493
-0.81336
-0.81163
-0.81163
-0.81163
-0.81273
-0.81304
-0.81383
-0.81430
-0.81477
-0.81524
-0.81571
-0.81634
-0.81697
-0.81776
-0.81854
-0.81933
-0.81744
-0.81697
-0.81603
-0.81509
-0.81399
-0.81320
-0.81179
-0.81037
-0.80896
-0.80755
-0.80629
-0.80488
-0.80331
-0.80205
-0.80095
-0.79985
-0.79922
-0.79844
-0.79702
-0.79608
-0.79482
-0.79357
-0.79247
-0.79137
-0.79042
-0.78933
-0.78791
-0.78697
-0.78587
-0.78446
-0.78336
-0.78210
-0.78053
-0.77911
-0.77802
-0.77660
-0.77519
-0.77393
-0.77267
-0.77142
-0.76985
-0.76875
-0.76733
-0.76608
-0.76451
-0.76388
-0.76262
-0.76136
-0.76027
-0.75869
-0.75760
-0.75650
-0.75571
-0.75508
-0.75430
-0.75367
-0.75320
-0.75273
-0.75273
-0.75288
-0.75304
-0.75320
-0.75320
-0.75335
-0.75383
-0.75414
-0.75461
-0.75461
-0.75430
-0.75194
-0.75021
-0.74801
-0.74597
-0.74409
-0.74204
-0.74016
-0.73827
-0.73639
-0.73450
-0.73278
-0.73073
-0.72901
-0.72744
-0.72555
-0.72398
-0.72241
-0.72147
-0.72037
-0.71911
-0.71817
-0.71707
-0.71597
-0.71471
-0.71346
-0.71220
-0.71188
-0.71141
-0.71110
-0.71126
-0.71126
-0.71110
-0.71094
-0.71079
-0.71063
-0.70984
-0.70890
-0.70796
-0.70717
-0.70639
-0.70576
-0.70513
-0.70466
-0.70419
-0.70372
-0.70325
-0.70262
-0.70199
-0.70105
-0.70026
-0.69948
-0.69900
-0.69885
-0.69869
-0.69853
-0.69838
-0.69822
-0.69806
-0.69790
-0.69775
-0.69759
-0.69743
-0.69728
-0.69728
-0.69712
-0.69696
-0.69696
-0.69712
-0.69728
-0.69759
-0.69759
-0.69790
-0.69838
-0.69869
-0.69900
-0.70010
-0.70105
-0.70199
-0.70293
-0.70387
-0.70482
-0.70560
-0.70654
-0.70733
-0.70796
-0.70874
-0.70906
-0.70859
-0.70827
-0.70811
-0.70780
-0.70686
-0.70450
-0.70230
-0.70010
-0.69759
-0.69555
-0.69351
-0.69115
-0.68911
-0.68738
-0.68565
-0.68377
-0.68283
-0.68220
-0.68141
-0.68094
-0.68094
-0.68125
-0.68204
-0.68283
-0.68424
-0.68597
-0.68769
-0.68942
-0.69115
-0.69288
-0.69476
-0.69618
-0.69775
-0.69885
-0.70026
-0.70215
-0.70325
-0.70466
-0.70592
-0.70544
-0.70529
-0.70497
-0.70482
-0.70450
-0.70403
-0.70356
-0.70309
-0.70277
-0.70230
-0.70167
-0.70120
-0.70058
-0.69963
-0.69869
-0.69775
-0.69696
-0.69602
-0.69523
-0.69461
-0.69398
-0.69319
-0.69256
-0.69194
-0.69146
-0.69084
-0.69021
-0.68958
-0.68832
-0.68660
-0.68565
-0.68440
-0.68314
-0.68204
-0.68094
-0.67968
-0.67858
-0.67748
-0.67623
-0.67513
-0.67371
-0.67261
-0.67277
-0.67277
-0.67277
-0.67293
-0.67293
-0.67309
-0.67309
-0.67309
-0.67309
-0.67309
-0.67309
-0.67309
-0.67309
-0.67356
-0.67356
-0.67403
-0.67434
-0.67513
-0.67638
-0.67764
-0.67890
-0.68015
-0.68141
-0.68094
-0.67858
-0.67638
-0.67403
-0.67183
-0.66947
-0.66727
-0.66492
-0.66303
-0.66083
-0.65895
-0.65691
-0.65471
-0.65219
-0.65000
-0.64780
-0.64560
-0.64324
-0.64088
-0.63884
-0.63664
-0.63444
-0.63240
-0.63020
-0.62816
-0.62596
-0.62392
-0.62172
-0.61968
-0.61748
-0.61544
-0.61340
-0.61120
-0.60931
-0.60727
-0.60523
-0.60319
-0.60114
-0.59926
-0.59722
-0.59517
-0.59313
-0.59125
-0.58921
-0.58732
-0.58544
-0.58355
-0.58167
-0.57978
-0.57774
-0.57570
-0.57365
-0.57161
-0.56973
-0.56769
-0.56580
-0.56376
-0.56203
-0.56046
-0.55920
-0.55763
-0.55622
-0.55481
-0.55339
-0.55198
-0.55056
-0.54915
-0.54774
-0.54632
-0.54491
-0.54365
-0.54224
-0.54083
-0.53957
-0.53815
-0.53674
-0.53501
-0.53344
-0.53187
-0.53030
-0.52873
-0.52732
-0.52700
-0.52700
-0.52685
-0.52669
-0.52669
-0.52669
-0.52669
-0.52653
-0.52653
-0.52653
-0.52920
-0.53093
-0.53313
-0.53548
-0.53737
-0.53863
-0.54020
-0.54161
-0.54318
-0.54460
-0.54617
-0.54774
-0.54915
-0.55088
-0.55245
-0.55402
-0.55575
-0.55732
-0.55905
-0.56077
-0.56235
-0.56392
-0.56564
-0.56721
-0.56879
-0.57020
-0.57146
-0.57271
-0.57397
-0.57491
-0.57601
-0.57633
-0.57695
-0.57742
-0.57805
-0.57884
-0.57931
-0.58010
-0.58072
-0.58151
-0.58229
-0.58292
-0.58371
-0.58434
-0.58512
-0.58559
-0.58654
-0.58716
-0.58795
-0.58858
-0.58873
-0.58873
-0.58889
-0.58905
-0.58905
-0.58873
-0.58826
-0.58779
-0.58732
-0.58559
-0.58402
-0.58229
-0.58072
-0.57900
-0.57742
-0.57585
-0.57428
-0.57256
-0.57098
-0.56941
-0.56721
-0.56580
-0.56297
-0.55983
-0.55716
-0.55433
-0.55166
-0.54884
-0.54617
-0.54460
-0.54350
-0.54224
-0.54130
-0.54004
-0.53894
-0.53768
-0.53643
-0.53486
-0.53329
-0.53187
-0.53030
-0.52873
-0.52732
-0.52606
-0.52465
-0.52308
-0.52166
-0.52040
-0.51899
-0.51773
-0.51632
-0.51506
-0.51491
-0.51585
-0.51679
-0.51899
-0.52150
-0.52355
-0.52637
-0.52857
-0.53093
-0.53329
-0.53564
-0.53721
-0.53925
-0.54114
-0.54302
-0.54507
-0.54727
-0.54931
-0.55135
-0.55355
-0.55575
-0.55779
-0.55999
-0.56219
-0.56423
-0.56643
-0.56643
-0.56721
-0.56753
-0.56784
-0.56800
-0.56816
-0.56769
-0.56737
-0.56706
-0.56690
-0.56627
-0.56611
-0.56564
-0.56517
-0.56502
-0.56502
-0.56486
-0.56502
-0.56360
-0.56156
-0.55999
-0.56109
-0.56125
-0.56219
-0.56282
-0.56392
-0.56470
-0.56580
-0.56517
-0.56470
-0.56423
-0.56376
-0.56344
-0.56297
-0.56266
-0.56235
-0.56203
-0.56156
-0.56125
-0.56046
-0.56015
-0.55952
-0.55889
-0.55905
-0.55920
-0.55952
-0.56015
-0.56015
-0.55983
-0.55967
-0.55920
-0.55936
-0.55967
-0.55999
-0.56030
-0.56062
-0.56093
-0.56125
-0.56235
-0.56376
-0.56517
-0.56659
-0.56800
-0.56926
-0.57051
-0.57098
-0.56894
-0.56659
-0.56470
-0.56266
-0.56062
-0.55889
-0.55700
-0.55543
-0.55371
-0.55213
-0.55041
-0.54868
-0.54632
-0.54381
-0.54161
-0.53925
-0.53658
-0.53407
-0.53156
-0.52904
-0.52669
-0.52433
-0.52198
-0.52088
-0.52040
-0.51962
-0.51931
-0.51836
-0.51663
-0.51491
-0.51334
-0.51208
-0.51082
-0.50941
-0.50800
-0.50658
-0.50517
-0.50375
-0.50234
-0.50108
-0.49983
-0.49841
-0.49716
-0.49574
-0.49433
-0.49307
-0.49182
-0.49056
-0.48946
-0.48820
-0.48710
-0.48585
-0.48459
-0.48349
-0.48192
-0.48004
-0.47815
-0.47768
-0.47768
-0.47815
-0.47846
-0.47894
-0.47925
-0.47972
-0.48019
-0.48066
-0.48098
-0.48129
-0.48176
-0.48208
-0.48223
-0.48271
-0.48302
-0.48333
-0.48333
-0.48302
-0.48302
-0.48302
-0.48286
-0.48286
-0.48302
-0.48302
-0.48318
-0.48333
-0.48349
-0.48365
-0.48396
-0.48412
-0.48443
-0.48459
-0.48475
-0.48475
-0.48475
-0.48475
-0.48475
-0.48490
-0.48490
-0.48490
-0.48506
-0.48522
-0.48522
-0.48538
-0.48553
-0.48569
-0.48600
-0.48616
-0.48648
-0.48663
-0.48695
-0.48726
-0.48742
-0.48773
-0.48805
-0.48836
-0.48852
-0.48883
-0.48899
-0.48915
-0.48930
-0.48946
-0.48977
-0.48993
-0.49009
-0.49040
-0.49072
-0.49056
-0.49025
-0.49087
-0.49056
-0.49040
-0.49056
-0.49056
-0.49009
-0.49009
-0.48993
-0.48977
-0.48977
-0.48977
-0.48962
-0.48962
-0.48962
-0.48962
-0.48962
-0.48962
-0.48962
-0.48977
-0.48977
-0.48993
-0.48993
-0.48993
-0.48993
-0.48993
-0.48993
-0.48993
-0.48993
-0.48993
-0.48993
-0.48977
-0.48977
-0.48962
-0.48930
-0.48915
-0.48899
-0.48899
-0.48883
-0.48867
-0.48852
-0.48836
-0.48836
-0.48820
-0.48820
-0.48805
-0.48805
-0.48789
-0.48789
-0.48773
-0.48789
-0.48820
-0.48820
-0.48852
-0.48867
-0.48883
-0.48820
-0.48773
-0.48710
-0.48648
-0.48569
-0.48490
-0.48412
-0.48333
-0.48271
-0.48192
-0.48113
-0.47972
-0.47689
-0.47438
-0.47155
-0.47077
-0.46904
-0.46778
-0.46653
-0.46527
-0.46370
-0.46244
-0.46119
-0.45993
-0.45867
-0.45742
-0.45600
-0.45459
-0.45317
-0.45129
-0.44909
-0.44689
-0.44469
-0.44249
-0.44045
-0.43825
-0.43621
-0.43401
-0.43165
-0.42898
-0.42647
-0.42396
-0.42144
-0.41877
-0.41626
-0.41375
-0.41139
-0.40872
-0.40637
-0.40385
-0.40150
-0.39898
-0.39678
-0.39427
-0.39191
-0.38956
-0.38720
-0.38485
-0.38265
-0.38013
-0.37762
-0.37526
-0.37479
-0.37401
-0.37322
-0.37244
-0.37149
-0.37071
-0.36977
-0.36898
-0.36804
-0.36710
-0.36678
-0.36615
-0.36537
-0.36505
-0.36442
-0.36380
-0.36348
-0.36301
-0.36254
-0.36223
-0.36160
-0.36113
-0.36065
-0.36003
-0.35940
-0.35893
-0.35830
-0.35767
-0.35720
-0.35657
-0.35610
-0.35547
-0.35500
-0.35453
-0.35406
-0.35359
-0.35312
-0.35264
-0.35280
-0.35264
-0.35233
-0.35217
-0.35186
-0.35154
-0.35154
-0.35107
-0.35029
-0.35044
-0.35029
-0.34966
-0.34919
-0.34872
-0.34777
-0.34746
-0.34683
-0.34605
-0.34715
-0.34793
-0.34872
-0.34950
-0.35060
-0.35123
-0.35202
-0.35264
-0.35327
-0.35390
-0.35610
-0.35830
-0.36097
-0.36364
-0.36615
-0.36882
-0.37149
-0.37432
-0.37652
-0.37903
-0.38155
-0.38390
-0.38626
-0.38862
-0.39097
-0.39333
-0.39584
-0.39835
-0.40071
-0.40307
-0.40558
-0.40699
-0.40888
-0.41076
-0.41265
-0.41453
-0.41642
-0.41862
-0.42066
-0.42286
-0.42490
-0.42710
-0.42914
-0.43103
-0.43260
-0.43433
-0.43605
-0.43747
-0.43872
-0.43982
-0.44077
-0.44187
-0.44296
-0.44406
-0.44532
-0.44642
-0.44705
-0.44752
-0.44799
-0.44689
-0.44595
-0.44501
-0.44391
-0.44328
-0.44249
-0.44171
-0.44108
-0.44045
-0.43982
-0.43919
-0.43857
-0.43778
-0.43700
-0.43605
-0.43511
-0.43417
-0.43323
-0.43244
-0.43165
-0.43087
-0.43008
-0.42930
-0.42851
-0.42773
-0.42710
-0.42631
-0.42569
-0.42490
-0.42427
-0.42380
-0.42317
-0.42254
-0.42192
-0.42129
-0.42066
-0.41987
-0.41909
-0.41830
-0.41752
-0.41673
-0.41595
-0.41516
-0.41453
-0.41375
-0.41296
-0.41233
-0.41171
-0.41108
-0.41029
-0.40966
-0.40904
-0.40841
-0.40794
-0.40731
-0.40684
-0.40621
-0.40511
-0.40417
-0.40307
-0.40181
-0.40055
-0.39914
-0.39820
-0.39694
-0.39584
-0.39474
-0.39364
-0.39238
-0.39113
-0.39019
-0.39034
-0.38987
-0.38987
-0.38971
-0.38956
-0.38924
-0.38877
-0.38830
-0.38783
-0.38720
-0.38657
-0.38563
-0.38485
-0.38406
-0.38312
-0.38217
-0.38139
-0.38092
-0.37998
-0.37888
-0.37809
-0.37746
-0.37683
-0.37636
-0.37683
-0.37715
-0.37746
-0.37793
-0.37809
-0.37872
-0.37903
-0.37950
-0.37966
-0.38013
-0.38092
-0.38139
-0.38186
-0.38280
-0.38359
-0.38437
-0.38516
-0.38594
-0.38657
-0.38736
-0.38814
-0.38877
-0.38924
-0.38987
-0.39034
-0.39081
-0.39144
-0.39191
-0.39254
-0.39301
-0.39364
-0.39411
-0.39474
-0.39537
-0.39615
-0.39694
-0.39757
-0.39835
-0.39898
-0.39977
-0.39961
-0.39867
-0.39710
-0.39568
-0.39411
-0.39238
-0.39050
-0.38862
-0.38689
-0.38516
-0.38343
-0.38170
-0.38013
-0.37840
-0.37699
-0.37542
-0.37401
-0.37244
-0.37102
-0.36961
-0.36804
-0.36662
-0.36505
-0.36395
-0.36223
-0.36034
-0.35877
-0.35704
-0.35531
-0.35359
-0.35202
-0.35029
-0.34856
-0.34699
-0.34542
-0.34385
-0.34228
-0.34071
-0.33913
-0.33772
-0.33615
-0.33474
-0.33332
-0.33112
-0.32940
-0.32861
-0.32735
-0.32641
-0.32547
-0.32421
-0.32311
-0.32201
-0.32123
-0.31997
-0.31981
-0.32013
-0.31981
-0.31997
-0.32233
-0.32406
-0.32625
-0.32814
-0.33034
-0.33269
-0.33474
-0.33694
-0.33913
-0.34133
-0.34338
-0.34542
-0.34746
-0.34919
-0.35123
-0.35296
-0.35500
-0.35704
-0.35893
-0.36097
-0.36301
-0.36521
-0.36819
-0.37118
-0.37432
-0.37731
-0.38029
-0.38343
-0.38657
-0.38956
-0.39207
-0.39396
-0.39553
-0.39694
-0.39851
-0.39977
-0.40118
-0.40244
-0.40385
-0.40511
-0.40637
-0.40762
-0.40888
-0.41029
-0.41171
-0.41312
-0.41453
-0.41595
-0.41736
-0.41893
-0.42035
-0.42176
-0.42317
-0.42443
-0.42584
-0.42710
-0.42836
-0.42961
-0.43087
-0.43197
-0.43323
-0.43448
-0.43574
-0.43700
-0.43810
-0.43935
-0.44045
-0.44155
-0.44281
-0.44406
-0.44532
-0.44658
-0.44768
-0.44893
-0.45019
-0.45129
-0.45255
-0.45396
-0.45506
-0.45632
-0.45742
-0.45867
-0.46071
-0.46323
-0.46637
-0.47030
-0.47344
-0.47627
-0.47925
-0.48176
-0.48428
-0.48679
-0.48946
-0.49244
-0.49512
-0.49747
-0.49841
-0.50014
-0.50250
-0.50313
-0.50344
-0.50313
-0.50061
-0.49810
-0.49574
-0.49339
-0.49103
-0.48820
-0.48648
-0.48569
-0.48538
-0.48600
-0.48365
-0.48271
-0.48082
-0.47956
-0.47799
-0.47689
-0.47548
-0.47407
-0.47250
-0.47140
-0.46951
-0.46763
-0.46496
-0.46119
-0.45742
-0.45365
-0.44956
-0.44548
-0.44139
-0.43857
-0.43637
-0.43448
-0.43228
-0.43040
-0.42820
-0.42600
-0.42364
-0.42129
-0.41909
-0.41673
-0.41438
-0.41202
-0.40982
-0.40746
-0.40542
-0.40354
-0.40150
-0.39945
-0.39757
-0.39568
-0.39380
-0.39191
-0.39003
-0.38814
-0.38642
-0.38453
-0.38500
-0.38657
-0.38767
-0.38909
-0.39003
-0.39176
-0.39301
-0.39443
-0.39584
-0.39741
-0.39883
-0.40040
-0.40181
-0.40369
-0.40558
-0.40715
-0.40919
-0.41139
-0.41375
-0.41579
-0.41783
-0.42003
-0.42192
-0.42490
-0.42757
-0.42961
-0.43213
-0.43448
-0.43652
-0.43841
-0.43982
-0.44124
-0.44265
-0.44406
-0.44563
-0.44705
-0.44846
-0.44956
-0.45082
-0.45317
-0.45459
-0.45647
-0.45836
-0.45993
-0.46166
-0.46338
-0.46511
-0.46684
-0.46857
-0.47014
-0.47155
-0.47312
-0.47469
-0.47611
-0.47784
-0.47956
-0.48129
-0.48302
-0.48459
-0.48648
-0.48805
-0.48977
-0.49150
-0.49323
-0.49512
-0.49700
-0.49873
-0.49920
-0.49983
-0.49983
-0.49967
-0.49763
-0.49543
-0.49480
-0.49370
-0.49307
-0.49229
-0.49166
-0.49087
-0.49009
-0.48962
-0.48899
-0.48852
-0.48789
-0.48742
-0.48679
-0.48600
-0.48522
-0.48428
-0.48365
-0.48286
-0.48192
-0.48113
-0.48004
-0.47862
-0.47721
-0.47579
-0.47422
-0.47250
-0.47108
-0.46967
-0.46810
-0.46668
-0.46511
-0.46370
-0.46229
-0.46071
-0.45946
-0.45773
-0.45647
-0.45522
-0.45380
-0.45239
-0.45113
-0.44972
-0.44831
-0.44689
-0.44563
-0.44485
-0.44328
-0.44281
-0.44202
-0.44124
-0.43982
-0.43888
-0.43810
-0.43684
-0.43574
-0.43495
-0.43370
-0.43134
-0.42741
-0.42333
-0.41940
-0.41532
-0.41171
-0.40809
-0.40432
-0.39977
-0.39537
-0.39097
-0.38642
-0.38186
-0.37746
-0.37306
-0.36882
-0.36442
-0.36018
-0.35594
-0.35170
-0.34746
-0.34322
-0.33913
-0.33489
-0.33081
-0.32673
-0.32280
-0.31887
-0.31652
-0.31683
-0.31714
-0.31762
-0.31777
-0.31840
-0.31871
-0.31919
-0.31919
-0.31934
-0.31950
-0.31981
-0.32029
-0.32138
-0.32154
-0.32311
-0.32390
-0.32453
-0.32578
-0.32673
-0.32767
-0.32877
-0.32971
-0.33034
-0.33112
-0.33222
-0.33254
-0.33364
-0.33458
-0.33552
-0.33615
-0.33725
-0.33804
-0.33898
-0.33992
-0.34165
-0.34385
-0.34667
-0.34887
-0.35186
-0.35469
-0.35783
-0.36097
-0.36427
-0.36725
-0.37102
-0.37495
-0.37888
-0.38296
-0.38704
-0.39129
-0.39553
-0.39961
-0.40385
-0.40809
-0.41218
-0.41642
-0.42066
-0.42490
-0.42898
-0.43307
-0.43558
-0.43857
-0.44108
-0.44406
-0.44673
-0.44972
-0.45208
-0.45475
-0.45694
-0.45962
-0.46213
-0.46511
-0.46763
-0.47077
-0.47375
-0.47627
-0.47894
-0.48161
-0.48381
-0.48585
-0.48805
-0.49009
-0.49213
-0.49417
-0.49621
-0.49841
-0.50046
-0.50250
-0.50407
-0.50580
-0.50862
-0.51004
-0.51208
-0.51396
-0.51648
-0.51852
-0.52088
-0.52308
-0.52480
-0.52685
-0.52873
-0.53077
-0.53250
-0.53438
-0.53627
-0.53815
-0.54020
-0.54240
-0.54460
-0.54664
-0.54931
-0.55151
-0.55386
-0.55638
-0.55889
-0.56125
-0.56376
-0.56611
-0.56894
-0.57146
-0.57397
-0.57664
-0.57947
-0.58229
-0.58496
-0.58779
-0.59062
-0.59329
-0.59612
-0.59879
-0.60130
-0.60381
-0.60648
-0.60884
-0.61120
-0.61371
-0.61607
-0.61842
-0.62062
-0.62266
-0.62455
-0.62659
-0.62848
-0.63052
-0.63256
-0.63444
-0.63554
-0.63664
-0.63743
-0.63837
-0.63931
-0.64010
-0.64073
-0.64151
-0.64214
-0.64293
-0.64371
-0.64450
-0.64528
-0.64623
-0.64717
-0.64874
-0.65062
-0.65251
-0.65455
-0.65565
-0.65644
-0.65754
-0.65832
-0.65911
-0.65989
-0.66052
-0.66131
-0.66131
-0.66021
-0.65926
-0.65801
-0.65722
-0.65612
-0.65518
-0.65408
-0.65314
-0.65204
-0.65110
-0.65251
-0.65377
-0.65534
-0.65675
-0.65816
-0.65958
-0.66099
-0.66240
-0.66382
-0.66508
-0.66649
-0.66775
-0.66916
-0.67042
-0.67371
-0.67717
-0.68031
-0.68345
-0.68660
-0.68974
-0.69288
-0.69586
-0.69885
-0.70042
-0.70089
-0.70120
-0.70183
-0.70215
-0.70277
-0.70325
-0.70435
-0.70513
-0.70592
-0.70670
-0.70733
-0.70654
-0.70686
-0.70654
-0.70670
-0.70607
-0.70544
-0.70544
-0.70529
-0.70482
-0.70497
-0.70497
-0.70717
-0.70937
-0.71016
-0.71016
-0.71031
-0.71031
-0.71031
-0.71016
-0.71000
-0.71016
-0.70937
-0.70796
-0.70717
-0.70607
-0.70513
-0.70497
-0.70435
-0.70356
-0.70340
-0.70293
-0.70246
-0.70230
-0.70246
-0.70246
-0.70262
-0.70277
-0.70293
-0.70309
-0.70325
-0.70340
-0.70356
-0.70356
-0.70356
-0.70340
-0.70325
-0.70309
-0.70293
-0.70293
-0.70340
-0.70340
-0.70309
-0.70262
-0.70215
-0.70136
-0.70042
-0.69963
-0.69900
-0.69838
-0.69775
-0.69696
-0.69586
-0.69461
-0.69335
-0.69209
-0.69099
-0.68911
-0.68722
-0.68534
-0.68330
-0.68141
-0.67937
-0.67748
-0.67560
-0.67371
-0.67199
-0.67010
-0.66837
-0.66649
-0.66476
-0.66288
-0.66083
-0.65911
-0.65706
-0.65534
-0.65345
-0.65157
-0.64984
-0.64795
-0.64623
-0.64434
-0.64246
-0.64073
-0.63884
-0.63711
-0.63570
-0.63444
-0.63366
-0.63272
-0.63177
-0.63083
-0.62942
-0.62816
-0.62675
-0.62549
-0.62423
-0.62298
-0.62156
-0.62031
-0.61905
-0.61764
-0.61638
-0.61512
-0.61402
-0.61261
-0.61120
-0.60978
-0.60837
-0.60696
-0.60554
-0.60413
-0.60271
-0.60130
-0.60004
-0.59879
-0.59753
-0.59627
-0.59502
-0.59376
-0.59250
-0.59140
-0.58921
-0.58701
-0.58481
-0.58261
-0.58057
-0.57837
-0.57617
-0.57397
-0.57177
-0.56973
-0.56753
-0.56533
-0.56313
-0.56093
-0.55889
-0.55952
-0.56109
-0.56187
-0.56313
-0.56407
-0.56517
-0.56596
-0.56721
-0.56816
-0.56926
-0.57020
-0.57114
-0.57208
-0.57287
-0.57365
-0.57460
-0.57538
-0.57617
-0.57695
-0.57790
-0.57852
-0.57900
-0.57978
-0.58057
-0.58135
-0.58229
-0.58324
-0.58402
-0.58481
-0.58559
-0.58654
-0.58748
-0.58826
-0.58905
-0.58983
-0.59062
-0.59140
-0.59219
-0.59298
-0.59360
-0.59439
-0.59533
-0.59612
-0.59675
-0.59737
-0.59800
-0.59847
-0.59894
-0.59942
-0.60004
-0.59957
-0.59863
-0.59722
-0.59612
-0.59470
-0.59345
-0.59235
-0.59078
-0.58858
-0.58654
-0.58449
-0.58277
-0.58088
-0.57915
-0.57758
-0.57601
-0.57444
-0.57271
-0.57114
-0.56957
-0.56769
-0.56580
-0.56376
-0.56172
-0.55999
-0.55810
-0.55622
-0.55449
-0.55261
-0.55009
-0.54742
-0.54444
-0.54177
-0.53910
-0.53658
-0.53391
-0.53156
-0.52889
-0.52794
-0.52763
-0.52716
-0.52669
-0.52590
-0.52512
-0.52449
-0.52386
-0.52323
-0.52260
-0.52198
-0.52103
-0.51978
-0.51852
-0.51726
-0.51601
-0.51475
-0.51365
-0.51255
-0.51145
-0.51019
-0.50910
-0.50768
-0.50485
-0.50187
-0.49888
-0.49543
-0.49260
-0.48946
-0.48836
-0.48648
-0.48490
-0.48349
-0.48192
-0.48035
-0.47894
-0.47737
-0.47611
-0.47454
-0.47297
-0.47171
-0.47061
-0.46935
-0.46825
-0.46731
-0.46621
-0.46511
-0.46417
-0.46323
-0.46244
-0.46166
-0.46119
-0.46087
-0.46087
-0.46056
-0.46024
-0.45993
-0.45962
-0.45946
-0.45914
-0.45899
-0.45867
-0.45804
-0.45663
-0.45475
-0.45302
-0.45113
-0.44940
-0.44768
-0.44611
-0.44438
-0.44375
-0.44312
-0.44296
-0.44234
-0.44171
-0.44171
-0.44108
-0.44061
-0.44029
-0.43967
-0.43935
-0.43919
-0.43888
-0.43872
-0.43857
-0.43857
-0.43825
-0.43810
-0.43794
-0.43762
-0.43747
-0.43731
-0.43700
-0.43668
-0.43637
-0.43621
-0.43590
-0.43542
-0.43480
-0.43417
-0.43354
-0.43307
-0.43244
-0.43197
-0.43150
-0.43040
-0.42851
-0.42679
-0.42490
-0.42302
-0.42129
-0.41925
-0.41720
-0.41516
-0.41296
-0.41092
-0.40856
-0.40652
-0.40448
-0.40260
-0.40150
-0.40118
-0.40102
-0.40102
-0.40102
-0.40102
-0.40102
-0.40118
-0.40134
-0.40275
-0.40369
-0.40464
-0.40542
-0.40605
-0.40668
-0.40731
-0.40778
-0.40841
-0.40888
-0.40982
-0.41061
-0.41123
-0.41202
-0.41312
-0.41406
-0.41516
-0.41610
-0.41720
-0.41830
-0.41925
-0.42035
-0.42129
-0.42254
-0.42364
-0.42459
-0.42553
-0.42663
-0.42788
-0.42930
-0.43087
-0.43244
-0.43385
-0.43558
-0.43700
-0.43872
-0.44029
-0.44187
-0.44344
-0.44532
-0.44673
-0.44831
-0.45003
-0.45145
-0.45302
-0.45459
-0.45600
-0.45726
-0.45899
-0.46056
-0.46213
-0.46401
-0.46558
-0.46715
-0.46888
-0.47061
-0.47218
-0.47391
-0.47564
-0.47737
-0.47894
-0.48051
-0.48223
-0.48381
-0.48443
-0.48490
-0.48553
-0.48600
-0.48648
-0.48710
-0.48758
-0.48820
-0.48883
-0.48962
-0.49025
-0.49103
-0.49103
-0.49150
-0.49197
-0.49150
-0.49087
-0.49087
-0.49072
-0.49056
-0.49040
-0.49009
-0.48962
-0.48946
-0.48899
-0.48883
-0.48883
-0.48867
-0.48915
-0.48930
-0.48946
-0.48977
-0.49025
-0.49072
-0.49103
-0.49150
-0.49197
-0.49260
-0.49307
-0.49354
-0.49402
-0.49464
-0.49464
-0.49433
-0.49386
-0.49370
-0.49339
-0.49260
-0.49307
-0.49323
-0.49339
-0.49354
-0.49370
-0.49370
-0.49386
-0.49386
-0.49386
-0.49386
-0.49386
-0.49386
-0.49386
-0.49386
-0.49386
-0.49386
-0.49386
-0.49386
-0.49402
-0.49402
-0.49417
-0.49417
-0.49433
-0.49433
-0.49449
-0.49480
-0.49527
-0.49574
-0.49606
-0.49653
-0.49700
-0.49747
-0.49779
-0.49826
-0.49857
-0.49904
-0.49936
-0.49967
-0.49998
-0.50030
-0.50061
-0.50077
-0.50108
-0.50140
-0.50156
-0.50187
-0.50218
-0.50250
-0.50265
-0.50297
-0.50328
-0.50375
-0.50375
-0.50391
-0.50407
-0.50423
-0.50407
-0.50375
-0.50313
-0.50250
-0.50187
-0.50124
-0.50077
-0.50030
-0.49967
-0.49904
-0.49841
-0.49779
-0.49716
-0.49669
-0.49606
-0.49543
-0.49480
-0.49417
-0.49354
-0.49292
-0.49229
-0.49182
-0.49119
-0.49056
-0.48993
-0.48915
-0.48867
-0.48820
-0.48726
-0.48679
-0.48648
-0.48506
-0.48412
-0.48349
-0.48255
-0.48129
-0.48051
-0.47988
-0.47941
-0.47894
-0.47831
-0.47784
-0.47737
-0.47674
-0.47611
-0.47564
-0.47501
-0.47344
-0.47281
-0.47187
-0.47092
-0.46888
-0.46747
-0.46590
-0.46417
-0.46229
-0.46087
-0.45899
-0.45726
-0.45569
-0.45459
-0.45349
-0.45286
-0.45208
-0.45113
-0.45019
-0.44909
-0.44783
-0.44673
-0.44454
-0.44171
-0.43841
-0.43542
-0.43244
-0.42961
-0.42694
-0.42412
-0.42144
-0.41909
-0.41673
-0.41438
-0.41249
-0.41171
-0.41029
-0.40841
-0.40841
-0.40778
-0.40715
-0.40699
-0.40637
-0.40621
-0.40621
-0.40605
-0.40589
-0.40668
-0.40668
-0.40699
-0.40746
-0.40809
-0.40809
-0.40919
-0.41171
-0.41281
-0.41296
-0.41359
-0.41469
-0.41579
-0.41595
-0.41548
-0.41500
-0.41469
-0.41406
-0.41359
-0.41312
-0.41265
-0.41202
-0.41139
-0.41076
-0.40998
-0.40888
-0.40794
-0.40715
-0.40621
-0.40542
-0.40464
-0.40385
-0.40307
-0.40197
-0.40055
-0.39930
-0.39804
-0.39694
-0.39568
-0.39458
-0.39348
-0.39238
-0.39113
-0.39003
-0.38893
-0.38783
-0.38657
-0.38516
-0.38390
-0.38249
-0.38123
-0.37982
-0.37825
-0.37683
-0.37542
-0.37385
-0.37244
-0.37102
-0.36961
-0.36772
-0.36647
-0.36505
-0.36364
-0.36207
-0.36065
-0.35940
-0.35798
-0.35657
-0.35516
-0.35374
-0.35217
-0.35076
-0.34919
-0.34777
-0.34620
-0.34479
-0.34275
-0.34023
-0.33835
-0.33662
-0.33489
-0.33317
-0.33144
-0.33002
-0.32830
-0.32673
-0.32515
-0.32374
-0.32233
-0.32076
-0.31934
-0.31793
-0.31652
-0.31542
-0.31337
-0.31117
-0.30898
-0.30678
-0.30473
-0.30269
-0.30049
-0.29971
-0.29892
-0.29814
-0.29672
-0.29547
-0.29421
-0.29280
-0.29170
-0.29060
-0.28903
-0.28730
-0.28588
-0.28463
-0.28384
-0.28337
-0.28290
-0.28227
-0.28133
-0.28070
-0.28007
-0.27929
-0.27850
-0.27709
-0.27567
-0.27426
-0.27300
-0.27159
-0.27033
-0.26892
-0.26782
-0.26656
-0.26499
-0.26389
-0.26405
-0.26389
-0.26389
-0.26389
-0.26389
-0.26389
-0.26389
-0.26342
-0.26279
-0.26217
-0.26154
-0.26075
-0.26012
-0.26012
-0.26028
-0.26028
-0.26044
-0.26075
-0.26091
-0.26107
-0.26122
-0.26138
-0.26154
-0.26154
-0.26169
-0.26201
-0.26217
-0.26232
-0.26248
-0.26264
-0.26279
-0.26311
-0.26327
-0.26358
-0.26374
-0.26389
-0.26405
-0.26405
-0.26405
-0.26389
-0.26389
-0.26374
-0.26374
-0.26389
-0.26389
-0.26405
-0.26421
-0.26437
-0.26468
-0.26468
-0.26484
-0.26452
-0.26499
-0.26578
-0.26641
-0.26625
-0.26499
-0.26327
-0.26217
-0.25918
-0.25525
-0.25070
-0.24677
-0.24269
-0.23829
-0.23405
-0.22996
-0.22572
-0.22195
-0.22007
-0.21740
-0.21488
-0.21221
-0.20939
-0.20656
-0.20405
-0.20138
-0.19855
-0.19604
-0.19352
-0.19101
-0.18865
-0.18677
-0.18535
-0.18363
-0.18174
-0.17970
-0.17781
-0.17609
-0.17404
-0.17216
-0.16980
-0.16776
-0.16525
-0.16321
-0.16085
-0.15865
-0.15629
-0.15425
-0.15190
-0.14985
-0.14765
-0.14561
-0.14357
-0.14169
-0.13964
-0.13760
-0.13572
-0.13383
-0.13195
-0.12990
-0.12849
-0.12676
-0.12456
-0.12284
-0.12095
-0.11875
-0.11671
-0.11435
-0.11247
-0.11011
-0.10791
-0.10587
-0.10383
-0.10163
-0.09959
-0.09755
-0.09550
-0.09362
-0.09142
-0.08954
-0.08749
-0.08561
-0.08341
-0.08168
-0.07964
-0.07760
-0.07571
-0.07398
-0.07226
-0.06990
-0.06754
-0.06692
-0.06692
-0.06676
-0.06660
-0.06660
-0.06660
-0.06707
-0.06739
-0.06802
-0.06849
-0.06896
-0.06943
-0.06959
-0.06959
-0.07006
-0.07021
-0.07037
-0.07006
-0.07021
-0.07021
-0.07006
-0.07006
-0.07021
-0.07006
-0.07006
-0.07021
-0.07021
-0.07021
-0.07037
-0.07053
-0.07084
-0.07084
-0.07100
-0.07131
-0.07131
-0.07147
-0.07194
-0.07241
-0.07320
-0.07446
-0.07508
-0.07556
-0.07618
-0.07665
-0.07713
-0.07744
-0.07791
-0.07823
-0.07838
-0.07854
-0.07870
-0.07854
-0.07870
-0.07870
-0.07885
-0.07838
-0.07854
-0.07917
-0.07995
-0.08074
-0.08121
-0.08184
-0.08247
-0.08278
-0.08310
-0.08357
-0.08388
-0.08435
-0.08467
-0.08514
-0.08545
-0.08592
-0.08624
-0.08671
-0.08749
-0.08749
-0.08467
-0.08200
-0.07917
-0.07665
-0.07414
-0.07147
-0.06864
-0.06629
-0.06409
-0.06283
-0.06095
-0.05985
-0.05828
-0.05796
-0.05796
-0.05718
-0.05686
-0.05718
-0.05655
-0.05561
-0.05513
-0.05325
-0.05105
-0.05027
-0.04917
-0.04744
-0.04665
-0.04587
-0.04508
-0.04398
-0.04241
-0.04131
-0.03974
-0.03723
-0.03440
-0.03204
-0.03613
-0.03880
-0.04210
-0.04555
-0.04901
-0.05137
-0.05419
-0.05686
-0.05906
-0.06142
-0.06315
-0.06692
-0.07006
-0.07210
-0.07477
-0.07697
-0.07948
-0.08152
-0.08404
-0.08655
-0.08859
-0.09032
-0.09221
-0.09393
-0.09488
-0.09582
-0.09660
-0.09755
-0.09880
-0.09975
-0.10069
-0.10147
-0.10257
-0.10352
-0.10462
-0.10571
-0.10697
-0.10807
-0.10933
-0.11043
-0.11137
-0.11231
-0.11310
-0.11404
-0.11498
-0.11483
-0.11498
-0.11514
-0.11514
-0.11545
-0.11561
-0.11577
-0.11608
-0.11624
-0.11655
-0.11671
-0.11702
-0.11718
-0.11907
-0.12079
-0.12252
-0.12409
-0.12566
-0.12645
-0.12708
-0.12739
-0.12755
-0.12818
-0.12865
-0.12896
-0.12943
-0.12990
-0.13022
-0.13053
-0.13100
-0.13148
-0.13195
-0.13242
-0.13273
-0.13320
-0.13367
-0.13415
-0.13462
-0.13509
-0.13477
-0.13415
-0.13336
-0.13273
-0.13258
-0.13210
-0.13210
-0.13210
-0.13210
-0.13242
-0.13258
-0.13258
-0.13273
-0.13289
-0.13367
-0.13415
-0.13477
-0.13556
-0.13603
-0.13713
-0.13776
-0.13870
-0.13949
-0.14074
-0.14184
-0.14326
-0.14451
-0.14593
-0.14734
-0.14891
-0.15017
-0.15142
-0.15205
-0.15252
-0.15347
-0.15410
-0.15457
-0.15598
-0.15739
-0.15959
-0.16163
-0.16383
-0.16650
-0.16870
-0.17090
-0.17310
-0.17562
-0.17719
-0.17781
-0.17844
-0.17938
-0.18048
-0.18158
-0.18237
-0.18363
-0.18488
-0.18598
-0.18740
-0.18881
-0.19022
-0.19179
-0.19337
-0.19494
-0.19651
-0.19808
-0.19933
-0.20090
-0.20279
-0.20452
-0.20499
-0.20546
-0.20609
-0.20640
-0.20687
-0.20719
-0.20750
-0.20797
-0.20829
-0.20860
-0.20892
-0.20923
-0.20954
-0.20986
-0.21033
-0.21221
-0.21614
-0.22007
-0.22384
-0.22792
-0.23169
-0.23562
-0.23955
-0.24363
-0.24740
-0.25148
-0.25494
-0.26154
-0.26782
-0.27410
-0.28039
-0.28667
-0.29264
-0.29829
-0.30442
-0.31023
-0.31557
-0.32138
-0.32720
-0.33285
-0.33851
-0.34400
-0.34935
-0.35484
-0.36018
-0.36568
-0.37087
-0.37416
-0.37778
-0.38123
-0.38516
-0.38924
-0.39317
-0.39757
-0.40181
-0.40495
-0.40731
-0.40998
-0.41265
-0.41500
-0.41783
-0.42097
-0.42412
-0.42600
-0.42710
-0.42851
-0.42977
-0.43118
-0.43244
-0.43370
-0.43558
-0.43794
-0.44045
-0.44265
-0.44532
-0.44768
-0.45050
-0.45317
-0.45616
-0.45883
-0.46197
-0.46527
-0.46873
-0.47218
-0.47548
-0.47862
-0.48223
-0.48569
-0.48915
-0.49292
-0.49653
-0.50030
-0.50407
-0.50768
-0.51349
-0.51931
-0.52480
-0.53046
-0.53627
-0.54192
-0.54774
-0.55355
-0.55795
-0.56219
-0.56549
-0.56941
-0.57287
-0.57648
-0.57978
-0.58308
-0.58654
-0.58952
-0.59282
-0.59675
-0.60067
-0.60444
-0.60884
-0.61308
-0.61717
-0.61968
-0.62298
-0.62753
-0.63225
-0.63727
-0.64246
-0.64811
-0.65314
-0.65785
-0.66162
-0.66508
-0.66790
-0.67167
-0.67529
-0.67906
-0.68251
-0.68675
-0.69068
-0.69445
-0.69790
-0.69916
-0.70105
-0.70293
-0.70497
-0.70686
-0.70921
-0.71094
-0.71361
-0.71550
-0.71691
-0.71785
-0.72005
-0.72147
-0.72304
-0.72461
-0.72586
-0.72665
-0.72744
-0.72979
-0.73215
-0.73576
-0.73843
-0.74157
-0.74440
-0.74723
-0.74990
-0.75225
-0.75492
-0.75775
-0.75995
-0.76184
-0.76372
-0.76592
-0.77173
-0.77676
-0.78179
-0.78665
-0.79137
-0.79561
-0.79891
-0.80126
-0.80378
-0.80660
-0.80990
-0.81132
-0.81226
-0.81336
-0.81430
-0.81540
-0.81634
-0.81619
-0.81556
-0.81509
-0.81461
-0.81414
-0.81352
-0.81304
-0.81257
-0.81210
-0.81210
-0.81257
-0.81320
-0.81383
-0.81446
-0.81493
-0.81524
-0.81524
-0.81571
-0.81634
-0.81713
-0.81776
-0.81854
-0.81933
-0.82027
-0.82121
-0.82215
-0.82310
-0.82388
-0.82467
-0.82545
-0.82624
-0.82702
-0.82765
-0.82844
-0.82907
-0.82969
-0.83032
-0.83205
-0.83394
-0.83566
-0.83755
-0.83928
-0.84116
-0.84289
-0.84477
-0.84650
-0.84839
-0.85011
-0.85121
-0.85231
-0.85326
-0.85467
-0.85624
-0.85765
-0.85923
-0.86064
-0.86205
-0.86425
-0.86661
-0.86881
-0.87101
-0.87321
-0.87540
-0.87745
-0.87965
-0.88185
-0.88404
-0.88577
-0.88750
-0.88891
-0.89033
-0.89143
-0.89268
-0.89378
-0.89190
-0.89111
-0.88938
-0.88797
-0.88687
-0.88530
-0.88357
-0.88185
-0.88027
-0.87886
-0.87729
-0.87650
-0.87619
-0.87540
-0.87462
-0.87415
-0.87368
-0.87321
-0.87273
-0.87211
-0.87211
-0.87195
-0.87179
-0.87179
-0.87163
-0.87116
-0.87069
-0.87022
-0.86959
-0.86881
-0.86834
-0.86724
-0.86582
-0.86504
-0.86410
-0.86284
-0.86158
-0.86064
-0.85954
-0.85875
-0.85797
-0.85703
-0.85624
-0.85404
-0.84980
-0.84619
-0.84195
-0.83896
-0.83645
-0.83441
-0.83189
-0.82954
-0.82750
-0.82514
-0.82310
-0.82121
-0.81901
-0.81744
-0.81634
-0.81461
-0.81320
-0.81179
-0.81006
-0.80927
-0.80817
-0.80739
-0.80645
-0.80456
-0.80315
-0.80111
-0.79954
-0.79859
-0.79812
-0.79718
-0.79655
-0.79608
-0.79529
-0.79467
-0.79404
-0.79357
-0.79215
-0.79042
-0.78885
-0.78713
-0.78571
-0.78398
-0.78241
-0.78084
-0.77927
-0.77770
-0.77629
-0.77472
-0.77315
-0.77173
-0.77016
-0.76875
-0.76733
-0.76592
-0.76451
-0.76294
-0.76152
-0.76027
-0.75885
-0.75744
-0.75587
-0.75430
-0.75273
-0.75115
-0.74958
-0.74786
-0.74629
-0.74566
-0.74534
-0.74487
-0.74471
-0.74424
-0.74393
-0.74346
-0.74393
-0.74424
-0.74534
-0.74644
-0.74833
-0.75131
-0.75540
-0.75917
-0.76246
-0.76576
-0.76953
-0.77220
-0.77519
-0.77880
-0.78179
-0.78477
-0.78791
-0.78791
-0.78760
-0.78760
-0.78728
-0.78728
-0.78713
-0.78713
-0.78697
-0.78681
-0.78681
-0.78681
-0.78697
-0.78713
-0.78713
-0.78728
-0.78744
-0.78760
-0.78744
-0.78744
-0.78744
-0.78744
-0.78744
-0.78760
-0.78775
-0.78791
-0.78807
-0.78807
-0.78823
-0.78838
-0.78838
-0.78838
-0.78854
-0.78854
-0.78854
-0.78854
-0.78854
-0.78854
-0.78838
-0.78838
-0.78838
-0.78838
-0.78775
-0.78713
-0.78618
-0.78540
-0.78461
-0.78398
-0.78304
-0.78241
-0.78163
-0.78100
-0.78021
-0.77927
-0.77896
-0.77927
-0.77911
-0.77896
-0.77864
-0.77817
-0.77770
-0.77723
-0.77692
-0.77660
-0.77629
-0.77582
-0.77550
-0.77519
-0.77487
-0.77456
-0.77425
-0.77472
-0.77472
-0.77550
-0.77535
-0.77503
-0.77487
-0.77456
-0.77409
-0.77393
-0.77362
-0.77346
-0.77330
-0.77299
-0.77283
-0.77252
-0.77220
-0.77189
-0.77173
-0.77142
-0.77048
-0.76938
-0.76875
-0.76938
-0.77032
-0.77158
-0.77267
-0.77377
-0.77487
-0.77613
-0.77707
-0.77817
-0.77927
-0.78037
-0.78147
-0.78257
-0.78383
-0.78493
-0.78603
-0.78681
-0.78838
-0.79011
-0.79168
-0.79341
-0.79592
-0.79812
-0.80048
-0.80283
-0.80519
-0.80755
-0.80990
-0.81210
-0.81430
-0.81634
-0.81760
-0.81854
-0.81886
-0.81980
-0.82121
-0.82215
-0.82357
-0.82498
-0.82592
-0.82750
-0.82875
-0.83017
-0.83142
-0.83284
-0.83394
-0.83441
-0.83708
-0.83975
-0.84210
-0.84446
-0.84713
-0.84964
-0.85216
-0.85467
-0.85718
-0.85970
-0.86221
-0.86504
-0.86802
-0.87101
-0.87399
-0.87713
-0.88012
-0.88310
-0.88624
-0.88923
-0.89237
-0.89520
-0.89834
-0.90148
-0.90415
-0.90729
-0.91028
-0.91310
-0.91515
-0.91735
-0.91970
-0.92190
-0.92426
-0.92661
-0.92881
-0.93101
-0.93321
-0.93541
-0.93777
-0.93996
-0.94216
-0.94436
-0.94656
-0.94876
-0.95096
-0.95316
-0.95536
-0.95756
-0.95976
-0.96196
-0.96400
-0.96620
-0.96840
-0.97060
-0.97264
-0.97468
-0.97688
-0.97892
-0.98112
-0.98096
-0.98190
-0.98253
-0.98348
-0.98536
-0.98693
-0.98803
-0.98960
-0.99102
-0.99227
-0.99369
-0.99510
-0.99636
-0.99777
-0.99950
-1.00123
-1.00248
-1.00342
-1.00468
-1.00327
-1.00233
-1.00060
-0.99934
-0.99918
-0.99903
-0.99903
-0.99918
-0.99981
-1.00060
-1.00154
-1.00233
-1.00342
-1.00594
-1.00845
-1.01175
-1.01521
-1.01740
-1.01929
-1.02212
-1.02400
-1.02667
-1.02824
-1.02887
-1.02981
-1.03060
-1.03091
-1.03044
-1.03091
-1.03076
-1.03029
-1.02997
-1.02981
-1.02981
-1.02934
-1.02903
-1.02887
-1.02824
-1.02777
-1.02714
-1.02620
-1.02573
-1.02589
-1.02589
-1.02589
-1.02699
-1.02761
-1.02793
-1.02950
-1.03201
-1.03500
-1.03735
-1.04050
-1.04222
-1.04474
-1.04694
-1.04929
-1.05133
-1.05353
-1.05558
-1.05777
-1.06013
-1.06170
-1.06390
-1.06594
-1.06767
-1.07081
-1.07380
-1.07615
-1.07678
-1.07772
-1.07835
-1.07929
-1.08008
-1.08039
-1.08071
-1.08196
-1.08275
-1.08338
-1.08495
-1.08605
-1.08731
-1.08825
-1.08840
-1.08888
-1.08935
-1.08966
-1.09029
-1.09092
-1.09170
-1.09233
-1.09092
-1.08872
-1.08621
-1.08369
-1.08181
-1.07961
-1.07678
-1.07442
-1.07191
-1.06956
-1.06688
-1.06469
-1.06217
-1.05997
-1.05777
-1.05605
-1.05448
-1.05306
-1.05165
-1.05008
-1.04866
-1.04772
-1.04678
-1.04584
-1.04474
-1.04395
-1.04599
-1.04646
-1.04599
-1.04615
-1.04741
-1.04882
-1.05039
-1.05228
-1.05353
-1.05495
-1.05667
-1.05809
-1.05903
-1.06029
-1.06139
-1.06249
-1.06359
-1.06453
-1.06500
-1.06547
-1.06594
-1.06641
-1.06673
-1.06720
-1.06767
-1.06814
-1.06861
-1.06924
-1.06971
-1.07003
-1.07034
-1.07081
-1.07128
-1.07160
-1.07207
-1.07191
-1.07144
-1.07081
-1.07034
-1.06971
-1.06924
-1.06877
-1.06830
-1.06767
-1.06720
-1.06657
-1.06798
-1.06798
-1.06861
-1.06940
-1.06987
-1.06987
-1.07034
-1.07065
-1.07081
-1.07128
-1.07144
-1.07160
-1.07191
-1.07223
-1.07238
-1.07254
-1.07254
-1.07270
-1.07285
-1.07317
-1.07348
-1.07380
-1.07411
-1.07442
-1.07474
-1.07490
-1.07521
-1.07537
-1.07568
-1.07615
-1.07662
-1.07741
-1.07788
-1.07819
-1.07882
-1.07929
-1.07977
-1.08024
-1.08071
-1.08165
-1.08212
-1.08275
-1.08369
-1.08401
-1.08463
-1.08526
-1.08589
-1.08652
-1.08715
-1.08778
-1.08840
-1.08809
-1.08699
-1.08605
-1.08526
-1.08432
-1.08354
-1.08275
-1.08212
-1.08149
-1.08071
-1.07992
-1.07929
-1.07835
-1.07772
-1.07694
-1.07631
-1.07552
-1.07490
-1.07427
-1.07364
-1.07301
-1.07238
-1.07175
-1.07113
-1.07050
-1.06987
-1.06783
-1.06594
-1.06374
-1.06170
-1.05966
-1.05746
-1.05385
-1.04976
-1.04615
-1.04160
-1.03845
-1.03531
-1.03186
-1.02840
-1.02542
-1.02275
-1.01992
-1.01725
-1.01458
-1.01175
-1.00955
-1.01018
-1.01002
-1.01049
-1.01081
-1.01144
-1.01191
-1.01238
-1.01159
-1.01081
-1.00986
-1.00877
-1.00751
-1.00610
-1.00484
-1.00342
-1.00233
-1.00123
-0.99950
-0.99808
-0.99651
-0.99447
-0.99306
-0.99133
-0.99039
-0.99227
-0.99384
-0.99620
-0.99808
-1.00028
-1.00170
-1.00311
-1.00452
-1.00610
-1.00845
-1.01112
-1.01363
-1.01709
-1.02023
-1.02306
-1.02510
-1.02683
-1.02903
-1.03107
-1.03311
-1.03515
-1.03720
-1.03940
-1.04144
-1.04348
-1.04568
-1.04694
-1.04898
-1.05102
-1.05259
-1.05463
-1.05636
-1.05793
-1.05903
-1.05982
-1.06029
-1.06044
-1.06060
-1.06076
-1.06060
-1.06044
-1.06044
-1.06029
-1.06013
-1.06013
-1.06013
-1.05997
-1.05997
-1.05997
-1.05997
-1.05997
-1.05997
-1.05903
-1.05762
-1.05589
-1.05463
-1.05306
-1.05149
-1.05102
-1.05133
-1.05118
-1.05118
-1.05133
-1.05133
-1.05149
-1.05165
-1.05181
-1.05181
-1.05086
-1.04913
-1.04741
-1.04568
-1.04474
-1.04364
-1.04269
-1.04175
-1.04081
-1.03987
-1.03877
-1.03783
-1.03688
-1.03578
-1.03468
-1.03311
-1.03170
-1.03170
-1.03233
-1.03280
-1.03358
-1.03437
-1.03515
-1.03594
-1.03704
-1.03798
-1.03924
-1.04065
-1.04207
-1.04332
-1.04458
-1.04521
-1.04505
-1.04474
-1.04458
-1.04442
-1.04442
-1.04442
-1.04458
-1.04474
-1.04474
-1.04474
-1.04489
-1.04489
-1.04536
-1.04615
-1.04694
-1.04772
-1.04851
-1.04929
-1.05008
-1.05071
-1.05149
-1.05228
-1.05306
-1.05385
-1.05369
-1.05322
-1.05290
-1.05275
-1.05243
-1.05212
-1.05196
-1.05181
-1.05165
-1.05133
-1.05118
-1.05102
-1.05086
-1.05071
-1.05071
-1.05055
-1.05039
-1.05039
-1.05023
-1.05008
-1.04992
-1.04976
-1.04945
-1.04929
-1.04913
-1.04898
-1.04898
-1.04882
-1.04866
-1.04913
-1.04961
-1.05008
-1.05071
-1.05118
-1.05181
-1.05243
-1.05306
-1.05369
-1.05432
-1.05510
-1.05558
-1.05495
-1.05463
-1.05400
-1.05369
-1.05322
-1.05290
-1.05259
-1.05212
-1.05212
-1.05196
-1.05181
-1.05165
-1.05149
-1.05133
-1.05432
-1.05589
-1.05793
-1.05997
-1.06217
-1.06406
-1.06626
-1.06830
-1.07034
-1.07238
-1.07458
-1.07662
-1.07882
-1.08086
-1.08322
-1.08542
-1.08746
-1.08982
-1.09186
-1.09406
-1.09657
-1.09861
-1.10066
-1.10333
-1.10584
-1.10804
-1.11040
-1.11275
-1.11432
-1.11605
-1.11825
-1.11982
-1.12108
-1.12123
-1.12123
-1.12155
-1.12202
-1.12249
-1.12328
-1.12343
-1.12359
-1.12359
-1.12359
-1.12343
-1.12328
-1.12296
-1.12296
-1.12265
-1.12233
-1.12218
-1.12202
-1.12171
-1.12155
-1.12123
-1.12092
-1.12076
-1.12045
-1.11982
-1.11951
-1.11904
-1.11841
-1.11888
-1.12013
-1.12123
-1.12218
-1.12343
-1.12469
-1.12548
-1.12626
-1.12705
-1.12799
-1.12705
-1.12595
-1.12485
-1.12343
-1.12202
-1.12061
-1.11904
-1.11731
-1.11589
-1.11401
-1.11228
-1.11040
-1.10883
-1.10678
-1.10506
-1.10317
-1.10129
-1.09940
-1.09752
-1.09579
-1.09390
-1.09217
-1.09045
-1.08872
-1.08699
-1.08526
-1.08338
-1.08149
-1.07961
-1.07772
-1.07584
-1.07395
-1.07223
-1.06987
-1.06846
-1.06736
-1.06610
-1.06484
-1.06406
-1.06311
-1.06202
-1.06107
-1.06013
-1.05856
-1.05762
-1.05636
-1.05542
-1.05542
-1.05589
-1.05620
-1.05636
-1.05683
-1.05730
-1.05730
-1.05542
-1.05495
-1.05369
-1.05243
-1.05118
-1.04882
-1.04741
-1.04662
-1.04442
-1.04285
-1.04128
-1.03861
-1.03657
-1.03484
-1.03233
-1.03060
-1.02887
-1.02683
-1.02494
-1.02337
-1.02149
-1.01960
-1.01788
-1.01599
-1.01411
-1.01238
-1.01049
-1.00892
-1.00735
-1.00562
-1.00280
-1.00154
-1.00138
-1.00170
-1.00123
-1.00060
-0.99997
-0.99950
-0.99887
-0.99808
-0.99746
-0.99667
-0.99573
-0.99510
-0.99431
-0.99369
-0.99306
-0.99243
-0.99180
-0.99117
-0.99054
-0.98992
-0.98929
-0.98866
-0.98803
-0.98740
-0.98693
-0.98646
-0.98583
-0.98536
-0.98489
-0.98426
-0.98379
-0.98316
-0.98253
-0.98190
-0.98128
-0.98065
-0.98002
-0.97939
-0.97876
-0.97782
-0.97641
-0.97531
-0.97421
-0.97295
-0.97169
-0.97060
-0.96950
-0.96840
-0.96745
-0.96667
-0.96573
-0.96494
-0.96400
-0.96306
-0.96211
-0.96101
-0.96007
-0.95866
-0.95709
-0.95552
-0.95394
-0.95253
-0.95112
-0.94970
-0.94829
-0.94735
-0.94640
-0.94546
-0.94452
-0.94358
-0.94263
-0.94154
-0.94059
-0.93949
-0.93839
-0.93729
-0.93619
-0.93510
-0.93384
-0.93274
-0.93164
-0.93054
-0.92928
-0.92818
-0.92708
-0.92598
-0.92567
-0.92551
-0.92520
-0.92473
-0.92457
-0.92473
-0.92410
-0.92394
-0.92379
-0.92331
-0.92331
-0.92394
-0.92488
-0.92488
-0.92504
-0.92504
-0.92457
-0.92237
-0.91907
-0.91640
-0.91342
-0.91090
-0.90808
-0.90556
-0.90415
-0.90556
-0.90698
-0.90761
-0.90792
-0.90823
-0.90823
-0.90682
-0.90541
-0.90446
-0.90352
-0.90289
-0.90227
-0.90227
-0.90242
-0.90525
-0.90651
-0.90713
-0.90823
-0.90933
-0.91043
-0.91169
-0.91279
-0.91420
-0.91562
-0.91703
-0.91813
-0.91782
-0.91766
-0.91719
-0.91640
-0.91467
-0.91358
-0.91232
-0.91059
-0.90871
-0.90713
-0.90509
-0.90289
-0.90101
-0.89912
-0.89771
-0.89645
-0.89441
-0.89268
-0.89535
-0.89661
-0.90022
-0.90352
-0.90698
-0.90965
-0.91326
-0.91640
-0.91986
-0.92316
-0.92567
-0.92913
-0.93274
-0.93557
-0.93918
-0.94201
-0.94499
-0.94798
-0.95080
-0.95347
-0.95630
-0.95897
-0.96148
-0.96368
-0.96573
-0.96792
-0.97028
-0.97264
-0.97515
-0.97751
-0.97986
-0.98206
-0.98269
-0.98269
-0.98269
-0.98285
-0.98300
-0.98332
-0.98238
-0.98175
-0.98081
-0.98002
-0.97892
-0.97766
-0.97656
-0.97531
-0.97484
-0.97546
-0.97609
-0.97672
-0.97751
-0.97939
-0.98096
-0.98316
-0.98536
-0.98756
-0.98960
-0.99164
-0.99400
-0.99604
-0.99824
-1.00028
-1.00248
-1.00468
-1.00704
-1.00924
-1.01112
-1.01285
-1.01473
-1.01631
-1.01803
-1.01976
-1.02133
-1.02290
-1.02463
-1.02636
-1.02793
-1.02966
-1.03154
-1.03311
-1.03468
-1.03625
-1.03767
-1.03924
-1.04065
-1.04207
-1.04348
-1.04505
-1.04662
-1.04804
-1.04741
-1.04756
-1.04725
-1.04725
-1.04725
-1.04709
-1.04694
-1.04694
-1.04678
-1.04678
-1.04662
-1.04646
-1.04631
-1.04631
-1.04725
-1.04788
-1.04866
-1.04961
-1.05039
-1.05102
-1.05181
-1.05228
-1.05306
-1.05400
-1.05526
-1.05667
-1.05809
-1.05950
-1.06092
-1.06233
-1.06359
-1.06484
-1.06626
-1.06751
-1.06924
-1.07160
-1.07395
-1.07568
-1.07788
-1.08008
-1.08196
-1.08385
-1.08558
-1.08746
-1.08966
-1.09202
-1.09437
-1.09657
-1.09877
-1.10050
-1.10207
-1.10364
-1.10506
-1.10647
-1.10804
-1.10930
-1.11071
-1.11197
-1.11338
-1.11479
-1.11589
-1.11699
-1.11794
-1.11888
-1.11998
-1.12108
-1.12202
-1.12328
-1.12453
-1.12548
-1.12673
-1.12815
-1.13003
-1.13160
-1.13349
-1.13537
-1.13710
-1.13804
-1.13961
-1.14103
-1.14213
-1.14354
-1.14495
-1.14621
-1.14998
-1.15312
-1.15673
-1.15988
-1.16302
-1.16616
-1.16946
-1.17260
-1.17574
-1.17920
-1.18234
-1.18548
-1.18831
-1.19113
-1.19381
-1.19663
-1.19930
-1.20150
-1.20417
-1.20669
-1.20841
-1.21077
-1.21281
-1.21438
-1.21595
-1.21737
-1.21878
-1.22035
-1.22208
-1.22365
-1.22538
-1.22711
-1.22883
-1.23088
-1.23276
-1.23449
-1.23622
-1.23794
-1.23920
-1.24014
-1.24061
-1.24171
-1.24250
-1.24219
-1.24203
-1.24250
-1.24250
-1.24266
-1.24297
-1.24329
-1.24297
-1.24156
-1.24203
-1.24203
-1.24250
-1.24297
-1.24360
-1.24407
-1.24454
-1.24533
-1.24580
-1.24658
-1.24737
-1.24831
-1.24957
-1.25130
-1.25271
-1.25428
-1.25569
-1.25727
-1.25884
-1.25931
-1.25946
-1.25931
-1.25915
-1.25899
-1.25931
-1.25962
-1.26025
-1.26135
-1.26292
-1.26433
-1.26590
-1.26732
-1.26795
-1.26873
-1.26952
-1.27030
-1.27125
-1.27203
-1.27297
-1.27376
-1.27470
-1.27549
-1.27690
-1.27800
-1.27910
-1.28020
-1.28114
-1.28130
-1.28067
-1.28004
-1.27926
-1.27847
-1.27831
-1.27894
-1.27847
-1.27737
-1.27596
-1.27454
-1.27313
-1.27203
-1.26999
-1.26889
-1.26826
-1.26795
-1.26748
-1.26685
-1.26653
-1.26685
-1.26700
-1.26716
-1.26732
-1.26810
-1.26858
-1.26936
-1.27015
-1.27062
-1.27140
-1.27203
-1.27266
-1.27344
-1.27407
-1.27470
-1.27533
-1.27627
-1.27957
-1.28240
-1.28617
-1.28978
-1.29371
-1.29763
-1.30156
-1.30549
-1.30926
-1.31303
-1.31680
-1.32025
-1.32402
-1.32779
-1.33156
-1.33549
-1.33942
-1.34319
-1.34759
-1.35183
-1.35591
-1.36000
-1.36408
-1.36816
-1.37115
-1.37350
-1.37539
-1.37743
-1.37932
-1.38136
-1.38309
-1.38513
-1.38686
-1.38858
-1.39047
-1.39251
-1.39440
-1.39628
-1.39801
-1.39958
-1.40131
-1.40304
-1.40445
-1.40602
-1.40759
-1.40916
-1.41073
-1.41215
-1.41372
-1.41544
-1.41702
-1.41859
-1.42031
-1.42188
-1.42361
-1.42565
-1.42801
-1.43021
-1.43241
-1.43461
-1.43681
-1.43901
-1.44105
-1.44168
-1.44293
-1.44388
-1.44513
-1.44592
-1.44670
-1.44749
-1.44827
-1.44890
-1.44969
-1.45032
-1.45110
-1.45173
-1.45252
-1.45314
-1.45393
-1.45456
-1.45519
-1.45597
-1.45660
-1.45738
-1.45801
-1.45880
-1.45943
-1.46021
-1.46084
-1.46147
-1.46210
-1.46273
-1.46335
-1.46398
-1.46461
-1.46524
-1.46681
-1.46854
-1.47027
-1.47199
-1.47341
-1.47498
-1.47623
-1.47749
-1.47859
-1.47985
-1.48079
-1.48173
-1.48267
-1.48362
-1.48472
-1.48582
-1.48692
-1.48817
-1.48927
-1.49053
-1.49179
-1.49288
-1.49383
-1.49477
-1.49571
-1.49681
-1.49775
-1.49870
-1.49980
-1.50074
-1.50152
-1.50168
-1.50262
-1.50404
-1.50498
-1.50608
-1.50859
-1.50985
-1.51158
-1.51378
-1.51566
-1.51786
-1.51943
-1.52163
-1.52320
-1.52414
-1.52571
-1.52681
-1.52744
-1.52886
-1.53011
-1.53121
-1.53215
-1.53325
-1.53451
-1.53577
-1.53671
-1.53765
-1.53875
-1.53985
-1.54048
-1.54205
-1.54331
-1.54378
-1.54331
-1.54299
-1.54315
-1.54378
-1.54472
-1.54786
-1.55132
-1.55462
-1.55792
-1.56090
-1.56388
-1.56671
-1.56970
-1.57252
-1.57551
-1.57818
-1.58101
-1.58383
-1.58666
-1.58933
-1.59216
-1.59467
-1.59750
-1.59986
-1.60143
-1.60300
-1.60473
-1.60645
-1.60818
-1.61007
-1.61179
-1.61352
-1.61541
-1.61729
-1.61918
-1.62090
-1.62279
-1.62467
-1.62656
-1.62844
-1.63049
-1.63237
-1.63394
-1.63551
-1.63708
-1.63865
-1.64007
-1.64180
-1.64368
-1.64667
-1.64965
-1.65106
-1.65169
-1.65232
-1.65295
-1.65342
-1.65405
-1.65452
-1.65515
-1.65578
-1.65625
-1.65672
-1.65719
-1.65766
-1.65829
-1.65876
-1.65908
-1.65955
-1.66002
-1.66049
-1.66096
-1.66143
-1.66175
-1.66237
-1.66300
-1.66347
-1.66489
-1.66646
-1.66787
-1.66944
-1.67070
-1.67211
-1.67353
-1.67478
-1.67604
-1.67714
-1.67808
-1.67887
-1.67965
-1.68044
-1.68107
-1.68185
-1.68264
-1.68327
-1.68389
-1.68452
-1.68531
-1.68594
-1.68656
-1.68719
-1.68766
-1.68829
-1.68876
-1.68939
-1.68986
-1.69033
-1.69096
-1.69159
-1.69238
-1.69316
-1.69442
-1.69536
-1.69646
-1.69756
-1.69866
-1.69976
-1.70133
-1.70290
-1.70431
-1.70588
-1.70730
-1.70871
-1.71075
-1.71233
-1.71421
-1.71594
-1.71767
-1.71955
-1.72144
-1.72332
-1.72568
-1.72819
-1.73102
-1.73432
-1.73871
-1.74374
-1.74798
-1.75254
-1.75694
-1.76118
-1.76573
-1.77013
-1.77437
-1.77861
-1.78301
-1.78725
-1.79149
-1.79495
-1.79809
-1.80045
-1.80343
-1.80689
-1.80971
-1.81286
-1.81631
-1.81914
-1.82212
-1.82542
-1.82872
-1.83171
-1.83500
-1.83815
-1.84129
-1.84459
-1.84773
-1.85103
-1.85433
-1.85762
-1.86045
-1.86234
-1.86375
-1.86548
-1.86689
-1.86862
-1.87019
-1.87192
-1.87349
-1.87522
-1.87679
-1.87836
-1.88009
-1.88166
-1.88307
-1.88464
-1.88621
-1.88778
-1.88920
-1.89077
-1.89218
-1.89375
-1.89517
-1.89674
-1.89846
-1.89956
-1.90019
-1.90066
-1.90129
-1.90208
-1.90302
-1.90365
-1.90459
-1.90522
-1.90695
-1.90852
-1.91025
-1.91213
-1.91402
-1.91606
-1.91794
-1.91998
-1.92218
-1.92360
-1.92548
-1.92721
-1.92894
-1.93082
-1.93271
-1.93459
-1.93632
-1.93821
-1.93993
-1.94166
-1.94339
-1.94512
-1.94684
-1.94857
-1.95030
-1.95203
-1.95376
-1.95533
-1.95706
-1.95878
-1.96051
-1.96224
-1.96397
-1.96554
-1.96695
-1.96836
-1.96978
-1.97088
-1.97182
-1.97276
-1.97371
-1.97433
-1.97496
-1.97590
-1.97685
-1.97748
-1.97795
-1.97858
-1.97936
-1.97999
-1.98077
-1.98156
-1.98250
-1.98329
-1.98407
-1.98470
-1.98549
-1.98611
-1.98674
-1.98753
-1.98816
-1.98894
-1.98988
-1.99067
-1.99161
-1.99240
-1.99318
-1.99413
-1.99491
-1.99570
-1.99648
-1.99711
-1.99758
-1.99758
-1.99900
-2.00072
-2.00214
-2.00245
-2.00261
-2.00292
-2.00308
-2.00339
-2.00371
-2.00402
-2.00434
-2.00465
-2.00496
-2.00544
-2.00591
-2.00638
-2.00669
-2.00701
-2.00732
-2.00748
-2.00748
-2.00748
-2.00763
-2.00779
-2.00779
-2.00779
-2.00779
-2.00779
-2.00779
-2.00779
-2.00779
-2.00795
-2.00795
-2.00795
-2.00811
-2.00811
-2.00826
-2.00842
-2.00858
-2.00858
-2.00873
-2.00889
-2.00889
-2.00889
-2.00889
-2.00873
-2.00873
-2.00858
-2.00858
-2.00858
-2.00858
-2.00858
-2.00873
-2.00889
-2.00936
-2.00952
-2.00968
-2.00936
-2.00921
-2.01015
-2.01156
-2.01266
-2.01376
-2.01502
-2.01612
-2.01706
-2.01800
-2.01879
-2.01973
-2.02067
-2.02146
-2.02240
-2.02334
-2.02429
-2.02507
-2.02601
-2.02696
-2.02837
-2.03025
-2.03183
-2.03355
-2.03512
-2.03654
-2.03811
-2.03952
-2.04078
-2.04251
-2.04471
-2.04643
-2.04863
-2.05067
-2.05287
-2.05507
-2.05727
-2.05994
-2.06261
-2.06497
-2.06733
-2.06984
-2.07204
-2.07439
-2.07675
-2.07848
-2.08021
-2.08209
-2.08398
-2.08602
-2.08837
-2.09073
-2.09340
-2.09607
-2.09874
-2.10110
-2.10345
-2.10581
-2.10801
-2.11005
-2.11225
-2.11429
-2.11571
-2.11712
-2.11838
-2.11963
-2.12073
-2.12167
-2.12293
-2.12482
-2.12670
-2.12859
-2.13031
-2.13204
-2.13377
-2.13534
-2.13675
-2.13833
-2.14005
-2.14162
-2.14304
-2.14461
-2.14618
-2.14759
-2.14916
-2.15073
-2.15231
-2.15403
-2.15560
-2.15717
-2.15859
-2.16016
-2.16173
-2.16330
-2.16487
-2.16676
-2.16911
-2.17037
-2.17131
-2.17147
-2.17210
-2.17241
-2.17241
-2.17225
-2.17210
-2.17210
-2.17210
-2.17210
-2.17225
-2.17241
-2.17273
-2.17320
-2.17414
-2.17492
-2.17571
-2.17540
-2.17445
-2.17383
-2.17288
-2.17210
-2.17115
-2.17006
-2.16911
-2.16786
-2.16629
-2.16503
-2.16346
-2.16157
-2.15969
-2.15765
-2.15560
-2.15356
-2.15168
-2.14948
-2.14728
-2.14508
-2.14304
-2.14131
-2.13942
-2.13785
-2.13613
-2.13471
-2.13314
-2.13173
-2.13031
-2.12859
-2.12702
-2.12560
-2.12387
-2.12230
-2.12073
-2.11900
-2.11728
-2.11555
-2.11382
-2.11225
-2.11084
-2.10927
-2.10785
-2.10628
-2.10487
-2.10345
-2.10188
-2.10031
-2.09874
-2.09717
-2.09560
-2.09387
-2.09214
-2.09057
-2.08884
-2.08727
-2.08570
-2.08398
-2.08240
-2.08068
-2.07911
-2.07738
-2.07581
-2.07439
-2.07282
-2.07125
-2.06984
-2.06827
-2.06685
-2.06528
-2.06371
-2.06230
-2.06151
-2.06104
-2.06057
-2.06010
-2.05963
-2.05931
-2.05916
-2.05884
-2.05869
-2.05837
-2.05806
-2.05759
-2.05727
-2.05680
-2.05664
-2.05633
-2.05602
-2.05554
-2.05523
-2.05492
-2.05444
-2.05413
-2.05366
-2.05366
-2.05366
-2.05366
-2.05366
-2.05319
-2.05209
-2.05099
-2.05005
-2.04910
-2.04832
-2.04753
-2.04643
-2.04596
-2.04502
-2.04423
-2.04313
-2.04235
-2.04188
-2.04172
-2.04156
-2.04125
-2.04125
-2.04125
-2.04125
-2.04125
-2.04109
-2.04094
-2.04078
-2.04062
-2.04078
-2.04109
-2.04094
-2.04125
-2.04109
-2.04031
-2.03999
-2.03952
-2.03858
-2.03779
-2.03669
-2.03497
-2.03371
-2.03167
-2.03041
-2.02900
-2.02648
-2.02507
-2.02319
-2.02240
-2.02146
-2.02067
-2.01989
-2.01879
-2.01769
-2.01690
-2.01580
-2.01502
-2.01345
-2.01203
-2.01031
-2.00921
-2.00779
-2.00622
-2.00481
-2.00339
-2.00167
-1.99994
-1.99805
-1.99554
-1.99334
-1.99083
-1.98863
-1.98690
-1.98502
-1.98313
-1.98125
-1.97905
-1.97638
-1.97528
-1.97481
-1.97402
-1.97276
-1.97166
-1.97041
-1.96915
-1.96789
-1.96679
-1.96554
-1.96444
-1.96350
-1.96240
-1.96130
-1.96004
-1.95910
-1.95784
-1.95674
-1.95564
-1.95454
-1.95329
-1.95203
-1.95171
-1.95124
-1.95077
-1.95014
-1.95014
-1.95014
-1.95014
-1.95030
-1.95030
-1.95030
-1.95046
-1.95046
-1.95061
-1.95061
-1.95061
-1.95061
-1.95061
-1.95061
-1.95061
-1.95014
-1.94873
-1.94763
-1.94669
-1.94590
-1.94496
-1.94402
-1.94308
-1.94213
-1.94119
-1.94040
-1.93931
-1.93836
-1.93726
-1.93679
-1.93616
-1.93569
-1.93506
-1.93459
-1.93396
-1.93334
-1.93271
-1.93208
-1.93145
-1.93082
-1.93004
-1.92988
-1.92988
-1.93004
-1.93004
-1.93035
-1.93035
-1.93051
-1.93051
-1.93067
-1.93019
-1.92972
-1.92894
-1.92831
-1.92752
-1.92690
-1.92784
-1.92941
-1.93067
-1.93161
-1.93224
-1.93318
-1.93396
-1.93475
-1.93538
-1.93601
-1.93663
-1.93742
-1.93821
-1.93915
-1.94040
-1.94103
-1.94229
-1.94355
-1.94480
-1.94590
-1.94732
-1.94873
-1.94999
-1.95140
-1.95250
-1.95250
-1.95219
-1.95219
-1.95250
-1.95313
-1.95344
-1.95407
-1.95438
-1.95470
-1.95517
-1.95548
-1.95580
-1.95627
-1.95674
-1.95706
-1.95800
-1.95957
-1.96145
-1.96318
-1.96491
-1.96664
-1.96884
-1.97104
-1.97323
-1.97559
-1.97795
-1.98030
-1.98266
-1.98502
-1.98737
-1.98973
-1.99224
-1.99475
-1.99711
-1.99962
-2.00198
-2.00418
-2.00685
-2.00905
-2.01156
-2.01392
-2.01580
-2.01832
-2.02052
-2.02256
-2.02476
-2.02680
-2.02900
-2.03120
-2.03324
-2.03528
-2.03764
-2.03984
-2.04204
-2.04439
-2.04675
-2.04895
-2.05162
-2.05397
-2.05617
-2.05853
-2.06088
-2.06324
-2.06560
-2.06811
-2.07172
-2.07612
-2.08005
-2.08335
-2.08696
-2.09026
-2.09356
-2.09843
-2.10283
-2.10722
-2.11162
-2.11523
-2.11790
-2.12058
-2.12325
-2.12576
-2.12843
-2.13110
-2.13393
-2.13644
-2.13911
-2.14162
-2.14429
-2.14681
-2.14901
-2.14948
-2.15026
-2.15089
-2.15199
-2.15309
-2.15419
-2.15545
-2.15529
-2.15560
-2.15560
-2.15560
-2.15560
-2.15560
-2.15545
-2.15545
-2.15529
-2.15529
-2.15529
-2.15513
-2.15482
-2.15419
-2.15293
-2.15199
-2.15089
-2.14963
-2.14854
-2.14728
-2.14634
-2.14524
-2.14414
-2.14319
-2.14209
-2.14115
-2.14005
-2.13895
-2.13754
-2.13597
-2.13377
-2.13204
-2.12984
-2.13047
-2.13079
-2.13173
-2.13204
-2.13267
-2.13298
-2.13346
-2.13424
-2.13503
-2.13597
-2.13675
-2.13754
-2.13833
-2.13911
-2.13974
-2.14037
-2.14100
-2.14068
-2.13990
-2.13895
-2.13864
-2.13754
-2.13691
-2.13597
-2.13534
-2.13456
-2.13408
-2.13361
-2.13330
-2.13283
-2.13236
-2.13157
-2.12953
-2.12639
-2.12277
-2.11838
-2.11492
-2.11162
-2.10848
-2.10361
-2.09906
-2.09466
-2.08994
-2.08523
-2.08052
-2.07596
-2.07125
-2.06638
-2.06167
-2.05884
-2.05680
-2.05397
-2.05177
-2.04895
-2.04643
-2.04518
-2.04376
-2.04188
-2.04015
-2.03811
-2.03591
-2.03340
-2.03104
-2.02868
-2.02633
-2.02381
-2.02146
-2.01894
-2.01659
-2.01408
-2.01156
-2.00921
-2.00669
-2.00434
-2.00182
-1.99947
-1.99695
-1.99444
-1.99208
-1.98957
-1.98706
-1.98454
-1.98219
-1.97967
-1.97732
-1.97481
-1.97245
-1.96994
-1.96742
-1.96569
-1.96381
-1.96208
-1.95988
-1.95815
-1.95627
-1.95470
-1.95313
-1.95156
-1.94999
-1.94826
-1.94653
-1.94496
-1.94323
-1.94166
-1.93899
-1.93726
-1.93569
-1.93349
-1.93177
-1.93051
-1.92878
-1.92737
-1.92595
-1.92454
-1.92313
-1.92156
-1.91936
-1.91700
-1.91433
-1.91213
-1.90977
-1.90710
-1.90428
-1.90365
-1.90302
-1.90239
-1.90113
-1.90019
-1.89925
-1.89815
-1.89705
-1.89627
-1.89532
-1.89454
-1.89281
-1.89202
-1.89077
-1.88935
-1.88810
-1.88700
-1.88527
-1.88433
-1.88307
-1.88401
-1.88401
-1.88621
-1.88841
-1.89202
-1.89391
-1.89485
-1.89705
-1.89831
-1.90019
-1.90113
-1.90239
-1.90365
-1.90129
-1.89815
-1.89517
-1.89092
-1.88794
-1.88527
-1.88291
-1.88087
-1.87930
-1.87773
-1.87584
-1.87380
-1.87270
-1.87349
-1.87396
-1.87537
-1.87663
-1.87820
-1.87946
-1.88040
-1.88087
-1.88213
-1.88323
-1.88370
-1.88307
-1.88103
-1.87867
-1.87663
-1.87522
-1.87537
-1.87522
-1.87553
-1.87584
-1.87663
-1.87836
-1.87930
-1.88009
-1.88056
-1.88134
-1.88166
-1.88276
-1.88590
-1.88873
-1.89171
-1.89438
-1.89705
-1.89941
-1.90192
-1.90428
-1.90710
-1.91040
-1.91370
-1.91637
-1.91904
-1.92187
-1.92454
-1.92705
-1.92972
-1.93224
-1.93459
-1.93679
-1.93836
-1.94025
-1.94213
-1.94433
-1.94700
-1.94904
-1.95077
-1.95297
-1.95438
-1.95580
-1.95737
-1.95863
-1.95973
-1.96098
-1.96224
-1.96287
-1.96381
-1.96491
-1.96617
-1.96695
-1.96821
-1.96931
-1.97025
-1.97166
-1.97245
-1.97339
-1.97433
-1.97528
-1.97638
-1.97732
-1.97810
-1.97889
-1.97983
-1.98062
-1.98172
-1.98282
-1.98392
-1.98502
-1.98611
-1.98753
-1.98879
-1.99020
-1.99161
-1.99303
-1.99428
-1.99554
-1.99664
-1.99758
-1.99868
-1.99978
-2.00057
-2.00135
-2.00229
-2.00308
-2.00402
-2.00559
-2.00748
-2.00952
-2.01172
-2.01392
-2.01612
-2.01989
-2.02413
-2.02853
-2.03308
-2.03748
-2.04219
-2.04628
-2.05083
-2.05492
-2.05711
-2.05884
-2.06088
-2.06167
-2.06308
-2.06450
-2.06575
-2.06623
-2.06591
-2.06607
-2.06575
-2.06607
-2.06607
-2.06811
-2.06968
-2.07172
-2.07298
-2.07408
-2.07518
-2.07612
-2.07706
-2.07785
-2.07848
-2.08068
-2.08303
-2.08492
-2.08680
-2.08853
-2.09026
-2.09167
-2.09340
-2.09497
-2.09670
-2.09858
-2.10047
-2.10235
-2.10267
-2.10424
-2.10612
-2.10848
-2.11131
-2.11413
-2.11665
-2.11900
-2.12152
-2.12403
-2.12639
-2.12796
-2.12937
-2.13110
-2.13283
-2.13424
-2.13581
-2.13723
-2.13817
-2.13880
-2.13911
-2.13958
-2.14005
-2.14052
-2.14115
-2.14178
-2.14225
-2.14288
-2.14414
-2.14539
-2.14665
-2.14791
-2.14948
-2.15105
-2.15466
-2.15875
-2.16220
-2.16581
-2.16911
-2.17210
-2.17508
-2.17791
-2.18089
-2.18388
-2.18702
-2.19032
-2.19393
-2.19739
-2.20084
-2.20414
-2.20775
-2.21152
-2.21529
-2.21922
-2.22299
-2.22708
-2.23100
-2.23493
-2.23886
-2.24278
-2.24671
-2.25017
-2.25299
-2.25566
-2.25865
-2.26148
-2.26415
-2.26682
-2.26933
-2.27200
-2.27483
-2.27750
-2.28001
-2.28252
-2.28488
-2.28755
-2.29069
-2.29352
-2.29666
-2.29965
-2.30279
-2.30593
-2.30876
-2.31190
-2.31520
-2.31850
-2.32179
-2.32509
-2.32855
-2.33200
-2.33562
-2.33939
-2.34331
-2.34708
-2.35085
-2.35447
-2.35824
-2.36185
-2.36483
-2.36845
-2.37175
-2.37504
-2.37819
-2.38148
-2.38463
-2.38792
-2.39122
-2.39436
-2.39751
-2.40065
-2.40379
-2.40709
-2.41039
-2.41369
-2.41714
-2.42044
-2.42374
-2.42719
-2.43018
-2.43348
-2.43693
-2.44008
-2.44322
-2.44636
-2.44950
-2.45264
-2.45578
-2.45877
-2.46207
-2.46505
-2.46819
-2.47133
-2.47432
-2.47762
-2.48060
-2.48390
-2.48704
-2.48956
-2.49207
-2.49458
-2.49694
-2.50024
-2.50354
-2.50668
-2.50998
-2.51312
-2.51642
-2.51987
-2.52238
-2.52364
-2.52553
-2.52380
-2.52348
-2.52207
-2.52176
-2.52207
-2.52191
-2.52223
-2.52301
-2.52443
-2.52568
-2.52694
-2.52804
-2.52930
-2.53055
-2.53165
-2.53259
-2.53401
-2.53527
-2.53636
-2.53746
-2.53888
-2.54013
-2.54108
-2.54218
-2.54328
-2.54438
-2.54563
-2.54658
-2.54799
-2.54893
-2.55019
-2.55160
-2.55317
-2.55427
-2.55569
-2.55694
-2.55851
-2.55977
-2.56118
-2.56260
-2.56401
-2.56542
-2.56668
-2.56637
-2.56291
-2.55961
-2.55741
-2.55537
-2.55349
-2.55129
-2.54972
-2.54830
-2.54673
-2.54532
-2.54469
-2.54469
-2.54469
-2.54469
-2.54438
-2.54453
-2.54500
-2.54658
-2.54846
-2.55066
-2.55553
-2.56150
-2.56605
-2.57077
-2.57422
-2.57815
-2.58223
-2.58600
-2.58946
-2.59307
-2.59715
-2.60108
-2.60359
-2.60611
-2.60878
-2.61129
-2.61381
-2.61632
-2.61883
-2.62166
-2.62464
-2.62794
-2.63156
-2.63532
-2.63878
-2.64255
-2.64585
-2.64836
-2.65072
-2.65307
-2.65559
-2.65889
-2.66187
-2.66501
-2.66815
-2.67114
-2.67412
-2.67679
-2.67931
-2.68135
-2.68323
-2.68559
-2.68732
-2.68842
-2.68748
-2.68685
-2.68575
-2.68496
-2.68402
-2.68308
-2.68308
-2.68386
-2.68481
-2.68669
-2.68889
-2.69140
-2.69407
-2.69847
-2.70397
-2.70868
-2.71277
-2.71685
-2.71968
-2.72250
-2.72470
-2.72690
-2.72957
-2.73177
-2.73397
-2.73633
-2.73884
-2.74073
-2.74292
-2.74559
-2.74811
-2.75062
-2.75345
-2.75612
-2.75863
-2.76146
-2.76382
-2.76602
-2.76837
-2.77073
-2.77308
-2.77528
-2.77764
-2.78000
-2.78251
-2.78471
-2.78722
-2.78942
-2.79021
-2.78989
-2.78895
-2.78832
-2.78754
-2.78691
-2.78612
-2.78518
-2.78392
-2.78298
-2.78204
-2.78109
-2.78015
-2.77921
-2.77858
-2.77827
-2.77842
-2.77795
-2.77780
-2.77764
-2.77937
-2.78157
-2.78377
-2.78581
-2.78848
-2.79083
-2.79335
-2.79586
-2.79869
-2.80136
-2.80387
-2.80623
-2.80843
-2.80953
-2.81063
-2.80780
-2.80371
-2.80026
-2.79602
-2.79240
-2.78848
-2.78471
-2.78109
-2.77764
-2.77418
-2.77104
-2.76759
-2.76444
-2.76130
-2.75800
-2.75471
-2.75172
-2.74842
-2.74528
-2.74214
-2.73727
-2.73209
-2.72737
-2.72250
-2.71811
-2.71371
-2.71167
-2.71104
-2.71057
-2.70994
-2.70962
-2.70931
-2.70900
-2.70900
-2.70900
-2.70900
-2.70884
-2.70852
-2.70821
-2.70774
-2.70727
-2.70680
-2.70632
-2.70601
-2.70570
-2.70538
-2.70491
-2.70460
-2.70428
-2.70413
-2.70460
-2.70538
-2.70648
-2.70837
-2.71025
-2.71182
-2.71371
-2.71591
-2.71795
-2.72015
-2.72203
-2.72407
-2.72596
-2.72737
-2.72879
-2.73020
-2.73130
-2.73240
-2.73460
-2.73648
-2.73806
-2.73978
-2.74167
-2.74324
-2.74214
-2.74182
-2.74135
-2.74088
-2.74041
-2.74025
-2.74025
-2.74025
-2.73994
-2.74010
-2.73994
-2.73947
-2.73915
-2.73900
-2.73853
-2.73774
-2.73711
-2.73586
-2.73538
-2.73366
-2.73444
-2.73397
-2.73460
-2.73444
-2.73413
-2.73350
-2.73319
-2.73303
-2.73303
-2.73303
-2.73287
-2.73256
-2.73224
-2.73209
-2.73193
-2.73177
-2.73161
-2.73130
-2.73114
-2.73099
-2.73067
-2.73052
-2.73036
-2.73020
-2.72863
-2.72627
-2.72329
-2.72093
-2.71873
-2.71669
-2.71465
-2.71261
-2.71057
-2.70852
-2.70680
-2.70444
-2.70256
-2.70051
-2.69894
-2.69706
-2.69517
-2.69329
-2.69125
-2.68920
-2.68716
-2.68528
-2.68355
-2.68166
-2.68009
-2.67836
-2.67664
-2.67507
-2.67334
-2.67192
-2.67145
-2.67067
-2.66988
-2.66925
-2.66831
-2.66768
-2.66643
-2.66517
-2.66391
-2.66250
-2.66140
-2.66030
-2.65920
-2.65826
-2.65763
-2.65684
-2.65559
-2.65543
-2.65527
-2.65559
-2.65684
-2.65904
-2.66046
-2.66187
-2.66313
-2.66454
-2.66564
-2.66737
-2.66768
-2.66768
-2.66800
-2.66894
-2.67020
-2.67145
-2.67318
-2.67507
-2.67695
-2.67884
-2.68072
-2.68276
-2.68465
-2.68622
-2.68779
-2.68920
-2.69062
-2.69219
-2.69344
-2.69470
-2.69611
-2.69737
-2.69863
-2.69988
-2.70114
-2.70224
-2.70334
-2.70444
-2.70538
-2.70632
-2.70727
-2.70821
-2.70900
-2.71009
-2.71072
-2.71135
-2.71214
-2.71292
-2.71386
-2.71465
-2.71528
-2.71606
-2.71669
-2.71732
-2.71811
-2.71889
-2.71983
-2.71905
-2.71889
-2.71873
-2.71889
-2.71905
-2.71952
-2.71999
-2.72062
-2.72140
-2.72235
-2.72329
-2.72423
-2.72533
-2.72643
-2.72737
-2.72832
-2.72942
-2.73036
-2.73130
-2.73114
-2.73130
-2.73130
-2.73099
-2.73067
-2.73004
-2.72926
-2.72816
-2.72722
-2.72627
-2.72517
-2.72439
-2.72360
-2.72298
-2.72235
-2.72188
-2.72125
-2.72078
-2.72031
-2.71983
-2.71921
-2.71826
-2.71716
-2.71606
-2.71481
-2.71402
-2.71355
-2.71292
-2.71088
-2.70821
-2.70491
-2.70224
-2.69910
-2.69659
-2.69407
-2.69156
-2.68936
-2.68716
-2.68512
-2.68292
-2.68072
-2.67836
-2.67632
-2.67428
-2.67192
-2.66988
-2.66784
-2.66596
-2.66360
-2.66124
-2.65889
-2.65669
-2.65402
-2.65166
-2.64946
-2.64742
-2.64475
-2.64255
-2.64035
-2.63784
-2.63532
-2.63297
-2.63077
-2.62841
-2.62606
-2.62386
-2.62166
-2.61930
-2.61710
-2.61490
-2.61255
-2.61035
-2.60815
-2.60564
-2.60281
-2.60030
-2.59825
-2.59590
-2.59401
-2.59244
-2.59071
-2.58914
-2.58773
-2.58600
-2.58443
-2.58286
-2.58129
-2.57988
-2.57815
-2.57642
-2.57438
-2.57265
-2.57092
-2.56951
-2.56778
-2.56621
-2.56401
-2.56197
-2.55993
-2.55820
-2.55647
-2.55490
-2.55302
-2.55129
-2.54956
-2.54767
-2.54752
-2.54752
-2.54830
-2.54877
-2.54987
-2.55082
-2.55207
-2.55317
-2.55411
-2.55427
-2.55380
-2.55380
-2.55396
-2.55364
-2.55302
-2.55239
-2.55176
-2.55113
-2.55066
-2.55003
-2.54940
-2.54877
-2.54815
-2.54767
-2.54736
-2.54705
-2.54610
-2.54532
-2.54453
-2.54375
-2.54265
-2.54186
-2.54092
-2.53982
-2.53888
-2.53794
-2.53699
-2.53621
-2.53542
-2.53464
-2.53385
-2.53322
-2.53228
-2.53008
-2.52835
-2.52647
-2.52474
-2.52317
-2.52191
-2.51987
-2.51846
-2.51642
-2.51469
-2.51296
-2.51123
-2.50935
-2.50746
-2.50495
-2.50275
-2.50008
-2.49788
-2.49537
-2.49474
-2.49395
-2.49317
-2.49223
-2.49128
-2.49034
-2.49175
-2.49442
-2.49647
-2.49851
-2.50039
-2.50228
-2.50401
-2.50589
-2.50746
-2.50935
-2.51123
-2.51296
-2.51437
-2.51547
-2.51657
-2.51704
-2.51579
-2.51422
-2.51343
-2.51233
-2.51123
-2.51029
-2.50903
-2.50778
-2.50668
-2.50542
-2.50432
-2.50322
-2.50212
-2.50102
-2.50008
-2.49898
-2.49788
-2.49694
-2.49584
-2.49474
-2.49442
-2.49662
-2.49819
-2.49961
-2.50118
-2.50275
-2.50416
-2.50558
-2.50746
-2.50950
-2.51045
-2.51202
-2.51375
-2.51547
-2.51736
-2.51893
-2.52066
-2.52238
-2.52396
-2.52584
-2.52741
-2.52930
-2.53102
-2.53259
-2.53448
-2.53636
-2.53809
-2.53998
-2.54171
-2.54343
-2.54516
-2.54532
-2.54595
-2.54642
-2.54689
-2.54720
-2.54736
-2.54767
-2.54767
-2.54783
-2.54783
-2.54783
-2.54752
-2.54673
-2.54595
-2.54548
-2.54469
-2.54406
-2.54343
-2.54281
-2.54233
-2.54186
-2.54123
-2.54092
-2.54045
-2.54013
-2.53982
-2.53951
-2.53951
-2.53966
-2.53982
-2.53982
-2.53998
-2.54045
-2.54045
-2.54029
-2.53982
-2.53966
-2.53935
-2.53919
-2.53888
-2.53872
-2.53841
-2.53825
-2.53841
-2.53872
-2.53872
-2.53888
-2.53904
-2.53904
-2.53904
-2.53904
-2.53919
-2.53935
-2.53966
-2.53998
-2.54013
-2.54061
-2.54139
-2.54265
-2.54359
-2.54485
-2.54595
-2.54705
-2.54815
-2.54909
-2.55019
-2.55113
-2.55223
-2.55349
-2.55459
-2.55616
-2.55757
-2.55804
-2.55851
-2.55820
-2.55773
-2.55710
-2.55679
-2.55616
-2.55553
-2.55459
-2.55364
-2.55270
-2.55176
-2.55050
-2.54940
-2.54830
-2.54705
-2.54610
-2.54516
-2.54422
-2.54343
-2.54233
-2.54155
-2.54139
-2.54155
-2.54202
-2.54218
-2.54265
-2.54312
-2.54689
-2.55129
-2.55521
-2.55930
-2.56354
-2.56731
-2.57108
-2.57454
-2.57815
-2.58176
-2.58506
-2.58852
-2.59197
-2.59543
-2.59888
-2.60045
-2.60045
-2.60061
-2.60014
-2.59998
-2.59967
-2.59888
-2.59810
-2.59731
-2.59653
-2.59574
-2.59464
-2.59386
-2.59323
-2.59276
-2.59197
-2.59056
-2.58883
-2.58726
-2.58569
-2.58412
-2.58270
-2.58160
-2.58129
-2.58113
-2.58160
-2.58192
-2.58223
-2.58223
-2.58239
-2.58239
-2.58208
-2.58223
-2.58270
-2.58365
-2.58396
-2.58427
-2.58475
-2.58694
-2.58977
-2.59276
-2.59574
-2.59873
-2.60140
-2.60375
-2.60689
-2.60909
-2.61098
-2.61349
-2.61585
-2.61789
-2.62009
-2.62229
-2.62386
-2.62559
-2.62747
-2.62920
-2.63108
-2.63313
-2.63517
-2.63705
-2.63862
-2.64051
-2.64255
-2.64396
-2.64271
-2.64145
-2.63972
-2.63815
-2.63627
-2.63485
-2.63344
-2.63218
-2.63077
-2.62936
-2.62810
-2.62700
-2.62527
-2.62197
-2.61836
-2.61490
-2.61161
-2.60846
-2.60517
-2.60202
-2.59857
-2.59543
-2.59197
-2.58757
-2.58600
-2.58365
-2.58192
-2.58003
-2.57846
-2.57673
-2.57626
-2.57595
-2.57595
-2.57595
-2.57611
-2.57799
-2.57925
-2.58113
-2.58270
-2.58427
-2.58616
-2.58789
-2.58961
-2.59134
-2.59307
-2.59496
-2.59684
-2.59857
-2.60045
-2.60187
-2.60344
-2.60517
-2.60689
-2.60862
-2.61019
-2.61176
-2.61349
-2.61506
-2.61616
-2.61773
-2.61915
-2.62040
-2.62182
-2.62323
-2.62417
-2.62511
-2.62621
-2.62731
-2.62826
-2.62936
-2.63046
-2.63171
-2.63265
-2.63297
-2.63281
-2.63250
-2.63234
-2.63281
-2.63375
-2.63454
-2.63517
-2.63580
-2.63627
-2.63674
-2.63721
-2.63752
-2.63800
-2.63847
-2.63862
-2.63862
-2.63878
-2.63925
-2.64004
-2.64082
-2.64145
-2.64224
-2.64286
-2.64365
-2.64506
-2.64663
-2.64758
-2.64554
-2.64271
-2.64019
-2.63815
-2.63580
-2.63627
-2.63721
-2.63941
-2.64098
-2.64224
-2.64334
-2.64412
-2.64444
-2.64475
-2.64506
-2.64522
-2.64475
-2.64569
-2.64711
-2.64915
-2.65072
-2.65213
-2.65355
-2.65449
-2.65527
-2.65653
-2.65747
-2.65857
-2.65936
-2.66046
-2.66140
-2.66250
-2.66329
-2.66407
-2.66501
-2.66815
-2.67004
-2.67130
-2.67318
-2.67444
-2.67491
-2.67585
-2.67664
-2.67758
-2.67821
-2.68025
-2.68292
-2.68575
-2.68795
-2.69046
-2.69297
-2.69533
-2.69690
-2.69863
-2.70036
-2.70208
-2.70381
-2.70570
-2.70742
-2.70931
-2.71119
-2.71277
-2.71465
-2.71638
-2.71795
-2.71968
-2.72125
-2.72298
-2.72470
-2.72627
-2.72800
-2.73020
-2.73224
-2.73429
-2.73601
-2.73790
-2.73963
-2.74104
-2.74230
-2.74371
-2.74512
-2.74638
-2.74779
-2.74921
-2.74999
-2.75109
-2.75235
-2.75361
-2.75471
-2.75628
-2.75769
-2.75910
-2.76036
-2.76193
-2.76334
-2.76492
-2.76602
-2.76727
-2.76853
-2.76884
-2.76900
-2.76947
-2.76979
-2.76963
-2.76947
-2.76963
-2.76963
-2.76979
-2.76947
-2.76900
-2.76821
-2.76806
-2.76790
-2.76790
-2.76821
-2.76837
-2.76869
-2.76900
-2.76947
-2.76994
-2.77057
-2.77120
-2.77183
-2.77214
-2.77261
-2.77340
-2.77497
-2.77638
-2.77827
-2.77984
-2.78172
-2.78329
-2.78486
-2.78675
-2.78706
-2.78612
-2.78471
-2.78424
-2.78345
-2.78282
-2.78267
-2.78251
-2.78235
-2.78219
-2.78188
-2.78157
-2.78141
-2.78125
-2.78125
-2.78109
-2.78109
-2.78094
-2.78094
-2.78078
-2.78078
-2.78062
-2.78047
-2.78031
-2.78031
-2.78062
-2.78094
-2.78109
-2.78157
-2.78157
-2.78125
-2.78094
-2.78094
-2.78062
-2.78015
-2.77984
-2.77937
-2.77905
-2.77874
-2.77827
-2.77795
-2.77780
-2.77764
-2.77748
-2.77717
-2.77701
-2.77701
-2.77685
-2.77670
-2.77670
-2.77670
-2.77638
-2.77670
-2.77670
-2.77670
-2.77654
-2.77732
-2.77827
-2.77937
-2.78031
-2.78125
-2.78219
-2.78298
-2.78377
-2.78455
-2.78518
-2.78581
-2.78691
-2.78738
-2.78801
-2.78879
-2.78989
-2.79099
-2.79240
-2.79382
-2.79539
-2.79617
-2.79602
-2.79602
-2.79539
-2.79429
-2.79382
-2.79319
-2.79240
-2.79178
-2.79115
-2.79068
-2.79021
-2.78989
-2.78958
-2.78958
-2.78926
-2.78911
-2.78895
-2.78879
-2.78879
-2.78848
-2.78801
-2.78754
-2.78691
-2.78612
-2.78534
-2.78471
-2.78408
-2.78345
-2.78298
-2.78235
-2.78172
-2.78109
-2.78062
-2.78000
-2.77952
-2.77921
-2.77858
-2.77795
-2.77748
-2.77701
-2.77654
-2.77607
-2.77544
-2.77497
-2.77450
-2.77387
-2.77324
-2.77246
-2.77167
-2.77136
-2.77230
-2.77308
-2.77450
-2.77544
-2.77685
-2.77858
-2.78000
-2.78141
-2.78251
-2.78408
-2.78534
-2.78691
-2.78816
-2.78958
-2.79052
-2.79178
-2.79288
-2.79413
-2.79523
-2.79633
-2.79759
-2.79900
-2.79963
-2.80026
-2.80104
-2.80183
-2.80277
-2.80371
-2.80450
-2.80544
-2.80638
-2.80717
-2.80780
-2.80858
-2.80937
-2.81015
-2.81000
-2.81015
-2.81000
-2.80968
-2.80937
-2.80906
-2.80858
-2.80811
-2.80780
-2.80733
-2.80701
-2.80670
-2.80638
-2.80638
-2.80623
-2.80623
-2.80607
-2.80623
-2.80607
-2.80607
-2.80607
-2.80607
-2.80607
-2.80591
-2.80591
-2.80591
-2.80576
-2.80560
-2.80544
-2.80529
-2.80497
-2.80434
-2.80324
-2.80230
-2.80120
-2.79994
-2.79884
-2.79743
-2.79586
-2.79492
-2.79445
-2.79398
-2.79413
-2.79398
-2.79398
-2.79555
-2.79743
-2.79994
-2.80183
-2.80560
-2.80811
-2.81047
-2.81330
-2.81644
-2.81879
-2.82131
-2.82382
-2.82712
-2.82932
-2.83136
-2.83403
-2.83639
-2.83874
-2.84063
-2.84251
-2.84361
-2.84471
-2.84565
-2.84691
-2.84597
-2.84456
-2.84283
-2.84141
-2.83969
-2.83780
-2.83639
-2.83482
-2.83246
-2.83089
-2.82885
-2.82696
-2.82539
-2.82366
-2.82178
-2.81974
-2.81832
-2.81659
-2.81471
-2.81314
-2.81110
-2.80858
-2.80780
-2.80764
-2.80796
-2.80811
-2.80701
-2.80607
-2.80544
-2.80450
-2.80387
-2.80340
-2.80309
-2.80246
-2.80152
-2.80104
-2.80089
-2.80057
-2.80026
-2.80104
-2.80246
-2.80214
-2.80167
-2.80136
-2.80104
-2.80073
-2.80183
-2.80309
-2.80419
-2.80466
-2.80481
-2.80529
-2.80576
-2.80638
-2.80717
-2.80827
-2.80890
-2.80953
-2.81047
-2.81094
-2.81141
-2.81220
-2.81282
-2.81330
-2.81377
-2.81487
-2.81644
-2.81738
-2.81801
-2.81879
-2.81942
-2.81974
-2.82146
-2.82178
-2.82225
-2.82304
-2.82445
-2.82633
-2.82790
-2.83010
-2.83199
-2.83387
-2.83560
-2.83749
-2.83937
-2.84094
-2.84361
-2.84565
-2.84817
-2.85037
-2.85272
-2.85508
-2.85728
-2.85948
-2.86168
-2.86403
-2.86623
-2.86859
-2.87094
-2.87330
-2.87581
-2.87817
-2.88006
-2.88194
-2.88430
-2.88650
-2.88964
-2.89435
-2.89686
-2.89890
-2.90095
-2.90299
-2.90519
-2.90707
-2.90911
-2.91131
-2.91273
-2.91383
-2.91540
-2.91665
-2.91791
-2.91917
-2.92027
-2.92121
-2.92231
-2.92341
-2.92419
-2.92545
-2.92639
-2.92734
-2.92875
-2.93032
-2.93142
-2.93331
-2.93456
-2.93566
-2.93645
-2.93739
-2.93865
-2.93943
-2.94037
-2.94132
-2.94304
-2.94414
-2.94556
-2.94681
-2.94666
-2.94697
-2.94744
-2.94838
-2.94917
-2.95027
-2.95153
-2.95278
-2.95482
-2.95718
-2.95938
-2.96331
-2.96723
-2.97069
-2.97430
-2.97760
-2.98027
-2.98279
-2.98546
-2.98781
-2.98970
-2.99127
-2.99315
-2.99488
-2.99645
-2.99629
-2.99567
-2.99441
-2.99347
-2.99237
-2.99142
-2.99064
-2.99001
-2.98938
-2.98860
-2.98813
-2.98765
-2.98718
-2.98640
-2.98608
-2.98577
-2.98546
-2.98498
-2.98483
-2.98451
-2.98451
-2.98467
-2.98483
-2.98514
-2.98530
-2.98561
-2.98561
-2.98561
-2.98546
-2.98624
-2.98640
-2.98624
-2.98703
-2.98734
-2.98734
-2.98734
-2.98750
-2.98781
-2.98797
-2.98813
-2.98844
-2.98923
-2.98970
-2.99032
-2.99095
-2.99221
-2.99315
-2.99394
-2.99504
-2.99614
-2.99724
-2.99818
-2.99912
-3.00006
-3.00069
-3.00085
-3.00148
-3.00179
-3.00211
-3.00258
-3.00289
-3.00336
-3.00368
-3.00399
-3.00446
-3.00478
-3.00556
-3.00619
-3.00682
-3.00729
-3.00776
-3.00839
-3.00886
-3.01279
-3.01546
-3.01891
-3.02174
-3.02504
-3.02834
-3.03179
-3.03509
-3.03855
-3.04216
-3.04562
-3.04907
-3.05269
-3.05598
-3.05975
-3.06321
-3.06619
-3.06949
-3.07295
-3.07625
-3.07970
-3.08316
-3.08661
-3.09007
-3.09337
-3.09682
-3.10028
-3.10358
-3.10704
-3.11033
-3.11379
-3.11725
-3.12070
-3.12416
-3.12761
-3.13201
-3.13672
-3.14191
-3.14678
-3.15196
-3.15714
-3.16233
-3.16751
-3.17269
-3.17788
-3.18322
-3.18840
-3.19123
-3.19359
-3.19563
-3.19830
-3.20081
-3.20380
-3.20678
-3.20945
-3.21244
-3.21542
-3.21840
-3.22155
-3.22469
-3.22799
-3.23113
-3.23443
-3.23773
-3.23977
-3.23961
-3.23961
-3.23977
-3.24024
-3.24040
-3.24071
-3.24134
-3.24165
-3.24212
-3.24228
-3.24244
-3.24244
-3.24212
-3.24165
-3.24134
-3.24102
-3.24134
-3.24181
-3.24212
-3.24212
-3.24244
-3.24244
-3.24244
-3.24244
-3.24228
-3.24228
-3.24244
-3.24197
-3.24008
-3.23945
-3.23804
-3.23694
-3.23537
-3.23396
-3.23254
-3.22956
-3.22767
-3.22610
-3.22390
-3.22170
-3.21935
-3.21731
-3.21511
-3.21306
-3.21071
-3.20772
-3.20458
-3.20160
-3.19861
-3.19547
-3.19233
-3.18934
-3.18636
-3.18338
-3.18039
-3.17788
-3.17505
-3.17301
-3.17065
-3.16877
-3.16688
-3.16484
-3.16311
-3.16123
-3.15966
-3.15761
-3.15526
-3.15212
-3.14913
-3.14583
-3.14269
-3.13924
-3.13594
-3.13232
-3.12856
-3.12510
-3.12164
-3.11756
-3.11395
-3.11018
-3.10641
-3.10264
-3.09887
-3.09525
-3.09148
-3.08787
-3.08442
-3.08065
-3.07703
-3.07421
-3.07138
-3.06871
-3.06588
-3.06305
-3.06038
-3.05740
-3.05441
-3.05143
-3.04844
-3.04546
-3.04248
-3.03949
-3.03666
-3.03368
-3.03069
-3.02787
-3.02488
-3.02206
-3.01938
-3.01687
-3.01436
-3.01216
-3.01027
-3.00776
-3.00556
-3.00336
-3.00195
-3.00022
-2.99881
-2.99724
-2.99567
-2.99425
-2.99252
-2.99095
-2.98954
-2.98813
-2.98687
-2.98561
-2.98451
-2.98310
-2.98184
-2.98074
-2.97964
-2.97839
-2.97729
-2.97619
-2.97477
-2.97336
-2.97195
-2.97038
-2.96912
-2.96818
-2.96723
-2.96645
-2.96598
-2.96629
-2.96692
-2.96771
-2.96833
-2.96881
-2.96912
-2.96912
-2.96990
-2.97100
-2.97195
-2.97289
-2.97367
-2.97462
-2.97540
-2.97619
-2.97697
-2.97760
-2.97839
-2.97933
-2.98011
-2.97886
-2.97823
-2.97760
-2.97729
-2.97682
-2.97666
-2.97650
-2.97634
-2.97619
-2.97572
-2.97509
-2.97430
-2.97352
-2.97210
-2.97069
-2.96943
-2.96802
-2.96676
-2.96551
-2.96425
-2.96299
-2.96174
-2.96064
-2.95969
-2.95844
-2.95734
-2.95624
-2.95514
-2.95404
-2.95294
-2.95200
-2.95090
-2.94980
-2.94870
-2.94760
-2.94650
-2.94540
-2.94414
-2.94289
-2.94163
-2.94037
-2.93912
-2.93786
-2.93676
-2.93566
-2.93456
-2.93299
-2.93173
-2.93048
-2.92922
-2.92812
-2.92702
-2.92608
-2.92529
-2.92451
-2.92357
-2.92262
-2.92152
-2.92058
-2.91948
-2.91823
-2.91713
-2.91603
-2.91493
-2.91446
-2.91414
-2.91351
-2.91320
-2.91288
-2.91320
-2.91383
-2.91461
-2.91524
-2.91571
-2.91603
-2.91634
-2.91650
-2.91665
-2.91697
-2.91713
-2.91744
-2.91775
-2.91807
-2.91838
-2.91885
-2.91932
-2.91995
-2.92042
-2.92090
-2.92137
-2.92168
-2.92200
-2.92247
-2.92278
-2.92309
-2.92341
-2.92372
-2.92467
-2.92561
-2.92686
-2.92796
-2.92906
-2.93016
-2.93111
-2.93205
-2.93315
-2.93393
-2.93503
-2.93582
-2.93676
-2.93770
-2.93880
-2.93975
-2.94069
-2.94037
-2.93959
-2.93849
-2.93786
-2.93707
-2.93645
-2.93613
-2.93692
-2.93755
-2.93833
-2.93927
-2.93975
-2.94037
-2.94022
-2.94006
-2.94006
-2.94022
-2.94037
-2.94022
-2.94022
-2.94037
-2.94037
-2.94037
-2.94006
-2.94006
-2.94006
-2.94069
-2.94147
-2.94257
-2.94399
-2.94493
-2.94571
-2.94650
-2.94729
-2.94807
-2.94870
-2.94948
-2.95011
-2.95106
-2.95231
-2.95373
-2.95514
-2.95655
-2.95844
-2.96048
-2.96205
-2.96362
-2.96488
-2.96629
-2.96771
-2.96896
-2.97022
-2.97195
-2.97367
-2.97525
-2.97713
-2.97917
-2.97996
-2.98059
-2.98090
-2.98059
-2.97917
-2.97776
-2.97603
-2.97446
-2.97289
-2.97132
-2.96975
-2.96818
-2.96645
-2.96472
-2.96331
-2.96189
-2.96079
-2.95985
-2.95907
-2.95812
-2.95687
-2.95561
-2.95404
-2.95263
-2.95121
-2.94980
-2.94807
-2.94619
-2.94446
-2.94242
-2.94069
-2.93880
-2.93707
-2.93566
-2.93409
-2.93252
-2.93111
-2.92985
-2.92859
-2.92734
-2.92608
-2.92781
-2.93048
-2.93268
-2.93535
-2.93755
-2.94022
-2.94226
-2.94399
-2.94509
-2.94603
-2.94650
-2.94697
-2.94713
-2.94713
-2.94713
-2.94697
-2.94681
-2.94619
-2.94509
-2.94446
-2.94336
-2.94430
-2.94493
-2.94571
-2.94619
-2.94697
-2.94776
-2.94854
-2.94901
-2.94964
-2.94980
-2.95137
-2.95247
-2.95278
-2.95373
-2.95545
-2.95655
-2.95765
-2.95891
-2.96032
-2.96142
-2.96409
-2.96613
-2.96881
-2.97116
-2.97352
-2.97587
-2.97807
-2.98043
-2.98294
-2.98577
-2.98844
-2.99080
-2.99315
-2.99645
-2.99944
-3.00336
-3.00682
-3.01027
-3.01357
-3.01703
-3.02048
-3.02378
-3.02708
-3.03054
-3.03415
-3.03761
-3.04122
-3.04483
-3.04844
-3.05206
-3.05567
-3.05944
-3.06305
-3.06572
-3.06934
-3.07216
-3.07405
-3.07656
-3.07876
-3.08033
-3.08143
-3.08316
-3.08473
-3.08661
-3.08834
-3.09007
-3.09164
-3.09321
-3.09494
-3.09651
-3.09855
-3.10044
-3.10232
-3.10436
-3.10672
-3.10939
-3.11175
-3.11442
-3.11693
-3.11944
-3.12164
-3.12400
-3.12620
-3.12856
-3.13091
-3.13327
-3.13547
-3.13782
-3.14034
-3.14269
-3.14521
-3.14709
-3.14929
-3.15133
-3.15353
-3.15557
-3.15761
-3.15997
-3.16186
-3.16406
-3.16625
-3.16704
-3.17018
-3.17317
-3.17694
-3.18023
-3.18369
-3.18715
-3.19029
-3.19311
-3.19610
-3.19893
-3.20160
-3.20395
-3.20694
-3.20945
-3.21212
-3.21495
-3.21793
-3.22092
-3.22375
-3.22673
-3.22971
-3.23270
-3.23553
-3.23851
-3.24181
-3.24432
-3.24746
-3.25029
-3.25281
-3.25548
-3.25767
-3.26003
-3.26254
-3.26537
-3.26836
-3.27118
-3.27401
-3.27731
-3.28061
-3.28359
-3.28673
-3.29019
-3.29349
-3.29632
-3.29930
-3.30244
-3.30590
-3.30951
-3.31297
-3.31674
-3.32129
-3.32569
-3.32993
-3.33417
-3.33826
-3.34234
-3.34627
-3.35035
-3.35428
-3.35836
-3.36245
-3.36794
-3.37423
-3.38035
-3.38664
-3.39292
-3.39889
-3.40502
-3.41083
-3.41695
-3.42277
-3.42889
-3.43455
-3.43973
-3.44381
-3.44664
-3.44963
-3.45308
-3.45638
-3.45968
-3.46313
-3.46690
-3.47067
-3.47460
-3.47837
-3.48151
-3.48513
-3.48874
-3.49204
-3.49518
-3.49848
-3.50193
-3.50523
-3.50853
-3.51167
-3.51497
-3.51811
-3.52141
-3.52471
-3.52801
-3.53146
-3.53492
-3.53838
-3.54167
-3.54497
-3.54843
-3.55188
-3.55518
-3.55848
-3.56178
-3.56477
-3.56791
-3.57089
-3.57388
-3.57702
-3.58000
-3.58314
-3.58613
-3.58927
-3.59241
-3.59571
-3.59869
-3.60199
-3.60513
-3.60828
-3.61157
-3.61472
-3.61770
-3.62100
-3.62367
-3.62618
-3.62854
-3.63011
-3.63168
-3.63357
-3.63529
-3.63734
-3.63938
-3.64173
-3.64409
-3.64629
-3.64896
-3.65116
-3.65304
-3.65493
-3.65666
-3.65823
-3.65996
-3.66184
-3.66357
-3.66498
-3.66671
-3.66859
-3.67017
-3.67174
-3.67362
-3.67535
-3.67661
-3.67802
-3.67912
-3.68038
-3.68210
-3.68383
-3.68603
-3.68744
-3.68886
-3.69121
-3.69279
-3.69404
-3.69561
-3.69734
-3.69844
-3.70001
-3.70190
-3.70362
-3.70504
-3.70677
-3.70818
-3.70991
-3.71148
-3.71195
-3.71179
-3.71195
-3.71179
-3.71148
-3.71132
-3.71132
-3.71148
-3.71163
-3.71179
-3.71195
-3.71242
-3.71289
-3.71321
-3.71352
-3.71399
-3.71399
-3.71399
-3.71383
-3.71383
-3.71352
-3.71289
-3.71226
-3.71179
-3.71085
-3.71006
-3.71006
-3.70928
-3.70896
-3.70944
-3.70896
-3.70834
-3.70818
-3.70834
-3.70944
-3.70991
-3.71054
-3.71163
-3.71273
-3.71352
-3.71399
-3.71478
-3.71540
-3.71556
-3.71603
-3.71619
-3.71635
-3.71650
-3.71635
-3.71619
-3.71588
-3.71588
-3.71588
-3.71572
-3.71572
-3.71572
-3.71556
-3.71556
-3.71556
-3.71556
-3.71540
-3.71540
-3.71588
-3.71603
-3.71650
-3.71666
-3.71635
-3.71588
-3.71540
-3.71509
-3.71383
-3.71226
-3.71022
-3.70834
-3.70661
-3.70519
-3.70362
-3.70221
-3.70111
-3.70095
-3.70095
-3.70064
-3.70064
-3.70080
-3.70080
-3.70048
-3.70032
-3.70001
-3.69985
-3.69970
-3.69970
-3.69970
-3.69985
-3.70001
-3.70017
-3.70032
-3.70064
-3.70095
-3.70127
-3.70158
-3.70237
-3.70331
-3.70409
-3.70472
-3.70535
-3.70598
-3.70645
-3.70677
-3.70708
-3.70724
-3.70896
-3.71038
-3.71211
-3.71399
-3.71572
-3.71745
-3.71917
-3.72090
-3.72263
-3.72404
-3.72561
-3.72703
-3.72844
-3.72986
-3.73143
-3.73284
-3.73441
-3.73582
-3.73677
-3.73661
-3.73614
-3.73630
-3.73614
-3.73677
-3.73865
-3.73975
-3.74148
-3.74321
-3.74478
-3.74635
-3.74808
-3.74980
-3.75153
-3.75326
-3.75499
-3.75687
-3.75892
-3.76080
-3.76284
-3.76441
-3.76551
-3.76693
-3.76834
-3.76944
-3.77101
-3.77211
-3.77352
-3.77478
-3.77635
-3.77792
-3.77949
-3.78106
-3.78263
-3.78405
-3.78546
-3.78688
-3.78829
-3.78939
-3.79065
-3.79175
-3.79269
-3.79379
-3.79489
-3.79583
-3.79693
-3.79803
-3.79944
-3.80101
-3.80258
-3.80415
-3.80557
-3.80714
-3.80871
-3.80981
-3.81075
-3.81154
-3.81248
-3.81327
-3.81405
-3.81405
-3.81436
-3.81452
-3.81499
-3.81578
-3.81672
-3.81751
-3.81829
-3.81876
-3.81971
-3.82033
-3.82080
-3.82159
-3.82222
-3.82285
-3.82348
-3.82395
-3.82426
-3.82395
-3.82285
-3.82159
-3.81955
-3.81672
-3.81358
-3.81091
-3.80761
-3.80525
-3.80274
-3.80038
-3.79881
-3.79709
-3.79489
-3.79253
-3.79065
-3.78845
-3.78578
-3.78342
-3.78122
-3.77886
-3.77667
-3.77447
-3.77227
-3.77007
-3.76803
-3.76598
-3.76379
-3.76174
-3.75970
-3.75750
-3.75530
-3.75295
-3.75059
-3.74839
-3.74619
-3.74384
-3.74164
-3.73959
-3.73771
-3.73598
-3.73425
-3.73253
-3.73080
-3.72907
-3.72734
-3.72561
-3.72373
-3.72200
-3.72012
-3.71823
-3.71635
-3.71446
-3.71258
-3.71085
-3.70896
-3.70708
-3.70535
-3.70362
-3.70190
-3.70032
-3.69860
-3.69797
-3.69703
-3.69624
-3.69546
-3.69467
-3.69388
-3.69310
-3.69231
-3.69153
-3.68980
-3.68760
-3.68587
-3.68399
-3.68210
-3.68022
-3.67833
-3.67645
-3.67488
-3.67331
-3.67158
-3.67001
-3.66859
-3.66687
-3.66545
-3.66373
-3.66200
-3.66027
-3.65854
-3.65666
-3.65493
-3.65304
-3.65132
-3.64959
-3.64770
-3.64723
-3.64676
-3.64613
-3.64519
-3.64425
-3.64315
-3.64205
-3.64063
-3.63938
-3.63796
-3.63671
-3.63608
-3.63545
-3.63467
-3.63404
-3.63309
-3.63215
-3.63121
-3.63027
-3.62870
-3.62713
-3.62524
-3.62383
-3.62257
-3.62147
-3.62037
-3.61927
-3.61849
-3.61770
-3.61629
-3.61566
-3.61440
-3.61330
-3.61267
-3.61142
-3.61016
-3.60922
-3.60828
-3.60718
-3.60608
-3.60498
-3.60404
-3.60294
-3.60184
-3.60089
-3.59979
-3.59932
-3.59854
-3.59791
-3.59744
-3.59665
-3.59602
-3.59540
-3.59461
-3.59100
-3.58723
-3.58456
-3.58173
-3.57890
-3.57639
-3.57388
-3.57105
-3.56822
-3.56539
-3.56257
-3.55974
-3.55691
-3.55408
-3.55141
-3.54827
-3.54529
-3.54340
-3.54199
-3.53979
-3.53775
-3.53523
-3.53398
-3.53288
-3.53146
-3.53021
-3.52879
-3.52738
-3.52581
-3.52440
-3.52314
-3.52157
-3.52015
-3.51827
-3.51623
-3.51309
-3.51026
-3.50712
-3.50413
-3.50099
-3.49801
-3.49518
-3.49219
-3.48952
-3.48670
-3.48434
-3.48151
-3.47900
-3.47649
-3.47397
-3.47146
-3.46879
-3.46628
-3.46392
-3.46156
-3.45921
-3.45685
-3.45528
-3.45308
-3.45104
-3.44931
-3.44680
-3.44224
-3.43832
-3.43392
-3.42983
-3.42575
-3.42182
-3.41978
-3.41805
-3.41648
-3.41491
-3.41318
-3.41161
-3.40973
-3.40816
-3.40659
-3.40470
-3.40297
-3.40125
-3.39952
-3.39763
-3.39575
-3.39386
-3.39182
-3.38994
-3.38805
-3.38617
-3.38412
-3.38240
-3.38082
-3.37910
-3.37784
-3.37658
-3.37533
-3.37423
-3.37329
-3.37203
-3.37077
-3.36920
-3.36779
-3.36637
-3.36496
-3.36370
-3.36245
-3.36135
-3.36025
-3.35915
-3.35836
-3.35726
-3.35616
-3.35538
-3.35428
-3.35302
-3.35177
-3.35019
-3.34862
-3.34721
-3.34580
-3.34438
-3.34313
-3.34218
-3.34061
-3.33936
-3.33873
-3.33731
-3.33574
-3.33433
-3.33339
-3.33182
-3.33056
-3.32915
-3.32789
-3.32663
-3.32553
-3.32475
-3.32396
-3.32302
-3.32223
-3.32176
-3.32129
-3.32066
-3.32004
-3.31988
-3.31956
-3.31909
-3.31846
-3.31768
-3.31689
-3.31611
-3.31532
-3.31469
-3.31375
-3.31312
-3.31234
-3.31218
-3.31218
-3.31234
-3.31265
-3.31328
-3.31359
-3.31438
-3.31501
-3.31579
-3.31627
-3.31658
-3.31674
-3.31689
-3.31595
-3.31391
-3.31297
-3.31187
-3.31030
-3.30873
-3.30747
-3.30606
-3.30448
-3.30323
-3.30181
-3.29883
-3.29584
-3.29302
-3.28988
-3.28673
-3.28375
-3.28108
-3.27809
-3.27527
-3.27260
-3.26993
-3.26710
-3.26411
-3.26144
-3.25862
-3.25579
-3.25312
-3.25061
-3.24794
-3.24527
-3.24338
-3.24150
-3.24055
-3.23898
-3.23741
-3.23615
-3.23490
-3.23364
-3.23207
-3.23081
-3.22940
-3.22799
-3.22657
-3.22516
-3.22359
-3.22217
-3.22076
-3.21903
-3.21746
-3.21589
-3.21416
-3.21291
-3.21149
-3.20992
-3.20851
-3.20709
-3.20521
-3.20380
-3.20223
-3.20050
-3.19893
-3.19751
-3.19736
-3.19688
-3.19673
-3.19641
-3.19594
-3.19563
-3.19516
-3.19453
-3.19390
-3.19311
-3.19233
-3.19154
-3.19076
-3.18982
-3.18872
-3.18777
-3.18683
-3.18557
-3.18432
-3.18322
-3.18228
-3.18102
-3.17976
-3.17866
-3.17756
-3.17631
-3.17521
-3.17411
-3.17301
-3.17191
-3.17065
-3.16971
-3.16861
-3.16735
-3.16641
-3.16531
-3.16421
-3.16311
-3.16201
-3.16107
-3.15997
-3.15903
-3.15793
-3.15809
-3.15793
-3.15761
-3.15777
-3.15777
-3.15730
-3.15683
-3.15322
-3.15007
-3.14693
-3.14395
-3.14081
-3.13767
-3.13468
-3.13232
-3.12950
-3.12683
-3.12463
-3.12243
-3.11992
-3.11787
-3.11583
-3.11363
-3.11285
-3.11253
-3.11238
-3.11206
-3.11206
-3.11269
-3.11300
-3.11332
-3.11238
-3.10719
-3.10248
-3.10185
-3.10594
-3.11096
-3.11489
-3.11929
-3.12321
-3.12683
-3.12997
-3.13358
-3.13437
-3.13421
-3.13531
-3.13782
-3.14081
-3.14301
-3.14426
-3.14536
-3.14646
-3.14693
-3.14740
-3.14788
-3.14835
-3.14898
-3.14945
-3.15039
-3.15117
-3.15212
-3.15306
-3.15400
-3.15494
-3.15589
-3.15683
-3.15793
-3.15887
-3.15997
-3.16076
-3.16154
-3.16217
-3.16248
-3.16264
-3.16296
-3.16327
-3.16343
-3.15966
-3.15667
-3.15337
-3.15070
-3.14819
-3.14552
-3.14254
-3.13939
-3.13657
-3.13374
-3.13123
-3.12887
-3.12683
-3.12604
-3.12510
-3.12431
-3.12337
-3.12290
-3.12227
-3.12149
-3.12070
-3.12007
-3.11897
-3.11787
-3.11677
-3.11662
-3.11662
-3.11834
-3.11992
-3.12133
-3.12243
-3.12400
-3.12526
-3.12667
-3.12793
-3.12934
-3.13060
-3.13201
-3.13358
-3.13484
-3.13625
-3.13798
-3.13877
-3.14018
-3.14065
-3.14175
-3.14034
-3.13924
-3.13829
-3.13719
-3.13688
-3.13735
-3.13829
-3.13939
-3.14049
-3.14128
-3.14222
-3.14332
-3.14395
-3.14599
-3.14803
-3.14976
-3.15165
-3.15353
-3.15714
-3.15981
-3.16280
-3.16547
-3.16830
-3.17065
-3.17317
-3.17552
-3.17788
-3.18023
-3.18259
-3.18510
-3.18730
-3.18934
-3.19123
-3.19406
-3.19626
-3.19830
-3.20081
-3.20332
-3.20537
-3.20757
-3.21008
-3.21196
-3.21259
-3.21275
-3.21165
-3.21134
-3.21024
-3.20929
-3.20835
-3.20757
-3.20662
-3.20584
-3.20505
-3.20442
-3.20364
-3.20317
-3.20238
-3.20160
-3.20097
-3.20034
-3.19971
-3.19908
-3.19846
-3.19783
-3.19704
-3.19641
-3.19594
-3.19531
-3.19484
-3.19421
-3.19359
-3.19296
-3.19233
-3.19170
-3.19123
-3.19060
-3.18887
-3.18683
-3.18557
-3.18416
-3.18259
-3.18055
-3.17929
-3.17804
-3.17646
-3.17536
-3.17411
-3.17332
-3.17238
-3.17159
-3.16971
-3.16908
-3.16908
-3.16940
-3.16971
-3.17018
-3.17112
-3.17175
-3.17317
-3.17521
-3.17678
-3.17835
-3.17976
-3.17741
-3.17505
-3.17222
-3.16955
-3.16625
-3.16311
-3.15981
-3.15636
-3.15337
-3.15007
-3.14788
-3.14536
-3.14332
-3.14112
-3.13892
-3.13751
-3.13641
-3.13562
-3.13452
-3.13185
-3.12997
-3.12604
-3.12243
-3.11929
-3.11646
-3.11395
-3.11143
-3.10908
-3.10813
-3.10782
-3.10813
-3.10813
-3.10829
-3.10939
-3.11018
-3.11112
-3.11190
-3.11222
-3.11222
-3.11238
-3.11253
-3.11253
-3.11253
-3.11269
-3.11332
-3.11410
-3.11505
-3.11599
-3.11693
-3.11756
-3.11850
-3.11944
-3.12007
-3.12086
-3.12164
-3.12259
-3.12321
-3.12306
-3.12321
-3.12321
-3.12306
-3.12290
-3.12086
-3.11834
-3.11693
-3.11505
-3.11348
-3.11269
-3.11253
-3.11238
-3.11222
-3.11175
-3.11112
-3.11033
-3.10955
-3.10861
-3.10751
-3.10656
-3.10546
-3.10405
-3.10232
-3.10091
-3.09934
-3.09761
-3.09588
-3.09431
-3.09243
-3.09321
-3.09368
-3.09431
-3.09463
-3.09525
-3.09588
-3.09651
-3.09698
-3.09745
-3.09808
-3.09855
-3.09918
-3.09997
-3.10028
-3.09918
-3.09808
-3.09682
-3.09588
-3.09494
-3.09400
-3.09306
-3.09211
-3.09148
-3.09086
-3.09007
-3.08929
-3.08866
-3.08787
-3.08709
-3.08661
-3.08599
-3.08520
-3.08473
-3.08394
-3.08316
-3.08253
-3.08112
-3.08065
-3.08049
-3.08127
-3.08379
-3.08520
-3.08803
-3.08897
-3.08991
-3.09133
-3.09290
-3.09368
-3.09478
-3.09557
-3.09667
-3.09651
-3.09651
-3.09635
-3.09604
-3.09494
-3.09415
-3.09384
-3.09290
-3.09211
-3.09133
-3.09054
-3.08960
-3.08913
-3.08866
-3.08881
-3.08897
-3.08929
-3.08913
-3.08913
-3.08929
-3.08929
-3.08929
-3.08929
-3.08944
-3.08944
-3.08929
-3.08866
-3.08787
-3.08709
-3.08630
-3.08552
-3.08457
-3.08379
-3.08316
-3.08269
-3.08190
-3.08127
-3.08065
-3.08049
-3.08033
-3.08033
-3.07907
-3.07703
-3.07499
-3.07279
-3.07028
-3.06996
-3.06934
-3.06871
-3.06777
-3.06667
-3.06572
-3.06337
-3.06101
-3.05897
-3.05630
-3.05394
-3.05127
-3.05096
-3.05127
-3.05080
-3.05049
-3.05017
-3.05049
-3.05064
-3.05064
-3.05080
-3.05127
-3.05159
-3.05206
-3.05253
-3.05551
-3.05850
-3.06148
-3.06557
-3.07075
-3.07640
-3.08159
-3.08661
-3.09148
-3.09604
-3.09934
-3.10122
-3.10311
-3.10421
-3.10546
-3.10656
-3.10782
-3.10892
-3.11018
-3.11159
-3.11300
-3.11457
-3.11615
-3.11787
-3.11992
-3.12227
-3.12431
-3.12651
-3.12871
-3.13091
-3.13280
-3.13500
-3.13657
-3.13845
-3.14049
-3.14206
-3.14395
-3.14552
-3.14678
-3.14819
-3.14976
-3.15086
-3.15259
-3.15416
-3.15557
-3.15714
-3.15903
-3.16076
-3.16233
-3.16406
-3.16563
-3.16720
-3.17018
-3.17364
-3.17662
-3.17929
-3.18243
-3.18542
-3.18762
-3.18997
-3.19186
-3.19406
-3.19610
-3.19830
-3.20034
-3.20223
-3.20411
-3.20600
-3.20804
-3.20992
-3.21212
-3.21448
-3.21715
-3.21935
-3.22155
-3.22327
-3.22516
-3.22704
-3.22924
-3.23144
-3.23364
-3.23584
-3.23835
-3.24244
-3.24527
-3.24872
-3.25202
-3.25579
-3.25940
-3.26302
-3.26679
-3.27056
-3.27432
-3.27590
-3.27668
-3.27794
-3.27794
-3.27888
-3.27998
-3.28092
-3.28218
-3.28359
-3.28532
-3.28721
-3.28862
-3.28988
-3.29129
-3.29207
-3.29270
-3.29380
-3.29412
-3.29506
-3.29569
-3.29616
-3.29679
-3.29742
-3.29804
-3.29867
-3.29883
-3.29914
-3.29977
-3.30024
-3.30009
-3.29930
-3.29836
-3.29930
-3.29961
-3.30071
-3.30181
-3.30276
-3.30338
-3.30433
-3.30527
-3.30700
-3.30935
-3.31140
-3.31532
-3.31925
-3.32208
-3.32365
-3.32522
-3.32600
-3.32695
-3.32726
-3.32883
-3.33056
-3.33197
-3.33402
-3.33543
-3.33716
-3.33904
-3.34124
-3.34313
-3.34517
-3.34705
-3.34909
-3.35129
-3.35302
-3.35475
-3.35632
-3.35836
-3.36056
-3.36245
-3.36480
-3.36669
-3.36857
-3.37061
-3.37171
-3.37266
-3.37234
-3.37234
-3.37297
-3.37329
-3.37297
-3.37344
-3.37470
-3.37501
-3.37517
-3.37627
-3.37674
-3.37737
-3.37815
-3.37800
-3.37925
-3.38082
-3.38318
-3.38444
-3.38632
-3.38821
-3.39009
-3.39229
-3.39433
-3.39622
-3.39826
-3.40015
-3.40234
-3.40423
-3.40643
-3.40831
-3.41020
-3.41114
-3.41208
-3.41397
-3.41617
-3.41915
-3.42182
-3.42465
-3.42763
-3.43015
-3.43313
-3.43627
-3.43926
-3.44240
-3.44570
-3.44806
-3.45010
-3.45167
-3.45387
-3.45607
-3.45827
-3.46046
-3.46282
-3.46502
-3.46722
-3.46973
-3.47225
-3.47413
-3.47649
-3.47869
-3.48073
-3.48277
-3.48513
-3.48732
-3.48921
-3.49062
-3.49267
-3.49455
-3.49565
-3.49769
-3.49973
-3.50131
-3.50319
-3.50492
-3.50665
-3.50822
-3.50963
-3.51120
-3.51277
-3.51434
-3.51576
-3.51701
-3.51827
-3.51953
-3.52078
-3.52204
-3.52330
-3.52455
-3.52581
-3.52707
-3.52832
-3.52974
-3.53099
-3.53225
-3.53335
-3.53429
-3.53523
-3.53618
-3.53728
-3.53838
-3.53948
-3.54057
-3.54167
-3.54293
-3.54419
-3.54529
-3.54654
-3.54780
-3.54906
-3.55000
-3.55110
-3.55220
-3.55330
-3.55440
-3.55534
-3.55660
-3.55691
-3.55770
-3.55880
-3.56037
-3.56115
-3.56304
-3.56477
-3.56634
-3.56822
-3.57042
-3.57262
-3.57450
-3.57655
-3.57859
-3.58032
-3.58204
-3.58377
-3.58550
-3.58707
-3.58848
-3.59037
-3.59194
-3.59445
-3.59728
-3.60074
-3.60356
-3.60639
-3.60922
-3.61205
-3.61472
-3.61754
-3.62021
-3.62273
-3.62540
-3.62807
-3.63074
-3.63357
-3.63655
-3.63938
-3.64252
-3.64488
-3.64676
-3.64896
-3.65116
-3.65352
-3.65587
-3.65838
-3.66090
-3.66341
-3.66514
-3.66687
-3.66859
-3.67017
-3.67158
-3.67221
-3.67174
-3.67127
-3.67079
-3.67017
-3.67064
-3.66985
-3.66969
-3.66907
-3.66844
-3.66608
-3.66498
-3.66420
-3.66357
-3.66310
-3.66247
-3.66121
-3.66090
-3.66184
-3.66263
-3.66388
-3.66530
-3.66577
-3.66765
-3.66844
-3.66750
-3.66655
-3.66514
-3.66373
-3.66215
-3.66074
-3.65933
-3.65791
-3.65729
-3.65713
-3.65697
-3.65681
-3.65666
-3.65540
-3.65430
-3.65320
-3.65226
-3.65132
-3.65037
-3.64943
-3.64865
-3.64802
-3.64723
-3.64645
-3.64582
-3.64503
-3.64409
-3.64331
-3.64331
-3.64378
-3.64472
-3.64472
-3.64456
-3.64299
-3.64189
-3.64063
-3.63969
-3.63844
-3.63734
-3.63608
-3.63498
-3.63388
-3.63278
-3.63247
-3.63325
-3.63498
-3.63718
-3.63875
-3.64032
-3.64111
-3.64173
-3.64283
-3.64299
-3.64268
-3.64299
-3.64346
-3.64425
-3.64503
-3.64582
-3.64676
-3.65053
-3.65320
-3.65524
-3.65760
-3.66027
-3.66105
-3.66184
-3.66357
-3.66498
-3.66640
-3.66875
-3.67017
-3.67174
-3.67378
-3.67551
-3.67723
-3.67912
-3.68100
-3.68257
-3.68415
-3.68572
-3.68713
-3.68854
-3.69011
-3.69153
-3.69294
-3.69467
-3.69608
-3.69750
-3.69907
-3.70064
-3.70221
-3.70378
-3.70519
-3.70677
-3.70849
-3.71006
-3.71163
-3.71321
-3.71478
-3.71650
-3.71792
-3.71965
-3.72106
-3.72247
-3.72389
-3.72546
-3.72703
-3.72844
-3.73017
-3.73158
-3.73331
-3.73504
-3.73677
-3.73834
-3.74007
-3.74179
-3.74258
-3.74274
-3.74336
-3.74368
-3.74462
-3.74556
-3.74682
-3.74792
-3.74918
-3.75028
-3.75153
-3.75263
-3.75405
-3.75530
-3.75656
-3.75766
-3.75892
-3.76017
-3.76127
-3.76253
-3.76379
-3.76504
-3.76630
-3.76740
-3.76865
-3.76975
-3.77085
-3.77195
-3.77305
-3.77415
-3.77525
-3.77619
-3.77745
-3.77855
-3.77949
-3.78075
-3.78185
-3.78295
-3.78389
-3.78452
-3.78578
-3.78688
-3.78782
-3.79175
-3.79473
-3.79771
-3.80070
-3.80384
-3.80635
-3.80887
-3.81169
-3.81405
-3.81656
-3.81923
-3.82175
-3.82442
-3.82709
-3.82976
-3.83259
-3.83526
-3.83808
-3.84075
-3.84358
-3.84625
-3.84908
-3.85191
-3.85458
-3.85725
-3.86007
-3.86275
-3.86542
-3.86809
-3.87060
-3.87327
-3.87578
-3.87830
-3.88081
-3.88348
-3.88599
-3.88851
-3.89102
-3.89228
-3.89400
-3.89542
-3.89730
-3.89919
-3.90123
-3.90327
-3.90531
-3.90736
-3.90940
-3.91160
-3.91364
-3.91584
-3.91788
-3.91977
-3.92181
-3.92369
-3.92558
-3.92746
-3.92919
-3.93107
-3.93296
-3.93484
-3.93689
-3.93893
-3.94081
-3.94270
-3.94474
-3.94663
-3.94898
-3.95150
-3.95417
-3.95684
-3.95951
-3.96218
-3.96485
-3.96752
-3.97003
-3.97239
-3.97490
-3.97726
-3.98008
-3.98338
-3.98684
-3.98982
-3.99312
-3.99626
-3.99940
-4.00255
-4.00553
-4.00867
-4.01197
-4.01480
-4.01794
-4.02108
-4.02438
-4.02768
-4.03113
-4.03459
-4.03820
-4.04182
-4.04559
-4.04920
-4.05250
-4.05580
-4.05925
-4.06224
-4.06538
-4.06836
-4.07056
-4.07292
-4.07512
-4.07747
-4.07983
-4.08219
-4.08438
-4.08690
-4.08925
-4.09145
-4.09397
-4.09632
-4.09868
-4.10119
-4.10386
-4.10669
-4.10952
-4.11266
-4.11549
-4.11831
-4.12130
-4.12460
-4.12852
-4.13214
-4.13371
-4.13434
-4.13528
-4.13559
-4.13622
-4.13669
-4.13685
-4.13701
-4.13748
-4.13685
-4.13638
-4.13622
-4.13575
-4.13559
-4.13544
-4.13512
-4.13496
-4.13481
-4.13465
-4.13449
-4.13434
-4.13402
-4.13371
-4.13355
-4.13324
-4.13308
-4.13277
-4.13229
-4.13198
-4.13167
-4.13135
-4.13104
-4.13072
-4.12994
-4.12947
-4.12900
-4.12837
-4.12884
-4.12915
-4.12978
-4.13009
-4.13088
-4.13151
-4.13214
-4.13245
-4.13292
-4.13339
-4.13386
-4.13418
-4.13496
-4.13512
-4.13591
-4.13654
-4.13716
-4.13763
-4.13826
-4.13889
-4.13921
-4.13983
-4.14156
-4.14360
-4.14549
-4.14800
-4.15004
-4.15224
-4.15476
-4.15680
-4.15915
-4.16135
-4.16355
-4.16575
-4.16811
-4.17141
-4.17423
-4.17738
-4.18036
-4.18319
-4.18586
-4.18853
-4.19151
-4.19434
-4.19732
-4.20031
-4.20329
-4.20628
-4.20848
-4.21036
-4.21272
-4.21445
-4.21649
-4.22136
-4.22670
-4.23000
-4.23361
-4.23691
-4.24005
-4.24351
-4.24586
-4.24900
-4.25183
-4.25309
-4.25387
-4.25482
-4.25560
-4.25670
-4.25764
-4.25843
-4.25921
-4.26000
-4.26079
-4.26157
-4.26236
-4.26188
-4.26126
-4.26079
-4.26031
-4.26000
-4.25921
-4.25906
-4.25859
-4.25843
-4.25811
-4.25780
-4.25749
-4.25717
-4.25686
-4.25639
-4.25607
-4.25592
-4.25560
-4.25482
-4.25372
-4.25262
-4.25167
-4.25026
-4.24885
-4.24759
-4.24618
-4.24476
-4.24351
-4.24178
-4.23974
-4.23738
-4.23565
-4.23361
-4.23125
-4.22843
-4.22560
-4.22230
-4.21932
-4.21633
-4.21319
-4.21021
-4.20832
-4.20659
-4.20518
-4.20392
-4.20251
-4.20094
-4.19968
-4.19827
-4.19701
-4.19340
-4.18837
-4.18429
-4.17973
-4.17533
-4.17078
-4.16622
-4.16182
-4.15743
-4.15319
-4.14894
-4.14470
-4.14046
-4.13622
-4.13198
-4.12758
-4.12334
-4.11894
-4.11454
-4.10999
-4.10575
-4.10135
-4.09711
-4.09271
-4.08847
-4.08407
-4.08014
-4.07763
-4.07606
-4.07559
-4.07512
-4.07465
-4.07433
-4.07386
-4.07339
-4.07307
-4.07260
-4.07213
-4.07166
-4.07103
-4.07056
-4.06993
-4.06946
-4.06899
-4.06852
-4.06821
-4.06773
-4.06726
-4.06695
-4.06648
-4.06616
-4.06569
-4.06538
-4.06491
-4.06459
-4.06428
-4.06396
-4.06381
-4.06365
-4.06334
-4.06302
-4.06286
-4.06161
-4.05988
-4.05847
-4.05658
-4.05501
-4.05313
-4.05140
-4.05046
-4.04983
-4.04920
-4.04857
-4.04794
-4.04716
-4.04653
-4.04574
-4.04511
-4.04449
-4.04386
-4.04339
-4.04292
-4.04119
-4.03915
-4.03742
-4.03538
-4.03349
-4.03161
-4.02972
-4.02799
-4.02611
-4.02438
-4.02265
-4.02092
-4.01904
-4.01715
-4.01527
-4.01323
-4.01150
-4.00961
-4.00773
-4.00584
-4.00412
-4.00223
-4.00035
-3.99862
-3.99673
-3.99501
-3.99359
-3.99249
-3.99124
-3.98998
-3.98888
-3.98841
-3.98825
-3.98825
-3.98825
-3.98809
-3.98809
-3.98794
-3.98778
-3.98794
-3.98794
-3.98794
-3.98794
-3.98794
-3.98794
-3.98794
-3.98809
-3.98809
-3.98825
-3.98982
-3.99155
-3.99344
-3.99563
-3.99752
-3.99940
-4.00113
-4.00302
-4.00475
-4.00663
-4.00836
-4.01009
-4.01181
-4.01370
-4.01543
-4.01700
-4.01873
-4.02045
-4.02265
-4.02501
-4.02768
-4.03019
-4.03271
-4.03522
-4.03789
-4.04040
-4.04307
-4.04559
-4.04810
-4.04983
-4.05108
-4.05203
-4.05328
-4.05423
-4.05532
-4.05627
-4.05737
-4.05831
-4.05925
-4.06004
-4.06082
-4.06255
-4.06459
-4.06648
-4.06836
-4.07025
-4.07198
-4.07370
-4.07559
-4.07747
-4.07936
-4.08109
-4.08297
-4.08486
-4.08690
-4.08878
-4.09082
-4.09271
-4.09318
-4.09318
-4.09334
-4.09334
-4.09334
-4.09350
-4.09350
-4.09365
-4.09381
-4.09381
-4.09397
-4.09412
-4.09428
-4.09412
-4.09302
-4.09208
-4.09098
-4.09004
-4.08878
-4.08753
-4.08611
-4.08486
-4.08360
-4.08234
-4.08109
-4.07983
-4.07857
-4.07732
-4.07590
-4.07465
-4.07339
-4.07229
-4.07103
-4.06993
-4.06868
-4.06758
-4.06616
-4.06475
-4.06318
-4.06145
-4.05988
-4.06145
-4.06177
-4.06271
-4.06334
-4.06444
-4.06506
-4.06616
-4.06711
-4.06789
-4.06883
-4.07198
-4.07512
-4.07810
-4.08140
-4.08407
-4.08705
-4.08957
-4.09082
-4.09145
-4.09177
-4.09240
-4.09287
-4.09318
-4.09365
-4.09412
-4.09475
-4.09538
-4.09601
-4.09679
-4.09711
-4.09774
-4.09868
-4.09978
-4.10041
-4.10182
-4.10261
-4.10355
-4.10465
-4.10559
-4.10669
-4.10779
-4.10873
-4.11030
-4.11156
-4.11297
-4.11454
-4.11580
-4.11721
-4.11863
-4.12004
-4.12146
-4.12271
-4.12554
-4.12805
-4.13025
-4.13214
-4.13434
-4.13606
-4.13795
-4.14015
-4.14203
-4.14392
-4.14612
-4.14784
-4.14973
-4.15067
-4.15114
-4.15146
-4.15177
-4.15209
-4.15256
-4.15287
-4.15319
-4.15366
-4.15413
-4.15444
-4.15523
-4.15570
-4.15570
-4.15507
-4.15381
-4.15287
-4.15193
-4.15083
-4.14942
-4.14737
-4.14517
-4.14329
-4.14125
-4.13889
-4.13685
-4.13465
-4.13245
-4.13025
-4.12805
-4.12585
-4.12397
-4.12193
-4.11988
-4.11800
-4.11643
-4.11486
-4.11329
-4.11172
-4.11093
-4.11030
-4.10999
-4.10952
-4.10920
-4.10873
-4.10857
-4.10826
-4.10795
-4.10763
-4.10748
-4.10716
-4.10700
-4.10669
-4.10653
-4.10638
-4.10622
-4.10606
-4.10590
-4.10559
-4.10543
-4.10528
-4.10512
-4.10480
-4.10449
-4.10308
-4.10166
-4.10009
-4.09962
-4.09884
-4.09821
-4.09727
-4.09648
-4.09569
-4.09491
-4.09412
-4.09334
-4.09271
-4.09192
-4.09255
-4.09365
-4.09507
-4.09648
-4.09742
-4.09836
-4.09931
-4.10009
-4.10088
-4.10166
-4.10261
-4.10339
-4.10433
-4.10543
-4.10638
-4.10748
-4.10857
-4.10952
-4.11062
-4.11172
-4.11282
-4.11423
-4.11564
-4.11690
-4.11831
-4.11941
-4.12051
-4.12177
-4.12287
-4.12381
-4.12491
-4.12585
-4.12711
-4.12758
-4.12758
-4.12758
-4.12758
-4.12758
-4.12742
-4.12711
-4.12680
-4.12664
-4.12617
-4.12538
-4.12381
-4.12240
-4.12098
-4.12004
-4.11910
-4.11831
-4.11737
-4.11627
-4.11549
-4.11439
-4.11313
-4.11234
-4.11077
-4.10952
-4.10842
-4.10716
-4.10606
-4.10496
-4.10371
-4.10261
-4.10151
-4.10025
-4.09899
-4.09758
-4.09648
-4.09569
-4.09475
-4.09459
-4.09428
-4.09444
-4.09459
-4.09491
-4.09522
-4.09538
-4.09601
-4.09601
-4.09569
-4.09538
-4.09491
-4.09459
-4.09428
-4.09397
-4.09365
-4.09334
-4.09318
-4.09287
-4.09271
-4.09255
-4.09255
-4.09145
-4.09067
-4.08973
-4.08878
-4.08800
-4.08721
-4.08643
-4.08548
-4.08438
-4.08329
-4.08203
-4.08077
-4.07952
-4.07842
-4.07684
-4.07575
-4.07512
-4.07417
-4.07339
-4.07323
-4.07260
-4.07103
-4.06978
-4.07103
-4.07323
-4.07543
-4.07716
-4.07904
-4.08077
-4.08266
-4.08423
-4.08627
-4.08800
-4.08800
-4.08768
-4.08768
-4.08737
-4.08643
-4.08438
-4.08187
-4.07967
-4.07732
-4.07527
-4.07323
-4.07135
-4.06946
-4.06773
-4.06585
-4.06444
-4.06271
-4.06114
-4.05957
-4.05815
-4.05658
-4.05501
-4.05187
-4.04779
-4.04339
-4.03946
-4.03522
-4.03129
-4.02721
-4.02328
-4.01920
-4.01527
-4.01119
-4.00710
-4.00286
-3.99878
-3.99469
-3.99061
-3.98652
-3.98275
-3.98087
-3.97851
-3.97647
-3.97443
-3.97207
-3.96987
-3.96752
-3.96500
-3.96249
-3.96013
-3.95778
-3.95527
-3.95291
-3.95055
-3.94820
-3.94584
-3.94348
-3.94113
-3.93877
-3.93642
-3.93406
-3.93170
-3.93155
-3.93217
-3.93375
-3.93469
-3.93610
-3.93704
-3.93830
-3.93956
-3.94050
-3.94097
-3.94144
-3.94160
-3.94160
-3.94160
-3.94238
-3.94427
-3.94663
-3.94914
-3.95165
-3.95401
-3.95652
-3.95904
-3.96186
-3.96453
-3.96705
-3.96956
-3.97207
-3.97443
-3.97867
-3.98260
-3.98715
-3.99202
-3.99673
-4.00192
-4.00647
-4.01134
-4.01637
-4.02124
-4.02579
-4.02925
-4.03239
-4.03506
-4.03789
-4.04087
-4.04323
-4.04590
-4.04826
-4.05093
-4.05360
-4.05611
-4.05878
-4.06129
-4.06412
-4.06773
-4.07150
-4.07417
-4.07606
-4.07763
-4.07936
-4.08093
-4.08234
-4.08360
-4.08548
-4.08705
-4.08800
-4.08925
-4.09082
-4.09192
-4.09318
-4.09444
-4.09569
-4.09679
-4.09836
-4.09695
-4.09617
-4.09475
-4.09381
-4.09255
-4.09177
-4.09192
-4.09192
-4.09192
-4.09177
-4.09082
-4.08925
-4.08815
-4.08705
-4.08596
-4.08486
-4.08376
-4.08250
-4.08124
-4.07967
-4.07857
-4.07732
-4.07622
-4.07512
-4.07402
-4.07292
-4.07166
-4.07072
-4.06978
-4.06883
-4.06789
-4.06679
-4.06569
-4.06475
-4.06381
-4.06271
-4.06177
-4.06192
-4.06098
-4.06004
-4.05925
-4.05831
-4.05690
-4.05580
-4.05454
-4.05375
-4.05265
-4.05155
-4.05061
-4.04983
-4.04888
-4.04794
-4.04716
-4.04606
-4.04511
-4.04402
-4.04307
-4.04025
-4.03805
-4.03569
-4.03318
-4.03066
-4.02846
-4.02595
-4.02375
-4.02155
-4.01951
-4.01763
-4.01543
-4.01354
-4.01197
-4.00993
-4.00804
-4.00616
-4.00427
-4.00129
-3.99705
-3.99202
-3.98747
-3.98260
-3.97788
-3.97302
-3.96815
-3.96328
-3.95825
-3.95338
-3.94851
-3.94364
-3.93877
-3.93390
-3.92903
-3.92573
-3.92259
-3.91945
-3.91631
-3.91301
-3.91003
-3.90704
-3.90406
-3.90107
-3.89809
-3.89510
-3.89212
-3.88913
-3.88615
-3.88207
-3.87861
-3.87453
-3.87060
-3.86683
-3.86306
-3.85929
-3.85552
-3.85175
-3.84798
-3.84421
-3.84044
-3.83667
-3.83306
-3.82944
-3.82567
-3.82206
-3.81829
-3.81468
-3.81107
-3.80730
-3.80368
-3.80007
-3.79646
-3.79269
-3.78907
-3.78546
-3.78185
-3.77824
-3.77462
-3.77101
-3.76740
-3.76363
-3.75986
-3.75609
-3.75216
-3.74823
-3.74431
-3.74038
-3.73645
-3.73253
-3.72860
-3.72483
-3.72090
-3.71698
-3.71289
-3.70896
-3.70488
-3.70095
-3.69687
-3.69294
-3.68886
-3.68493
-3.68053
-3.67723
-3.67331
-3.66938
-3.66498
-3.66121
-3.65713
-3.65304
-3.64912
-3.64802
-3.64849
-3.64865
-3.64896
-3.64943
-3.64975
-3.65006
-3.65069
-3.65132
-3.65226
-3.65399
-3.65650
-3.65823
-3.65901
-3.65933
-3.65948
-3.65980
-3.66011
-3.66058
-3.66074
-3.65838
-3.65666
-3.65430
-3.65226
-3.64975
-3.64739
-3.64488
-3.64236
-3.64063
-3.63922
-3.63765
-3.63608
-3.63404
-3.63247
-3.63152
-3.63011
-3.62885
-3.62760
-3.62618
-3.62524
-3.62461
-3.62414
-3.62383
-3.62367
-3.62351
-3.62351
-3.62351
-3.62367
-3.62383
-3.62398
-3.62414
-3.62477
-3.62524
-3.62556
-3.62446
-3.62288
-3.62147
-3.61990
-3.61864
-3.61739
-3.61629
-3.61503
-3.61409
-3.61283
-3.61173
-3.60922
-3.60749
-3.60561
-3.60372
-3.60168
-3.60011
-3.59791
-3.59618
-3.59430
-3.59241
-3.59021
-3.58833
-3.58613
-3.58424
-3.58220
-3.58047
-3.57843
-3.57498
-3.57199
-3.56901
-3.56634
-3.56367
-3.56100
-3.55848
-3.55597
-3.55377
-3.55157
-3.54937
-3.54733
-3.54497
-3.54262
-3.54057
-3.53822
-3.53618
-3.53429
-3.53209
-3.53021
-3.52848
-3.52581
-3.52298
-3.52063
-3.51843
-3.51623
-3.51403
-3.51183
-3.50963
-3.50775
-3.50602
-3.50413
-3.50209
-3.50021
-3.49816
-3.49612
-3.49408
-3.49204
-3.49000
-3.48811
-3.48717
-3.48607
-3.48528
-3.48607
-3.48685
-3.48795
-3.48905
-3.49015
-3.49062
-3.49078
-3.49125
-3.49251
-3.49345
-3.49439
-3.49534
-3.49691
-3.49581
-3.49377
-3.49267
-3.49078
-3.48952
-3.48827
-3.48701
-3.48560
-3.48403
-3.48183
-3.47931
-3.47711
-3.47649
-3.47821
-3.47979
-3.48167
-3.48371
-3.48528
-3.48670
-3.48795
-3.48937
-3.49062
-3.49219
-3.49377
-3.49534
-3.49612
-3.49659
-3.49722
-3.49785
-3.49801
-3.49801
-3.49754
-3.49675
-3.49612
-3.49534
-3.49424
-3.49345
-3.49251
-3.49141
-3.49031
-3.48952
-3.48874
-3.48748
-3.48591
-3.48481
-3.48340
-3.48198
-3.48073
-3.47931
-3.47759
-3.47633
-3.47523
-3.47366
-3.47225
-3.47083
-3.46957
-3.46816
-3.46690
-3.46549
-3.46439
-3.46313
-3.46172
-3.46031
-3.45905
-3.45827
-3.45795
-3.45717
-3.45669
-3.45607
-3.45544
-3.45371
-3.45230
-3.45057
-3.44994
-3.44963
-3.44931
-3.44774
-3.44601
-3.44507
-3.44334
-3.44271
-3.44177
-3.44099
-3.44004
-3.43910
-3.43816
-3.43737
-3.43643
-3.43533
-3.43643
-3.43784
-3.43879
-3.43989
-3.44099
-3.44193
-3.44256
-3.44240
-3.44271
-3.44319
-3.44366
-3.44397
-3.44460
-3.44491
-3.44538
-3.44586
-3.44601
-3.44633
-3.44664
-3.44680
-3.44711
-3.44743
-3.44758
-3.44774
-3.44774
-3.44790
-3.44774
-3.44774
-3.44758
-3.44727
-3.44680
-3.44633
-3.44586
-3.44507
-3.44444
-3.44397
-3.44381
-3.44444
-3.44586
-3.44758
-3.44915
-3.45073
-3.45261
-3.45434
-3.45607
-3.45795
-3.45952
-3.46125
-3.46282
-3.46455
-3.46659
-3.46785
-3.46942
-3.47067
-3.47334
-3.47649
-3.48088
-3.48513
-3.48937
-3.49345
-3.49769
-3.50162
-3.50570
-3.50963
-3.51371
-3.51764
-3.52188
-3.52597
-3.53021
-3.53413
-3.53853
-3.54277
-3.54702
-3.55126
-3.55565
-3.55990
-3.56414
-3.56854
-3.57278
-3.57717
-3.58157
-3.58581
-3.58974
-3.59194
-3.59461
-3.59602
-3.59697
-3.59728
-3.59807
-3.59854
-3.59932
-3.59995
-3.60074
-3.60074
-3.60105
-3.60105
-3.60184
-3.60136
-3.60058
-3.59979
-3.59948
-3.59838
-3.59712
-3.59634
-3.59555
-3.59430
-3.59335
-3.59257
-3.59147
-3.59037
-3.58990
-3.58927
-3.58848
-3.58786
-3.58707
-3.58629
-3.58566
-3.58503
-3.58456
-3.58393
-3.58330
-3.58267
-3.58204
-3.58189
-3.58220
-3.58220
-3.58236
-3.58157
-3.58079
-3.58000
-3.57922
-3.57859
-3.57780
-3.57655
-3.57545
-3.57419
-3.57403
-3.57482
-3.57529
-3.57639
-3.57765
-3.57890
-3.58063
-3.58220
-3.58393
-3.58550
-3.58707
-3.58817
-3.58990
-3.59163
-3.59304
-3.59492
-3.59681
-3.59854
-3.60042
-3.60199
-3.60372
-3.60513
-3.60671
-3.60828
-3.61110
-3.61487
-3.61911
-3.62288
-3.62650
-3.62995
-3.63325
-3.63655
-3.64001
-3.64362
-3.64692
-3.65053
-3.65383
-3.65634
-3.65886
-3.66137
-3.66404
-3.66655
-3.66907
-3.67158
-3.67409
-3.67818
-3.68226
-3.68603
-3.69011
-3.69388
-3.69750
-3.70111
-3.70472
-3.70849
-3.71226
-3.71588
-3.71949
-3.72294
-3.72640
-3.73017
-3.73331
-3.73708
-3.74054
-3.74384
-3.74745
-3.75106
-3.75373
-3.75687
-3.75986
-3.76269
-3.76551
-3.76803
-3.77023
-3.77195
-3.77352
-3.77557
-3.77761
-3.77918
-3.78122
-3.78342
-3.78546
-3.78750
-3.78970
-3.79206
-3.79426
-3.79646
-3.79881
-3.79991
-3.80101
-3.80400
-3.80698
-3.80965
-3.81264
-3.81389
-3.81484
-3.81578
-3.81672
-3.81766
-3.81845
-3.81923
-3.82018
-3.82128
-3.82238
-3.82348
-3.82457
-3.82552
-3.82646
-3.82756
-3.82866
-3.82976
-3.83149
-3.83306
-3.83479
-3.83651
-3.83824
-3.83981
-3.84123
-3.84280
-3.84421
-3.84562
-3.84719
-3.84861
-3.85018
-3.85175
-3.85332
-3.85489
-3.85646
-3.85740
-3.85835
-3.85913
-3.85992
-3.86055
-3.86117
-3.86180
-3.86243
-3.86322
-3.86369
-3.86589
-3.86777
-3.86950
-3.87154
-3.87358
-3.87531
-3.87782
-3.88081
-3.88348
-3.88662
-3.88945
-3.89306
-3.89620
-3.89997
-3.90343
-3.90641
-3.91003
-3.91348
-3.91741
-3.92086
-3.92463
-3.92840
-3.93139
-3.93327
-3.93547
-3.93767
-3.93971
-3.94191
-3.94411
-3.94631
-3.94835
-3.94977
-3.95087
-3.95165
-3.95259
-3.95369
-3.95464
-3.95542
-3.95621
-3.95715
-3.95825
-3.95888
-3.95919
-3.95935
-3.95951
-3.95951
-3.95951
-3.95951
-3.95951
-3.95951
-3.95951
-3.95951
-3.95951
-3.95951
-3.95951
-3.95951
-3.95951
-3.95951
-3.95951
-3.95951
-3.95951
-3.95951
-3.95951
-3.95951
-3.95951
-3.95951
-3.95966
-3.95966
-3.95966
-3.95998
-3.96013
-3.96029
-3.96045
-3.96061
-3.96076
-3.96092
-3.96108
-3.96123
-3.96139
-3.96155
-3.96171
-3.96171
-3.96155
-3.96108
-3.96061
-3.95998
-3.95935
-3.95888
-3.95841
-3.95794
-3.95746
-3.95699
-3.95668
-3.95621
-3.95589
-3.95558
-3.95511
-3.95307
-3.95118
-3.94882
-3.94615
-3.94396
-3.94129
-3.93956
-3.93799
-3.93736
-3.93736
-3.93752
-3.93736
-3.93704
-3.93626
-3.93626
-3.93594
-3.93500
-3.93500
-3.93469
-3.93469
-3.93532
-3.93594
-3.93689
-3.93767
-3.93814
-3.93893
-3.93956
-3.94019
-3.94097
-3.94160
-3.94223
-3.94286
-3.94364
-3.94427
-3.94505
-3.94568
-3.94631
-3.94694
-3.94757
-3.94804
-3.94882
-3.94898
-3.94977
-3.95040
-3.95071
-3.95150
-3.95212
-3.95259
-3.95322
-3.95385
-3.95432
-3.95511
-3.95558
-3.95621
-3.95731
-3.95841
-3.95935
-3.96061
-3.96076
-3.96108
-3.96139
-3.96139
-3.96155
-3.96171
-3.96171
-3.96171
-3.96171
-3.96171
-3.96186
-3.96186
-3.96202
-3.96202
-3.96218
-3.96218
-3.96233
-3.96233
-3.96233
-3.95998
-3.95699
-3.95417
-3.95102
-3.94835
-3.94553
-3.94223
-3.94066
-3.93877
-3.93720
-3.93563
-3.93375
-3.93186
-3.92998
-3.92809
-3.92699
-3.92636
-3.92605
-3.92448
-3.92291
-3.92071
-3.91898
-3.91662
-3.91411
-3.91128
-3.90830
-3.90547
-3.90264
-3.89982
-3.89715
-3.89416
-3.89133
-3.88882
-3.88631
-3.88379
-3.88128
-3.87877
-3.87610
-3.87374
-3.87107
-3.86856
-3.86604
-3.86353
-3.86117
-3.85866
-3.85630
-3.85395
-3.85175
-3.84939
-3.84704
-3.84452
-3.84217
-3.83965
-3.83714
-3.83479
-3.83227
-3.83007
-3.82756
-3.82536
-3.82285
-3.82049
-3.81813
-3.81578
-3.81342
-3.81107
-3.80855
-3.80620
-3.80384
-3.80148
-3.79913
-3.79677
-3.79457
-3.79222
-3.78986
-3.78766
-3.78530
-3.78311
-3.78075
-3.77886
-3.77635
-3.77431
-3.77195
-3.76975
-3.76755
-3.76536
-3.76300
-3.76096
-3.75860
-3.75640
-3.75436
-3.75263
-3.75043
-3.74855
-3.74682
-3.74494
-3.74321
-3.74148
-3.73959
-3.73787
-3.73614
-3.73441
-3.73253
-3.72907
-3.72593
-3.72279
-3.71965
-3.71650
-3.71399
-3.71242
-3.71116
-3.70975
-3.70818
-3.70677
-3.70535
-3.70378
-3.70237
-3.70190
-3.70127
-3.70111
-3.70080
-3.70064
-3.70032
-3.70032
-3.70001
-3.70080
-3.70205
-3.70095
-3.69860
-3.69703
-3.69514
-3.69341
-3.69184
-3.69043
-3.68886
-3.68744
-3.68587
-3.68430
-3.68289
-3.68148
-3.67975
-3.67802
-3.67613
-3.67425
-3.67221
-3.67017
-3.66812
-3.66655
-3.66498
-3.66341
-3.66168
-3.66027
-3.65870
-3.65917
-3.65964
-3.66027
-3.66105
-3.66200
-3.66310
-3.66388
-3.66451
-3.66530
-3.66592
-3.66655
-3.66702
-3.66750
-3.66765
-3.66750
-3.66812
-3.66844
-3.66875
-3.66907
-3.66969
-3.67001
-3.67032
-3.67079
-3.67142
-3.67174
-3.67158
-3.67142
-3.67142
-3.67158
-3.67158
-3.67189
-3.67205
-3.67221
-3.67252
-3.67252
-3.67425
-3.67676
-3.67975
-3.68226
-3.68509
-3.68744
-3.68996
-3.69231
-3.69483
-3.69703
-3.69938
-3.70158
-3.70394
-3.70614
-3.70849
-3.71069
-3.71305
-3.71525
-3.71745
-3.71965
-3.72184
-3.72404
-3.72656
-3.72891
-3.73205
-3.73331
-3.73504
-3.73645
-3.73802
-3.73991
-3.74148
-3.74336
-3.74494
-3.74635
-3.74792
-3.74949
-3.75075
-3.75200
-3.75342
-3.75483
-3.75625
-3.75750
-3.75923
-3.76064
-3.76206
-3.76363
-3.76520
-3.76661
-3.76834
-3.76991
-3.77164
-3.77400
-3.77557
-3.77714
-3.77902
-3.78075
-3.78232
-3.78373
-3.78530
-3.78703
-3.78860
-3.79002
-3.79127
-3.79284
-3.79442
-3.79599
-3.79756
-3.79897
-3.80054
-3.80196
-3.80337
-3.80494
-3.80635
-3.80792
-3.80934
-3.81075
-3.81232
-3.81405
-3.81641
-3.81892
-3.82143
-3.82379
-3.82599
-3.82819
-3.83023
-3.83227
-3.83447
-3.83636
-3.83824
-3.84013
-3.84217
-3.84390
-3.84594
-3.84798
-3.84986
-3.85159
-3.85332
-3.85505
-3.85646
-3.85819
-3.85960
-3.86086
-3.86212
-3.86369
-3.86479
-3.86589
-3.86714
-3.86824
-3.86919
-3.87029
-3.87123
-3.87233
-3.87343
-3.87453
-3.87563
-3.87673
-3.87782
-3.87892
-3.88002
-3.88112
-3.88238
-3.88348
-3.88458
-3.88568
-3.88662
-3.88756
-3.88851
-3.88945
-3.89039
-3.89133
-3.89243
-3.89338
-3.89432
-3.89542
-3.89636
-3.89746
-3.89856
-3.89950
-3.90060
-3.90170
-3.90264
-3.90374
-3.90500
-3.90594
-3.90673
-3.90751
-3.90814
-3.90877
-3.90955
-3.91003
-3.91065
-3.91128
-3.91191
-3.91254
-3.91317
-3.91348
-3.91395
-3.91458
-3.91505
-3.91458
-3.91411
-3.91348
-3.91270
-3.91238
-3.91144
-3.91065
-3.90955
-3.90877
-3.90783
-3.90673
-3.90547
-3.90406
-3.90233
-3.90076
-3.89919
-3.89777
-3.89636
-3.89495
-3.89400
-3.89306
-3.89228
-3.89149
-3.89165
-3.89165
-3.89180
-3.89180
-3.89180
-3.89180
-3.89180
-3.89180
-3.89165
-3.89165
-3.89165
-3.89149
-3.89149
-3.89149
-3.89149
-3.89133
-3.89102
-3.89071
-3.89055
-3.89008
-3.88929
-3.88976
-3.89055
-3.89102
-3.89165
-3.89228
-3.89290
-3.89353
-3.89385
-3.89715
-3.89997
-3.90311
-3.90626
-3.90924
-3.91254
-3.91568
-3.91898
-3.92212
-3.92526
-3.92825
-3.93123
-3.93422
-3.93720
-3.94003
-3.94301
-3.94600
-3.94898
-3.95197
-3.95495
-3.95809
-3.96092
-3.96390
-3.96657
-3.96925
-3.97192
-3.97443
-3.97710
-3.97977
-3.98103
-3.98244
-3.98385
-3.98527
-3.98668
-3.98794
-3.98935
-3.99045
-3.99171
-3.99296
-3.99422
-3.99548
-3.99673
-3.99799
-3.99940
-4.00050
-4.00192
-4.00317
-4.00443
-4.00569
-4.00694
-4.00773
-4.00679
-4.00726
-4.00726
-4.00726
-4.00726
-4.00726
-4.00726
-4.00726
-4.00726
-4.00726
-4.00742
-4.00742
-4.00742
-4.00757
-4.00773
-4.00789
-4.00773
-4.00742
-4.00742
-4.00710
-4.00663
-4.00616
-4.00584
-4.00522
-4.00475
-4.00616
-4.00867
-4.01071
-4.01307
-4.01511
-4.01700
-4.01873
-4.02045
-4.02297
-4.02485
-4.02736
-4.02988
-4.03208
-4.03443
-4.03679
-4.03836
-4.04009
-4.04166
-4.04307
-4.04370
-4.04417
-4.04464
-4.04511
-4.04559
-4.04621
-4.04669
-4.04779
-4.04920
-4.05061
-4.05203
-4.05328
-4.05470
-4.05580
-4.05705
-4.05815
-4.05800
-4.05721
-4.05642
-4.05580
-4.05454
-4.05234
-4.05030
-4.04810
-4.04621
-4.04402
-4.04182
-4.03930
-4.03710
-4.03490
-4.03255
-4.03019
-4.02799
-4.02485
-4.02202
-4.01935
-4.01637
-4.01684
-4.01668
-4.01637
-4.01621
-4.01543
-4.01543
-4.01511
-4.01448
-4.01433
-4.01433
-4.01386
-4.01386
-4.01354
-4.01338
-4.01276
-4.01134
-4.01024
-4.00836
-4.00616
-4.00506
-4.00522
-4.00663
-4.00914
-4.01181
-4.01417
-4.01668
-4.02014
-4.02422
-4.02768
-4.03035
-4.03302
-4.03522
-4.03663
-4.03836
-4.03962
-4.04072
-4.04182
-4.04354
-4.04559
-4.04731
-4.04920
-4.04998
-4.05014
-4.05046
-4.05030
-4.04951
-4.04810
-4.04684
-4.04543
-4.04386
-4.04244
-4.04150
-4.04025
-4.03899
-4.03773
-4.03632
-4.03490
-4.03349
-4.03208
-4.03051
-4.02909
-4.02768
-4.02517
-4.02187
-4.01920
-4.01605
-4.01323
-4.01040
-4.00757
-4.00459
-4.00160
-3.99862
-3.99563
-3.99265
-3.99077
-3.98888
-3.98684
-3.98480
-3.98323
-3.98071
-3.97898
-3.97710
-3.97506
-3.97317
-3.97129
-3.96940
-3.96752
-3.96563
-3.96390
-3.96359
-3.96280
-3.96249
-3.96249
-3.96312
-3.96280
-3.96249
-3.96328
-3.96390
-3.96438
-3.96579
-3.96720
-3.96877
-3.97034
-3.97207
-3.97364
-3.97521
-3.97741
-3.97961
-3.98181
-3.98401
-3.98621
-3.98825
-3.99014
-3.99202
-3.99406
-3.99611
-3.99658
-3.99721
-3.99799
-3.99878
-3.99956
-4.00035
-4.00113
-4.00223
-4.00302
-4.00412
-4.00506
-4.00584
-4.00679
-4.00773
-4.00852
-4.00946
-4.01040
-4.01119
-4.01213
-4.01307
-4.01433
-4.01527
-4.01276
-4.01119
-4.00914
-4.00584
-4.00207
-3.99878
-3.99501
-3.99171
-3.98904
-3.98700
-3.98448
-3.98228
-3.97977
-3.97757
-3.97616
-3.97584
-3.97584
-3.97647
-3.97694
-3.97710
-3.97679
-3.97647
-3.97694
-3.97804
-3.97851
-3.97930
-3.98024
-3.98071
-3.98118
-3.98197
-3.98260
-3.98291
-3.98307
-3.98370
-3.98495
-3.98637
-3.98731
-3.98825
-3.98919
-3.99014
-3.99092
-3.99202
-3.99532
-3.99846
-4.00176
-4.00506
-4.00742
-4.00993
-4.01229
-4.01480
-4.01747
-4.02014
-4.02297
-4.02611
-4.02909
-4.03208
-4.03522
-4.03852
-4.04150
-4.04433
-4.04716
-4.04983
-4.05234
-4.05485
-4.05752
-4.06004
-4.06271
-4.06522
-4.06789
-4.07040
-4.07292
-4.07559
-4.07810
-4.08061
-4.08297
-4.08548
-4.08815
-4.09067
-4.09208
-4.09318
-4.09365
-4.09365
-4.09287
-4.09161
-4.09098
-4.09224
-4.09240
-4.09271
-4.09271
-4.08973
-4.08737
-4.08611
-4.08423
-4.08219
-4.08061
-4.07873
-4.07653
-4.07480
-4.07292
-4.07119
-4.06915
-4.06711
-4.06663
-4.06271
-4.05957
-4.05611
-4.05281
-4.04951
-4.04637
-4.04323
-4.04009
-4.03695
-4.03396
-4.03082
-4.02768
-4.02454
-4.02140
-4.01825
-4.01527
-4.01229
-4.00930
-4.00616
-4.00317
-4.00050
-3.99862
-3.99689
-3.99485
-3.99265
-3.99061
-3.98841
-3.98715
-3.98621
-3.98495
-3.98275
-3.98071
-3.97867
-3.97663
-3.97553
-3.97459
-3.97176
-3.97113
-3.97066
-3.97082
-3.97066
-3.97066
-3.97144
-3.97317
-3.97490
-3.97647
-3.97804
-3.97946
-3.98087
-3.98228
-3.98354
-3.98495
-3.98605
-3.98762
-3.98919
-3.99045
-3.99186
-3.99359
-3.99501
-3.99642
-3.99799
-3.99940
-4.00082
-4.00239
-4.00396
-4.00537
-4.00694
-4.00836
-4.00977
-4.01134
-4.01276
-4.01401
-4.01543
-4.01684
-4.01810
-4.01951
-4.02092
-4.02218
-4.02359
-4.02485
-4.02627
-4.02862
-4.03129
-4.03349
-4.03616
-4.03915
-4.04166
-4.04433
-4.04700
-4.04920
-4.05124
-4.05313
-4.05517
-4.05721
-4.05941
-4.06177
-4.06412
-4.06569
-4.06491
-4.06475
-4.06459
-4.06428
-4.06412
-4.06412
-4.06396
-4.06412
-4.06428
-4.06444
-4.06444
-4.06444
-4.06444
-4.06444
-4.06412
-4.06396
-4.06381
-4.06349
-4.06334
-4.06459
-4.06695
-4.06883
-4.07103
-4.07307
-4.07543
-4.07779
-4.08014
-4.08250
-4.08486
-4.08721
-4.08957
-4.09161
-4.09381
-4.09585
-4.09695
-4.09789
-4.09899
-4.10009
-4.10119
-4.10229
-4.10339
-4.10449
-4.10559
-4.10669
-4.10779
-4.10889
-4.11015
-4.11125
-4.11234
-4.11360
-4.11486
-4.11596
-4.11706
-4.11831
-4.11941
-4.12051
-4.12177
-4.12287
-4.12397
-4.12507
-4.12632
-4.12727
-4.12805
-4.12900
-4.12962
-4.13041
-4.13041
-4.13009
-4.12962
-4.12931
-4.12900
-4.12868
-4.12915
-4.12994
-4.13119
-4.13277
-4.13386
-4.13512
-4.13591
-4.13685
-4.13748
-4.13811
-4.13905
-4.13983
-4.14046
-4.14125
-4.14219
-4.14329
-4.14439
-4.14565
-4.14675
-4.14784
-4.14894
-4.15020
-4.15130
-4.15256
-4.15366
-4.15491
-4.15601
-4.15727
-4.15837
-4.15947
-4.16073
-4.16167
-4.16277
-4.16371
-4.16465
-4.16559
-4.16654
-4.16717
-4.16842
-4.16889
-4.16984
-4.17078
-4.17188
-4.17329
-4.17486
-4.17628
-4.17785
-4.17942
-4.18099
-4.18523
-4.18900
-4.19277
-4.19654
-4.20000
-4.20345
-4.20691
-4.21036
-4.21366
-4.21727
-4.22073
-4.22419
-4.22764
-4.23110
-4.23471
-4.23817
-4.24162
-4.24508
-4.24853
-4.25199
-4.25544
-4.25874
-4.26220
-4.26565
-4.26864
-4.27194
-4.27539
-4.27838
-4.28183
-4.28513
-4.28843
-4.29157
-4.29487
-4.29833
-4.30147
-4.30477
-4.30807
-4.31136
-4.31466
-4.31796
-4.32095
-4.32440
-4.32707
-4.32990
-4.33288
-4.33571
-4.33870
-4.34152
-4.34435
-4.34796
-4.35142
-4.35582
-4.36084
-4.36556
-4.37027
-4.37514
-4.37969
-4.38425
-4.38896
-4.39305
-4.39729
-4.40153
-4.40561
-4.41001
-4.41409
-4.41818
-4.42226
-4.42650
-4.43059
-4.43373
-4.43656
-4.43970
-4.44253
-4.44567
-4.45085
-4.45525
-4.45996
-4.46467
-4.46907
-4.47347
-4.47818
-4.48258
-4.48698
-4.49154
-4.49593
-4.49907
-4.50206
-4.50457
-4.50724
-4.51007
-4.51133
-4.51243
-4.51290
-4.51353
-4.51384
-4.51431
-4.51494
-4.51651
-4.51792
-4.51950
-4.52091
-4.52248
-4.52389
-4.52562
-4.52704
-4.52861
-4.53002
-4.53143
-4.53238
-4.53379
-4.53567
-4.53772
-4.53913
-4.53992
-4.54070
-4.54196
-4.54306
-4.54447
-4.54588
-4.54714
-4.54840
-4.54965
-4.55091
-4.55201
-4.55342
-4.55484
-4.55625
-4.55892
-4.56206
-4.56505
-4.56819
-4.57117
-4.57432
-4.57730
-4.58076
-4.58186
-4.58311
-4.58296
-4.58374
-4.58405
-4.58453
-4.58468
-4.58515
-4.58547
-4.58563
-4.58578
-4.58594
-4.58563
-4.58625
-4.58673
-4.58720
-4.58767
-4.58798
-4.58814
-4.58830
-4.58877
-4.58971
-4.59050
-4.59128
-4.59222
-4.59301
-4.59395
-4.59474
-4.59536
-4.59615
-4.59709
-4.59804
-4.59882
-4.59961
-4.60039
-4.60133
-4.60228
-4.60306
-4.60385
-4.60463
-4.60542
-4.60620
-4.60699
-4.60777
-4.60856
-4.60887
-4.60903
-4.60934
-4.60950
-4.60982
-4.61013
-4.61029
-4.61060
-4.61092
-4.61107
-4.61217
-4.61343
-4.61500
-4.61626
-4.61767
-4.61893
-4.62018
-4.62144
-4.62270
-4.62395
-4.62521
-4.62647
-4.62772
-4.62914
-4.63024
-4.63149
-4.63275
-4.63385
-4.63479
-4.63573
-4.63683
-4.63778
-4.63919
-4.64045
-4.64107
-4.64155
-4.64155
-4.64029
-4.63935
-4.63872
-4.63872
-4.63809
-4.63715
-4.63730
-4.63825
-4.63982
-4.64139
-4.64296
-4.64453
-4.64626
-4.64767
-4.64940
-4.65097
-4.65270
-4.65458
-4.65631
-4.65804
-4.66008
-4.66244
-4.66495
-4.66731
-4.66966
-4.67202
-4.67422
-4.67657
-4.67893
-4.68034
-4.68176
-4.68411
-4.68679
-4.68961
-4.69228
-4.69495
-4.69794
-4.70061
-4.70344
-4.70626
-4.70862
-4.71003
-4.71145
-4.71286
-4.71427
-4.71569
-4.71726
-4.71883
-4.72040
-4.72197
-4.72354
-4.72496
-4.72653
-4.72810
-4.72967
-4.73124
-4.73281
-4.73438
-4.73595
-4.73736
-4.73894
-4.74019
-4.74161
-4.74302
-4.74349
-4.74428
-4.74553
-4.74663
-4.74757
-4.74899
-4.75009
-4.75119
-4.75244
-4.75339
-4.75449
-4.75559
-4.75653
-4.75763
-4.75888
-4.75951
-4.76014
-4.76077
-4.76124
-4.76155
-4.76187
-4.76218
-4.76234
-4.76250
-4.76265
-4.76281
-4.76297
-4.76328
-4.76375
-4.76423
-4.76485
-4.76532
-4.76595
-4.76658
-4.76721
-4.76784
-4.76831
-4.76894
-4.76972
-4.77035
-4.77098
-4.77161
-4.77224
-4.77271
-4.77318
-4.77522
-4.77679
-4.77962
-4.78213
-4.78449
-4.78700
-4.78967
-4.79203
-4.79376
-4.79564
-4.79753
-4.79973
-4.80177
-4.80397
-4.80601
-4.80821
-4.81009
-4.81229
-4.81418
-4.81622
-4.81810
-4.82030
-4.82234
-4.82439
-4.82643
-4.82847
-4.83036
-4.83240
-4.83444
-4.83648
-4.83837
-4.84057
-4.84119
-4.84198
-4.84277
-4.84339
-4.84418
-4.84496
-4.84559
-4.84638
-4.84701
-4.84763
-4.84842
-4.84921
-4.84999
-4.85046
-4.85156
-4.85235
-4.85313
-4.85407
-4.85470
-4.85533
-4.85612
-4.85675
-4.85753
-4.85816
-4.85879
-4.85957
-4.86020
-4.86083
-4.86161
-4.86240
-4.86319
-4.86397
-4.86460
-4.86538
-4.86617
-4.86696
-4.86758
-4.86821
-4.86884
-4.86963
-4.87261
-4.87528
-4.87827
-4.88078
-4.88345
-4.88596
-4.88832
-4.89083
-4.89334
-4.89586
-4.89837
-4.90088
-4.90340
-4.90607
-4.90858
-4.91125
-4.91377
-4.91644
-4.91895
-4.92146
-4.92413
-4.92665
-4.92916
-4.93167
-4.93403
-4.93654
-4.93905
-4.94157
-4.94392
-4.94644
-4.94879
-4.95131
-4.95366
-4.95492
-4.95586
-4.95696
-4.95790
-4.95916
-4.96042
-4.96340
-4.96639
-4.96984
-4.97298
-4.97628
-4.97974
-4.98304
-4.98696
-4.99136
-4.99560
-4.99937
-5.00283
-5.00613
-5.00927
-5.01241
-5.01555
-5.01838
-5.02105
-5.02388
-5.02655
-5.02922
-5.03205
-5.03487
-5.03786
-5.04084
-5.04398
-5.04697
-5.04995
-5.05294
-5.05592
-5.05891
-5.06189
-5.06488
-5.06786
-5.07069
-5.07352
-5.07634
-5.07917
-5.08200
-5.08467
-5.08750
-5.09032
-5.09315
-5.09598
-5.09880
-5.10179
-5.10462
-5.10744
-5.11074
-5.11577
-5.11844
-5.12001
-5.12064
-5.12205
-5.12347
-5.12519
-5.12598
-5.12708
-5.12802
-5.12944
-5.13163
-5.13368
-5.13556
-5.13792
-5.13980
-5.14169
-5.14357
-5.14514
-5.14640
-5.14797
-5.15048
-5.15205
-5.15378
-5.15630
-5.15834
-5.16007
-5.16179
-5.16336
-5.16572
-5.16886
-5.17075
-5.17200
-5.17342
-5.17483
-5.17672
-5.17797
-5.17954
-5.18127
-5.18237
-5.18300
-5.18426
-5.18536
-5.18646
-5.18724
-5.18834
-5.18928
-5.18944
-5.18944
-5.18960
-5.18693
-5.18316
-5.17860
-5.17499
-5.17043
-5.16619
-5.16195
-5.15755
-5.15315
-5.14876
-5.14436
-5.13996
-5.13588
-5.13163
-5.12755
-5.12331
-5.11907
-5.11483
-5.11043
-5.10603
-5.10179
-5.09755
-5.09346
-5.08938
-5.08545
-5.08184
-5.07901
-5.07603
-5.07320
-5.07022
-5.06755
-5.06488
-5.06393
-5.06346
-5.06299
-5.06252
-5.06221
-5.06205
-5.06173
-5.06158
-5.06126
-5.06079
-5.05985
-5.05875
-5.05765
-5.05671
-5.05561
-5.05467
-5.05357
-5.05247
-5.05152
-5.05042
-5.04948
-5.04854
-5.04823
-5.04823
-5.04854
-5.04870
-5.04885
-5.04964
-5.05090
-5.05231
-5.05388
-5.05545
-5.05686
-5.05922
-5.06221
-5.06456
-5.06535
-5.06582
-5.06755
-5.06865
-5.07037
-5.07053
-5.07100
-5.07179
-5.07257
-5.07132
-5.06943
-5.06802
-5.06550
-5.06346
-5.06142
-5.05938
-5.05718
-5.05624
-5.05529
-5.05529
-5.05482
-5.05451
-5.05404
-5.05419
-5.05152
-5.04917
-5.04650
-5.04398
-5.04116
-5.03817
-5.03519
-5.03142
-5.02780
-5.02403
-5.02042
-5.01650
-5.01273
-5.00896
-5.00519
-5.00142
-4.99765
-4.99372
-4.98979
-4.98665
-4.98382
-4.98084
-4.97801
-4.97503
-4.97204
-4.96890
-4.96576
-4.96356
-4.96152
-4.95979
-4.95775
-4.95602
-4.95398
-4.95209
-4.95005
-4.94644
-4.94188
-4.93654
-4.93167
-4.92649
-4.92162
-4.91659
-4.91141
-4.90654
-4.90167
-4.89680
-4.88832
-4.88235
-4.87622
-4.86994
-4.86381
-4.85737
-4.85109
-4.84496
-4.83868
-4.83255
-4.82627
-4.81983
-4.81339
-4.80679
-4.80035
-4.79391
-4.78810
-4.78182
-4.77538
-4.76957
-4.76328
-4.75747
-4.75166
-4.74553
-4.73972
-4.73375
-4.72778
-4.72181
-4.71600
-4.71019
-4.70485
-4.69951
-4.69511
-4.69055
-4.68679
-4.68302
-4.67956
-4.67579
-4.67233
-4.66904
-4.66542
-4.66165
-4.65820
-4.65443
-4.65050
-4.64642
-4.64233
-4.63840
-4.63448
-4.63055
-4.62678
-4.62285
-4.61924
-4.61547
-4.61170
-4.60793
-4.60416
-4.60039
-4.59709
-4.59379
-4.59081
-4.58767
-4.58437
-4.58107
-4.57777
-4.57416
-4.57070
-4.56709
-4.56363
-4.56018
-4.55672
-4.55311
-4.54950
-4.54777
-4.54604
-4.54384
-4.54133
-4.53850
-4.53567
-4.53269
-4.52971
-4.52813
-4.53143
-4.53065
-4.53175
-4.53238
-4.53316
-4.53379
-4.53410
-4.53473
-4.53505
-4.53457
-4.53410
-4.53395
-4.53457
-4.53520
-4.53615
-4.53709
-4.53803
-4.53897
-4.54054
-4.54290
-4.54039
-4.53897
-4.53552
-4.53300
-4.53049
-4.52845
-4.52782
-4.52861
-4.52986
-4.53049
-4.53143
-4.53253
-4.53285
-4.53316
-4.53395
-4.53206
-4.52923
-4.52515
-4.52264
-4.51902
-4.51635
-4.51353
-4.51038
-4.50740
-4.50442
-4.50159
-4.49892
-4.49593
-4.49358
-4.49122
-4.48871
-4.48635
-4.48400
-4.48180
-4.47960
-4.47724
-4.47488
-4.47253
-4.47033
-4.46797
-4.46593
-4.46357
-4.46153
-4.45933
-4.45729
-4.45509
-4.45289
-4.45132
-4.45054
-4.44991
-4.44928
-4.44850
-4.44771
-4.44645
-4.44535
-4.44441
-4.44253
-4.44064
-4.43876
-4.43687
-4.43514
-4.43310
-4.43137
-4.42949
-4.42760
-4.42572
-4.42383
-4.42195
-4.42006
-4.41818
-4.41614
-4.41441
-4.41252
-4.41064
-4.40875
-4.40687
-4.40514
-4.40326
-4.40137
-4.39949
-4.39792
-4.39666
-4.39556
-4.39399
-4.39305
-4.39195
-4.39069
-4.38959
-4.38802
-4.38456
-4.38142
-4.37797
-4.37435
-4.37090
-4.36729
-4.36367
-4.36022
-4.35676
-4.35378
-4.34954
-4.34561
-4.34152
-4.33823
-4.33697
-4.33508
-4.33336
-4.33163
-4.32990
-4.32817
-4.32644
-4.32472
-4.32315
-4.32157
-4.31969
-4.31718
-4.31482
-4.31246
-4.30979
-4.30759
-4.30524
-4.30273
-4.30021
-4.29770
-4.29519
-4.29173
-4.28780
-4.28403
-4.28011
-4.27696
-4.27398
-4.27084
-4.26770
-4.26471
-4.26157
-4.26047
-4.25969
-4.25859
-4.25780
-4.25686
-4.25607
-4.25513
-4.25419
-4.25325
-4.25246
-4.25120
-4.25042
-4.24948
-4.24822
-4.24728
-4.24633
-4.24523
-4.24429
-4.24335
-4.24241
-4.24162
-4.24068
-4.23974
-4.23974
-4.23927
-4.23864
-4.23848
-4.23832
-4.23817
-4.23817
-4.23832
-4.23832
-4.23848
-4.23848
-4.23848
-4.23864
-4.23879
-4.23895
-4.23879
-4.23864
-4.23832
-4.23817
-4.23801
-4.23785
-4.23769
-4.23754
-4.23754
-4.23675
-4.23565
-4.23440
-4.23314
-4.23188
-4.22811
-4.22356
-4.21822
-4.21366
-4.20863
-4.20392
-4.20031
-4.19670
-4.19355
-4.19010
-4.18711
-4.18727
-4.18570
-4.18382
-4.18303
-4.18240
-4.18067
-4.18052
-4.17989
-4.17895
-4.17848
-4.17769
-4.17706
-4.17628
-4.17549
-4.17423
-4.17329
-4.17266
-4.17219
-4.17188
-4.17204
-4.17204
-4.17172
-4.17172
-4.17172
-4.17204
-4.17219
-4.17266
-4.17298
-4.17345
-4.17376
-4.17423
-4.17471
-4.17486
-4.17486
-4.17486
-4.17486
-4.17486
-4.17486
-4.17643
-4.17832
-4.18036
-4.17989
-4.18067
-4.18240
-4.18240
-4.18146
-4.18020
-4.17973
-4.17926
-4.17816
-4.17690
-4.17580
-4.17423
-4.17298
-4.17188
-4.17109
-4.17015
-4.16921
-4.16811
-4.16701
-4.16607
-4.16481
-4.16324
-4.16182
-4.16088
-4.15994
-4.15884
-4.15790
-4.15696
-4.15601
-4.15491
-4.15397
-4.15319
-4.15224
-4.15130
-4.15020
-4.14910
-4.14816
-4.14722
-4.14627
-4.14549
-4.14455
-4.14360
-4.14250
-4.14125
-4.13968
-4.13889
-4.13889
-4.13905
-4.13905
-4.13921
-4.13952
-4.13983
-4.14030
-4.14062
-4.14109
-4.14140
-4.14172
-4.14188
-4.14203
-4.14219
-4.14219
-4.14219
-4.14219
-4.14219
-4.14219
-4.14235
-4.14235
-4.14250
-4.14250
-4.14266
-4.14282
-4.14298
-4.14360
-4.14470
-4.14580
-4.14675
-4.14769
-4.14863
-4.14973
-4.15067
-4.15161
-4.15240
-4.15319
-4.15413
-4.15507
-4.15586
-4.15664
-4.15743
-4.15837
-4.15915
-4.16041
-4.16167
-4.16324
-4.16481
-4.16622
-4.16779
-4.16936
-4.17078
-4.17235
-4.17329
-4.17439
-4.17565
-4.17659
-4.17753
-4.17816
-4.17895
-4.17957
-4.18036
-4.18115
-4.18193
-4.18272
-4.18350
-4.18429
-4.18507
-4.18602
-4.18696
-4.18790
-4.18869
-4.19198
-4.19481
-4.19780
-4.20078
-4.20361
-4.20644
-4.20926
-4.21209
-4.21492
-4.21727
-4.22042
-4.22293
-4.22544
-4.22827
-4.23094
-4.23345
-4.23628
-4.23911
-4.24178
-4.24461
-4.24743
-4.25010
-4.25293
-4.25560
-4.25843
-4.26110
-4.26377
-4.26644
-4.26895
-4.27162
-4.27398
-4.27649
-4.27901
-4.28168
-4.28419
-4.28670
-4.28843
-4.29094
-4.29377
-4.29629
-4.29801
-4.29911
-4.30037
-4.30163
-4.30288
-4.30414
-4.30524
-4.30634
-4.30728
-4.30822
-4.30917
-4.31027
-4.31058
-4.31152
-4.31231
-4.31341
-4.31451
-4.31592
-4.31733
-4.31938
-4.32110
-4.32299
-4.32315
-4.32299
-4.32299
-4.32267
-4.32236
-4.32205
-4.32173
-4.32142
-4.32110
-4.32079
-4.32048
-4.32032
-4.32000
-4.31969
-4.31890
-4.31780
-4.31702
-4.31608
-4.31561
-4.31482
-4.31419
-4.31372
-4.31356
-4.31356
-4.31341
-4.31309
-4.31278
-4.31262
-4.31356
-4.31404
-4.31482
-4.31561
-4.31639
-4.31702
-4.31733
-4.31828
-4.31906
-4.32016
-4.32095
-4.32205
-4.32283
-4.32377
-4.32472
-4.32582
-4.32676
-4.32786
-4.32911
-4.33021
-4.33100
-4.33100
-4.33116
-4.33131
-4.33131
-4.33163
-4.33179
-4.33194
-4.33210
-4.33226
-4.33241
-4.33257
-4.33320
-4.33414
-4.33540
-4.33650
-4.33775
-4.33885
-4.34011
-4.34121
-4.34247
-4.34404
-4.34545
-4.34655
-4.34781
-4.34875
-4.34985
-4.35079
-4.35173
-4.35252
-4.35283
-4.35299
-4.35315
-4.35315
-4.35299
-4.35283
-4.35299
-4.35346
-4.35378
-4.35393
-4.35409
-4.35425
-4.35456
-4.35488
-4.35519
-4.35550
-4.35676
-4.35817
-4.35865
-4.35896
-4.35912
-4.35912
-4.35959
-4.36163
-4.36320
-4.36493
-4.36666
-4.36823
-4.36964
-4.37105
-4.37231
-4.37357
-4.37498
-4.37624
-4.37781
-4.37938
-4.38095
-4.38252
-4.38409
-4.38582
-4.38771
-4.39085
-4.39367
-4.39697
-4.39996
-4.40263
-4.40624
-4.40954
-4.41315
-4.41598
-4.41928
-4.42242
-4.42572
-4.42886
-4.43059
-4.43294
-4.43483
-4.43687
-4.43891
-4.44080
-4.44268
-4.44488
-4.44677
-4.44881
-4.45054
-4.45258
-4.45446
-4.45619
-4.45823
-4.45996
-4.46185
-4.46530
-4.46907
-4.47237
-4.47614
-4.47960
-4.48258
-4.48557
-4.48855
-4.49154
-4.49436
-4.49719
-4.50002
-4.50269
-4.50552
-4.50850
-4.51117
-4.51400
-4.51321
-4.51290
-4.51258
-4.51211
-4.51196
-4.51148
-4.51117
-4.51070
-4.51023
-4.50866
-4.50771
-4.50661
-4.50567
-4.50473
-4.50394
-4.50316
-4.50332
-4.50206
-4.50206
-4.50190
-4.50190
-4.50143
-4.50065
-4.49907
-4.49798
-4.49703
-4.49593
-4.49483
-4.49421
-4.49373
-4.49326
-4.49326
-4.49358
-4.49342
-4.49342
-4.49326
-4.49326
-4.49311
-4.49311
-4.49295
-4.49295
-4.49279
-4.49279
-4.49263
-4.49248
-4.49295
-4.49201
-4.49122
-4.49012
-4.48965
-4.48839
-4.48761
-4.48682
-4.48572
-4.48509
-4.48415
-4.48337
-4.48242
-4.48148
-4.48070
-4.47975
-4.47897
-4.47818
-4.47724
-4.47661
-4.47583
-4.47504
-4.47441
-4.47363
-4.47269
-4.47190
-4.47111
-4.47033
-4.46923
-4.46797
-4.46672
-4.46562
-4.46436
-4.46483
-4.46389
-4.46279
-4.46153
-4.46059
-4.45949
-4.45871
-4.45776
-4.45698
-4.45588
-4.45509
-4.45399
-4.45289
-4.45179
-4.45069
-4.44959
-4.44850
-4.44755
-4.44645
-4.44598
-4.44551
-4.44488
-4.44425
-4.44347
-4.44284
-4.44237
-4.44174
-4.44127
-4.44096
-4.44033
-4.43970
-4.43907
-4.43844
-4.43766
-4.43687
-4.43624
-4.43561
-4.43483
-4.43404
-4.43357
-4.43294
-4.43232
-4.43169
-4.43106
-4.43043
-4.42980
-4.42917
-4.42855
-4.42792
-4.42745
-4.42698
-4.42650
-4.42603
-4.42556
-4.42509
-4.42462
-4.42383
-4.42321
-4.42273
-4.42211
-4.42148
-4.42085
-4.42038
-4.41975
-4.41928
-4.41865
-4.41818
-4.41771
-4.41708
-4.41629
-4.41535
-4.41441
-4.41362
-4.41221
-4.41064
-4.40923
-4.40765
-4.40608
-4.40514
-4.40436
-4.40294
-4.40153
-4.39996
-4.39839
-4.39682
-4.39540
-4.39383
-4.39242
-4.39100
-4.38959
-4.38833
-4.38708
-4.38582
-4.38456
-4.38331
-4.38205
-4.38079
-4.37969
-4.37844
-4.37734
-4.37608
-4.37482
-4.37357
-4.37231
-4.37090
-4.36964
-4.36791
-4.36383
-4.36053
-4.35676
-4.35330
-4.34969
-4.34624
-4.34278
-4.33980
-4.33681
-4.33383
-4.33100
-4.32802
-4.32503
-4.32205
-4.31922
-4.31623
-4.31325
-4.31027
-4.30744
-4.30430
-4.30147
-4.29848
-4.29566
-4.29283
-4.28984
-4.28702
-4.28419
-4.28136
-4.27854
-4.27571
-4.27304
-4.27005
-4.26707
-4.26361
-4.26016
-4.25670
-4.25309
-4.24963
-4.24586
-4.24225
-4.23911
-4.23612
-4.23314
-4.23031
-4.22733
-4.22434
-4.22136
-4.21853
-4.21633
-4.21398
-4.21162
-4.20926
-4.20706
-4.20581
-4.20518
-4.20424
-4.20329
-4.20157
-4.19984
-4.19795
-4.19638
-4.19465
-4.19450
-4.19513
-4.19670
-4.19764
-4.19890
-4.20000
-4.20109
-4.20235
-4.20361
-4.20486
-4.20596
-4.20706
-4.20816
-4.20973
-4.21083
-4.21225
-4.21382
-4.21507
-4.21665
-4.21790
-4.21932
-4.22057
-4.22199
-4.22356
-4.22466
-4.22607
-4.22748
-4.22874
-4.23015
-4.23157
-4.23282
-4.23424
-4.23550
-4.23707
-4.23817
-4.23958
-4.24099
-4.24146
-4.24241
-4.24335
-4.24413
-4.24523
-4.24618
-4.24728
-4.24838
-4.24948
-4.25073
-4.25183
-4.25167
-4.25136
-4.25152
-4.25167
-4.25167
-4.25167
-4.25136
-4.25120
-4.25105
-4.25105
-4.25089
-4.25089
-4.25073
-4.25105
-4.25183
-4.25246
-4.25309
-4.25372
-4.25482
-4.25592
-4.25733
-4.25859
-4.26000
-4.26126
-4.26188
-4.26283
-4.26361
-4.26455
-4.26550
-4.26628
-4.26723
-4.26817
-4.26895
-4.26958
-4.27037
-4.27115
-4.27162
-4.27225
-4.27304
-4.27367
-4.27445
-4.27555
-4.27665
-4.27775
-4.27901
-4.28026
-4.28152
-4.28278
-4.28403
-4.28529
-4.28639
-4.28749
-4.28859
-4.28953
-4.29047
-4.29142
-4.29267
-4.29393
-4.29519
-4.29676
-4.29833
-4.30005
-4.30163
-4.30351
-4.30540
-4.30697
-4.30728
-4.30712
-4.30712
-4.30650
-4.30555
-4.30477
-4.30367
-4.30288
-4.30178
-4.30084
-4.29990
-4.29896
-4.29817
-4.29723
-4.29644
-4.29550
-4.29456
-4.29393
-4.29299
-4.29220
-4.29126
-4.29047
-4.28969
-4.28890
-4.28812
-4.28733
-4.28655
-4.28592
-4.28513
-4.28435
-4.28356
-4.28293
-4.28340
-4.28388
-4.28435
-4.28482
-4.28513
-4.28545
-4.28576
-4.28592
-4.28623
-4.28419
-4.28309
-4.28152
-4.27995
-4.27854
-4.27696
-4.27555
-4.27461
-4.27398
-4.27335
-4.27272
-4.27194
-4.27131
-4.27068
-4.26990
-4.26927
-4.26864
-4.26801
-4.26723
-4.26660
-4.26597
-4.26518
-4.26455
-4.26393
-4.26314
-4.26236
-4.26157
-4.26079
-4.25984
-4.25906
-4.25749
-4.25623
-4.25466
-4.25340
-4.25199
-4.25057
-4.24916
-4.24822
-4.24743
-4.24665
-4.24665
-4.24728
-4.24728
-4.24743
-4.24759
-4.24775
-4.24775
-4.24743
-4.24712
-4.24665
-4.24633
-4.24602
-4.24571
-4.24539
-4.24523
-4.24492
-4.24461
-4.24429
-4.24429
-4.24461
-4.24508
-4.24539
-4.24571
-4.24602
-4.24633
-4.24680
-4.24743
-4.24806
-4.24869
-4.24932
-4.24995
-4.25199
-4.25513
-4.25921
-4.26267
-4.26628
-4.26974
-4.27335
-4.27681
-4.28011
-4.28356
-4.28686
-4.29016
-4.29283
-4.29566
-4.29833
-4.30100
-4.30351
-4.30634
-4.30869
-4.30932
-4.31042
-4.31121
-4.31231
-4.31341
-4.31451
-4.31576
-4.31671
-4.31780
-4.31890
-4.32000
-4.32126
-4.32252
-4.32377
-4.32487
-4.32613
-4.32723
-4.32833
-4.32959
-4.33084
-4.33210
-4.33320
-4.33446
-4.33571
-4.33697
-4.33823
-4.33964
-4.33964
-4.33917
-4.33823
-4.33791
-4.33713
-4.33713
-4.33697
-4.33650
-4.33587
-4.33540
-4.33493
-4.33446
-4.33383
-4.33336
-4.33288
-4.33226
-4.33163
-4.33100
-4.33021
-4.32959
-4.32880
-4.32817
-4.32754
-4.32660
-4.32330
-4.32063
-4.31749
-4.31482
-4.31136
-4.30901
-4.30634
-4.30273
-4.29974
-4.29629
-4.29267
-4.28969
-4.28686
-4.28388
-4.28089
-4.27791
-4.27508
-4.27351
-4.27162
-4.27005
-4.26848
-4.26707
-4.26518
-4.26377
-4.26204
-4.26047
-4.25921
-4.25811
-4.25702
-4.25639
-4.25702
-4.25639
-4.25560
-4.25623
-4.25544
-4.25513
-4.25544
-4.25387
-4.25262
-4.25120
-4.25010
-4.24900
-4.24775
-4.24633
-4.24508
-4.24366
-4.24225
-4.24068
-4.23911
-4.23707
-4.23502
-4.23518
-4.23565
-4.23597
-4.23675
-4.23691
-4.23691
-4.23691
-4.23707
-4.23691
-4.23659
-4.23644
-4.23612
-4.23612
-4.23581
-4.23550
-4.23534
-4.23550
-4.23565
-4.23534
-4.23487
-4.23518
-4.23455
-4.23471
-4.23455
-4.23440
-4.23455
-4.23455
-4.23455
-4.23455
-4.23455
-4.23455
-4.23455
-4.23440
-4.23424
-4.23408
-4.23392
-4.23392
-4.23392
-4.23392
-4.23377
-4.23377
-4.23361
-4.23330
-4.23298
-4.23235
-4.23204
-4.22905
-4.22670
-4.22403
-4.22167
-4.21900
-4.21633
-4.21366
-4.21115
-4.20848
-4.20581
-4.20314
-4.20062
-4.19811
-4.19560
-4.19277
-4.18979
-4.18680
-4.18397
-4.18334
-4.18256
-4.18209
-4.18162
-4.18099
-4.18005
-4.17910
-4.17816
-4.17753
-4.17690
-4.17628
-4.17549
-4.17471
-4.17392
-4.17298
-4.17219
-4.17172
-4.17125
-4.17094
-4.17062
-4.17015
-4.16999
-4.16952
-4.16889
-4.16811
-4.16748
-4.16669
-4.16591
-4.16497
-4.16418
-4.16340
-4.16277
-4.16214
-4.16135
-4.16073
-4.16010
-4.15931
-4.15868
-4.15805
-4.15727
-4.15664
-4.15601
-4.15538
-4.15476
-4.15413
-4.15350
-4.15287
-4.15224
-4.15161
-4.15083
-4.15052
-4.15004
-4.15020
-4.14784
-4.14549
-4.14298
-4.14093
-4.13858
-4.13622
-4.13418
-4.13214
-4.12978
-4.12774
-4.12554
-4.12350
-4.12114
-4.11816
-4.11517
-4.11250
-4.10967
-4.10700
-4.10418
-4.10166
-4.09915
-4.09648
-4.09412
-4.09177
-4.08941
-4.08705
-4.08438
-4.08203
-4.07889
-4.07637
-4.07417
-4.07150
-4.06978
-4.06868
-4.06726
-4.06601
-4.06475
-4.06349
-4.06286
-4.06286
-4.06302
-4.06302
-4.06349
-4.06428
-4.06491
-4.06585
-4.06695
-4.06773
-4.06868
-4.06946
-4.07040
-4.07135
-4.07260
-4.07417
-4.07575
-4.07732
-4.07873
-4.08030
-4.08171
-4.08313
-4.08454
-4.08611
-4.08753
-4.08894
-4.09035
-4.09177
-4.09334
-4.09491
-4.09617
-4.09758
-4.09899
-4.10041
-4.10182
-4.10323
-4.10386
-4.10292
-4.10182
-4.10104
-4.09994
-4.09884
-4.09789
-4.09679
-4.09585
-4.09475
-4.09350
-4.09145
-4.08973
-4.08784
-4.08596
-4.08407
-4.08234
-4.08061
-4.07873
-4.07700
-4.07527
-4.07339
-4.07166
-4.06993
-4.06836
-4.06663
-4.06475
-4.06239
-4.06051
-4.05800
-4.05501
-4.05234
-4.04951
-4.04653
-4.04370
-4.04072
-4.03773
-4.03490
-4.03208
-4.02894
-4.02611
-4.02328
-4.02061
-4.01794
-4.01511
-4.01134
-4.00757
-4.00365
-3.99988
-3.99611
-3.99218
-3.98841
-3.98401
-3.97961
-3.97490
-3.97034
-3.96563
-3.96092
-3.95605
-3.95118
-3.94600
-3.94097
-3.93642
-3.93155
-3.92683
-3.92244
-3.91772
-3.91317
-3.90908
-3.90500
-3.90092
-3.89730
-3.89353
-3.88913
-3.88442
-3.87971
-3.87500
-3.86997
-3.86526
-3.86055
-3.85599
-3.85175
-3.84751
-3.84374
-3.83981
-3.83604
-3.83211
-3.82834
-3.82442
-3.82049
-3.81625
-3.81217
-3.80792
-3.80384
-3.79976
-3.79567
-3.79159
-3.78766
-3.78373
-3.77981
-3.77588
-3.77195
-3.76818
-3.76441
-3.76080
-3.75703
-3.75326
-3.74965
-3.74604
-3.74227
-3.73865
-3.73488
-3.73127
-3.72750
-3.72373
-3.71996
-3.71619
-3.71242
-3.70881
-3.70504
-3.70142
-3.69797
-3.69608
-3.69373
-3.69153
-3.68917
-3.68697
-3.68462
-3.68242
-3.68022
-3.67818
-3.67566
-3.67362
-3.67158
-3.66938
-3.66734
-3.66514
-3.66310
-3.66168
-3.66074
-3.65964
-3.65776
-3.65320
-3.64959
-3.64598
-3.64236
-3.63859
-3.63514
-3.63184
-3.62791
-3.62351
-3.61896
-3.61440
-3.60969
-3.60482
-3.59979
-3.59508
-3.59084
-3.58644
-3.58204
-3.57796
-3.57372
-3.56979
-3.56586
-3.56194
-3.55817
-3.55408
-3.55000
-3.54623
-3.54230
-3.53838
-3.53445
-3.53068
-3.52691
-3.52298
-3.51921
-3.51529
-3.51152
-3.50759
-3.50366
-3.49973
-3.49581
-3.49172
-3.48795
-3.48418
-3.48026
-3.47680
-3.47287
-3.46942
-3.46628
-3.46251
-3.45889
-3.45544
-3.45167
-3.44758
-3.44476
-3.44271
-3.44036
-3.43847
-3.43659
-3.43470
-3.43266
-3.43046
-3.42826
-3.42575
-3.42339
-3.42072
-3.41805
-3.41570
-3.41303
-3.41067
-3.41020
-3.41020
-3.41020
-3.41004
-3.40957
-3.40941
-3.40910
-3.40894
-3.40879
-3.40847
-3.40706
-3.40470
-3.40282
-3.40030
-3.39779
-3.39496
-3.39229
-3.38962
-3.38679
-3.38412
-3.38145
-3.37831
-3.37658
-3.37360
-3.37014
-3.36763
-3.36496
-3.36276
-3.36025
-3.35805
-3.35569
-3.35349
-3.35067
-3.34847
-3.34580
-3.34297
-3.34014
-3.33747
-3.33763
-3.33983
-3.34108
-3.34313
-3.34470
-3.34705
-3.34941
-3.35208
-3.35459
-3.35711
-3.35931
-3.36150
-3.36355
-3.36543
-3.36716
-3.36904
-3.37077
-3.37250
-3.37391
-3.37533
-3.37706
-3.37863
-3.38020
-3.38192
-3.38365
-3.38554
-3.38727
-3.38931
-3.39009
-3.38994
-3.39088
-3.39433
-3.39700
-3.39983
-3.40250
-3.40470
-3.40643
-3.40831
-3.41020
-3.41193
-3.41350
-3.41538
-3.41695
-3.41821
-3.41962
-3.42104
-3.42261
-3.42418
-3.42559
-3.42685
-3.42826
-3.42968
-3.43125
-3.43298
-3.43455
-3.43627
-3.43784
-3.43973
-3.44146
-3.44319
-3.44491
-3.44664
-3.44821
-3.44994
-3.45151
-3.45324
-3.45481
-3.45638
-3.45811
-3.45984
-3.46141
-3.46329
-3.46486
-3.46675
-3.46832
-3.46989
-3.47162
-3.47303
-3.47476
-3.47633
-3.47900
-3.48120
-3.48340
-3.48623
-3.48874
-3.49078
-3.49172
-3.49392
-3.49659
-3.49973
-3.50209
-3.50413
-3.50586
-3.50806
-3.50869
-3.50916
-3.50963
-3.50994
-3.51026
-3.51073
-3.51073
-3.51089
-3.51136
-3.51152
-3.51199
-3.51214
-3.51261
-3.51324
-3.51293
-3.51324
-3.51371
-3.51371
-3.51434
-3.51450
-3.51481
-3.51466
-3.51403
-3.51309
-3.51214
-3.51120
-3.51042
-3.50994
-3.50869
-3.50727
-3.50633
-3.50492
-3.50350
-3.50303
-3.50162
-3.50021
-3.49989
-3.49863
-3.49722
-3.49644
-3.49502
-3.49345
-3.49204
-3.49094
-3.48937
-3.48795
-3.48685
-3.48544
-3.48418
-3.48277
-3.48136
-3.48026
-3.48073
-3.48104
-3.48151
-3.48198
-3.48230
-3.48230
-3.48246
-3.48261
-3.48277
-3.48293
-3.48308
-3.48340
-3.48371
-3.48450
-3.48450
-3.48450
-3.48434
-3.48465
-3.48434
-3.48575
-3.48638
-3.48654
-3.48717
-3.48827
-3.48858
-3.48921
-3.49015
-3.49015
-3.49047
-3.49078
-3.49094
-3.49125
-3.49172
-3.49188
-3.49204
-3.49235
-3.49282
-3.49204
-3.49141
-3.49062
-3.49031
-3.49000
-3.48984
-3.49000
-3.48984
-3.48968
-3.48984
-3.48984
-3.49000
-3.49031
-3.49047
-3.49078
-3.49078
-3.49078
-3.49078
-3.49062
-3.49047
-3.49015
-3.48937
-3.48874
-3.48795
-3.48748
-3.48701
-3.48732
-3.48748
-3.48827
-3.48890
-3.48937
-3.48984
-3.49062
-3.49078
-3.49094
-3.49109
-3.49109
-3.49141
-3.49172
-3.49204
-3.49235
-3.49267
-3.49298
-3.49329
-3.49392
-3.49486
-3.49612
-3.49706
-3.49816
-3.49911
-3.50005
-3.50083
-3.50162
-3.50240
-3.50319
-3.50413
-3.50507
-3.50539
-3.50617
-3.50665
-3.50806
-3.50994
-3.51230
-3.51419
-3.51607
-3.51858
-3.52063
-3.52314
-3.52550
-3.52769
-3.53021
-3.53288
-3.53492
-3.53712
-3.53963
-3.54183
-3.54403
-3.54639
-3.54859
-3.55094
-3.55330
-3.55518
-3.55723
-3.55942
-3.56100
-3.56257
-3.56398
-3.56539
-3.56634
-3.56759
-3.56885
-3.56995
-3.57105
-3.57231
-3.57356
-3.57498
-3.57498
-3.57466
-3.57372
-3.57325
-3.57278
-3.57246
-3.57199
-3.57168
-3.57136
-3.57089
-3.57058
-3.57026
-3.57058
-3.56963
-3.56885
-3.56838
-3.56885
-3.56948
-3.57042
-3.57042
-3.57152
-3.57246
-3.57372
-3.57498
-3.57655
-3.57843
-3.57922
-3.57984
-3.58094
-3.58142
-3.58142
-3.58157
-3.58157
-3.58142
-3.58126
-3.58110
-3.58079
-3.58032
-3.58173
-3.58299
-3.58409
-3.58487
-3.58597
-3.58801
-3.59100
-3.59351
-3.59650
-3.59807
-3.59979
-3.60136
-3.60231
-3.60246
-3.60215
-3.60152
-3.60136
-3.60089
-3.60058
-3.60011
-3.59964
-3.59901
-3.59854
-3.59791
-3.59744
-3.59697
-3.59650
-3.59524
-3.59555
-3.59492
-3.59382
-3.59382
-3.59398
-3.59351
-3.59335
-3.59335
-3.59320
-3.59273
-3.59147
-3.58927
-3.58864
-3.58880
-3.58848
-3.58864
-3.58880
-3.58880
-3.58896
-3.58880
-3.58864
-3.58817
-3.58707
-3.58676
-3.58644
-3.58519
-3.58487
-3.58361
-3.58283
-3.58267
-3.58314
-3.58267
-3.58236
-3.58252
-3.58204
-3.58142
-3.58142
-3.58094
-3.58047
-3.58063
-3.57890
-3.57906
-3.58032
-3.58173
-3.58314
-3.58487
-3.58676
-3.58848
-3.59053
-3.59273
-3.59508
-3.59744
-3.59838
-3.59979
-3.60105
-3.60199
-3.60325
-3.60356
-3.60419
-3.60576
-3.60671
-3.60781
-3.60922
-3.61079
-3.61220
-3.61362
-3.61519
-3.61660
-3.61770
-3.61911
-3.62021
-3.62131
-3.62226
-3.62351
-3.62304
-3.62194
-3.62163
-3.62053
-3.61974
-3.61896
-3.61786
-3.61676
-3.61550
-3.61440
-3.61346
-3.61220
-3.61126
-3.61016
-3.60922
-3.60812
-3.60655
-3.60404
-3.60152
-3.59917
-3.59681
-3.59430
-3.59194
-3.58943
-3.58723
-3.58487
-3.58267
-3.58032
-3.57812
-3.57592
-3.57372
-3.57136
-3.56901
-3.56665
-3.56429
-3.56194
-3.55974
-3.55738
-3.55518
-3.55283
-3.55063
-3.54843
-3.54623
-3.54309
-3.53995
-3.53681
-3.53366
-3.53052
-3.52722
-3.52487
-3.52440
-3.52408
-3.52377
-3.52314
-3.52251
-3.52188
-3.52031
-3.51811
-3.51576
-3.51371
-3.51089
-3.50837
-3.50602
-3.50413
-3.50240
-3.50162
-3.50131
-3.50131
-3.50115
-3.50131
-3.50115
-3.50083
-3.50005
-3.49958
-3.49958
-3.49926
-3.49973
-3.50005
-3.50005
-3.50021
-3.50005
-3.50005
-3.50005
-3.50005
-3.50005
-3.50005
-3.50005
-3.50005
-3.50036
-3.50052
-3.50225
-3.50303
-3.50398
-3.50539
-3.50586
-3.50665
-3.50790
-3.50853
-3.50916
-3.51026
-3.51089
-3.51183
-3.51277
-3.51356
-3.51434
-3.51497
-3.51560
-3.51638
-3.51686
-3.51780
-3.51843
-3.51953
-3.52063
-3.52220
-3.52330
-3.52534
-3.52769
-3.52942
-3.53036
-3.53068
-3.53194
-3.53304
-3.53398
-3.53555
-3.53712
-3.53838
-3.54010
-3.54183
-3.54325
-3.54466
-3.54623
-3.54780
-3.54906
-3.55031
-3.55220
-3.55393
-3.55518
-3.55644
-3.55738
-3.55848
-3.55974
-3.56068
-3.56194
-3.56319
-3.56445
-3.56555
-3.56681
-3.56854
-3.56963
-3.57042
-3.57215
-3.57340
-3.57466
-3.57607
-3.57749
-3.57875
-3.58016
-3.58142
-3.58267
-3.58409
-3.58534
-3.58644
-3.58770
-3.58911
-3.59037
-3.59163
-3.59288
-3.59414
-3.59540
-3.59665
-3.59791
-3.59917
-3.60089
-3.60168
-3.60262
-3.60419
-3.60545
-3.60639
-3.60796
-3.60906
-3.61095
-3.61409
-3.61644
-3.61817
-3.62179
-3.62477
-3.62807
-3.63152
-3.63482
-3.63828
-3.64158
-3.64550
-3.64927
-3.65289
-3.65650
-3.66011
-3.66263
-3.66482
-3.66687
-3.66734
-3.66734
-3.66781
-3.66875
-3.67001
-3.67079
-3.67221
-3.67346
-3.67441
-3.67551
-3.67645
-3.67739
-3.67818
-3.67896
-3.67975
-3.68053
-3.68132
-3.68226
-3.68289
-3.68383
-3.68462
-3.68540
-3.68619
-3.68697
-3.68776
-3.68854
-3.68949
-3.69027
-3.69106
-3.69200
-3.69231
-3.69263
-3.69279
-3.69294
-3.69310
-3.69326
-3.69326
-3.69326
-3.69326
-3.69326
-3.69326
-3.69326
-3.69279
-3.69153
-3.68996
-3.68902
-3.68807
-3.68713
-3.68634
-3.68556
-3.68493
-3.68415
-3.68336
-3.68242
-3.68132
-3.67975
-3.67802
-3.67598
-3.67394
-3.67189
-3.66985
-3.66734
-3.66482
-3.66184
-3.65886
-3.65556
-3.65226
-3.64912
-3.64566
-3.64236
-3.63906
-3.63592
-3.63309
-3.63011
-3.62744
-3.62446
-3.62179
-3.61896
-3.61629
-3.61393
-3.61157
-3.60922
-3.60686
-3.60451
-3.60231
-3.59995
-3.59775
-3.59555
-3.59335
-3.59115
-3.58864
-3.58613
-3.58330
-3.58079
-3.57827
-3.57545
-3.57152
-3.56885
-3.56571
-3.56759
-3.56869
-3.57011
-3.57105
-3.57183
-3.57231
-3.57293
-3.57340
-3.57372
-3.57388
-3.57403
-3.57482
-3.57466
-3.57482
-3.57529
-3.57513
-3.57607
-3.57733
-3.57717
-3.57843
-3.57984
-3.58094
-3.58204
-3.58346
-3.58424
-3.58456
-3.58471
-3.58424
-3.58424
-3.58440
-3.58424
-3.58424
-3.58456
-3.58471
-3.58471
-3.58503
-3.58534
-3.58566
-3.58660
-3.58691
-3.58754
-3.58817
-3.58864
-3.58927
-3.58990
-3.59037
-3.58943
-3.58801
-3.58629
-3.58409
-3.58157
-3.57953
-3.57733
-3.57560
-3.57372
-3.57042
-3.56712
-3.56429
-3.56131
-3.55832
-3.55550
-3.55267
-3.54984
-3.54497
-3.53932
-3.53429
-3.52879
-3.52377
-3.51843
-3.51324
-3.50806
-3.50303
-3.49848
-3.49361
-3.48890
-3.48434
-3.48088
-3.47774
-3.47523
-3.47225
-3.46942
-3.46659
-3.46423
-3.46188
-3.45952
-3.45748
-3.45559
-3.45387
-3.45261
-3.45120
-3.45010
-3.44900
-3.44806
-3.44727
-3.44633
-3.44491
-3.44366
-3.44303
-3.44240
-3.44146
-3.44036
-3.43942
-3.43832
-3.43737
-3.43643
-3.43282
-3.42968
-3.42622
-3.42324
-3.41994
-3.41711
-3.41397
-3.41067
-3.40737
-3.40376
-3.39983
-3.39606
-3.39418
-3.39198
-3.38962
-3.38789
-3.38554
-3.38381
-3.38224
-3.38020
-3.37847
-3.37674
-3.37486
-3.37423
-3.37438
-3.37407
-3.37376
-3.37234
-3.37046
-3.36936
-3.36983
-3.36904
-3.36763
-3.36684
-3.36575
-3.36417
-3.36370
-3.36292
-3.36323
-3.36370
-3.36245
-3.36182
-3.36088
-3.35946
-3.35836
-3.35726
-3.35648
-3.35538
-3.35428
-3.35334
-3.35239
-3.35145
-3.35067
-3.34925
-3.34800
-3.34674
-3.34548
-3.34407
-3.34281
-3.34140
-3.33983
-3.33841
-3.33684
-3.33527
-3.33386
-3.33244
-3.33103
-3.32977
-3.32836
-3.32710
-3.32585
-3.32459
-3.32333
-3.32208
-3.32035
-3.31894
-3.31736
-3.31579
-3.31407
-3.31265
-3.31108
-3.30951
-3.30810
-3.30653
-3.30511
-3.30307
-3.30087
-3.29820
-3.29569
-3.29317
-3.29050
-3.28815
-3.28516
-3.28249
-3.27998
-3.27747
-3.27480
-3.27275
-3.27056
-3.26757
-3.26521
-3.26302
-3.26066
-3.25815
-3.25579
-3.25343
-3.24966
-3.24527
-3.24024
-3.23631
-3.23238
-3.22877
-3.22500
-3.22139
-3.21809
-3.21448
-3.21102
-3.20772
-3.20395
-3.20018
-3.19626
-3.19233
-3.18966
-3.18683
-3.18369
-3.18071
-3.17772
-3.17458
-3.17159
-3.16845
-3.16484
-3.16170
-3.16029
-3.15824
-3.15652
-3.15463
-3.15275
-3.15086
-3.14898
-3.14693
-3.14489
-3.14269
-3.14081
-3.13861
-3.13657
-3.13484
-3.13311
-3.13138
-3.12965
-3.12777
-3.12620
-3.12431
-3.12259
-3.12086
-3.11913
-3.11725
-3.11552
-3.11363
-3.11190
-3.11002
-3.10782
-3.10672
-3.10719
-3.10798
-3.10876
-3.10939
-3.11018
-3.11065
-3.11112
-3.11159
-3.11206
-3.11253
-3.11300
-3.11348
-3.11379
-3.11426
-3.11473
-3.11520
-3.11489
-3.11395
-3.11300
-3.11190
-3.11081
-3.11018
-3.10986
-3.10955
-3.10892
-3.10876
-3.10908
-3.10845
-3.10813
-3.10813
-3.10782
-3.10719
-3.10672
-3.10641
-3.10578
-3.10499
-3.10452
-3.10389
-3.10295
-3.10232
-3.10327
-3.10311
-3.10295
-3.10311
-3.10311
-3.10295
-3.10248
-3.10248
-3.10217
-3.10201
-3.10201
-3.10217
-3.10201
-3.10201
-3.10201
-3.10217
-3.10217
-3.10232
-3.10279
-3.10217
-3.10059
-3.09902
-3.09730
-3.09573
-3.09415
-3.09243
-3.09070
-3.08881
-3.08709
-3.08693
-3.08661
-3.08583
-3.08536
-3.08473
-3.08457
-3.08473
-3.08489
-3.08504
-3.08583
-3.08630
-3.08803
-3.08929
-3.09038
-3.09180
-3.09353
-3.09447
-3.09541
-3.09651
-3.09745
-3.09840
-3.09918
-3.10012
-3.10107
-3.10185
-3.10264
-3.10358
-3.10656
-3.11081
-3.11457
-3.11850
-3.12211
-3.12588
-3.13044
-3.13500
-3.13767
-3.13908
-3.13986
-3.14049
-3.14144
-3.14206
-3.14285
-3.14395
-3.14489
-3.14615
-3.14725
-3.14835
-3.14945
-3.15007
-3.15102
-3.15196
-3.15290
-3.15353
-3.15432
-3.15510
-3.15589
-3.15730
-3.15934
-3.16107
-3.16280
-3.16453
-3.16673
-3.16971
-3.17238
-3.17474
-3.17741
-3.17992
-3.18243
-3.18385
-3.18526
-3.18652
-3.18746
-3.18872
-3.18997
-3.19139
-3.19280
-3.19437
-3.19594
-3.19751
-3.19908
-3.20081
-3.20254
-3.20427
-3.20615
-3.20537
-3.20537
-3.20505
-3.20458
-3.20427
-3.20380
-3.20301
-3.20223
-3.20160
-3.20081
-3.20018
-3.19956
-3.19783
-3.19594
-3.19421
-3.19233
-3.19076
-3.18840
-3.18526
-3.18212
-3.17898
-3.17584
-3.17568
-3.17662
-3.17866
-3.18039
-3.18275
-3.18479
-3.18715
-3.18887
-3.19076
-3.19233
-3.19453
-3.19626
-3.19830
-3.20018
-3.20191
-3.20380
-3.20631
-3.20804
-3.20961
-3.21212
-3.21401
-3.21558
-3.21699
-3.21872
-3.22029
-3.22186
-3.22343
-3.22453
-3.22516
-3.22594
-3.22642
-3.22704
-3.22830
-3.22909
-3.22956
-3.23019
-3.23066
-3.23144
-3.23207
-3.23317
-3.23411
-3.23490
-3.23553
-3.23600
-3.23694
-3.23741
-3.23788
-3.24134
-3.24495
-3.24841
-3.25218
-3.25579
-3.25987
-3.26380
-3.26804
-3.27228
-3.27668
-3.28124
-3.28563
-3.29003
-3.29443
-3.29883
-3.30338
-3.30763
-3.31140
-3.31407
-3.31815
-3.32161
-3.32585
-3.32930
-3.33354
-3.33763
-3.34187
-3.34595
-3.35019
-3.35459
-3.35836
-3.36182
-3.36512
-3.36873
-3.37203
-3.37486
-3.37768
-3.38082
-3.38365
-3.38617
-3.38852
-3.39088
-3.39339
-3.39590
-3.39842
-3.40109
-3.40376
-3.40643
-3.40910
-3.41177
-3.41460
-3.41711
-3.41978
-3.42245
-3.42528
-3.42811
-3.43078
-3.43360
-3.43580
-3.43800
-3.43989
-3.44193
-3.44397
-3.44507
-3.44413
-3.44271
-3.44177
-3.44052
-3.43926
-3.43816
-3.43737
-3.43753
-3.43784
-3.43816
-3.43863
-3.43926
-3.43989
-3.44004
-3.43957
-3.43957
-3.43847
-3.43753
-3.43565
-3.43298
-3.43015
-3.42732
-3.42465
-3.42198
-3.41915
-3.41711
-3.41538
-3.41334
-3.41177
-3.41004
-3.40847
-3.40674
-3.40611
-3.40674
-3.40596
-3.40564
-3.40533
-3.40517
-3.40486
-3.40454
-3.40423
-3.40392
-3.40329
-3.40266
-3.40611
-3.40831
-3.41130
-3.41381
-3.41680
-3.41947
-3.42214
-3.42512
-3.42826
-3.43125
-3.43423
-3.43737
-3.44067
-3.44381
-3.44680
-3.44994
-3.45308
-3.45607
-3.45936
-3.46266
-3.46643
-3.47083
-3.47444
-3.47743
-3.47994
-3.48230
-3.48465
-3.48685
-3.48921
-3.49141
-3.49361
-3.49596
-3.49832
-3.50068
-3.50303
-3.50555
-3.50790
-3.51120
-3.51513
-3.51843
-3.52220
-3.52597
-3.52942
-3.53288
-3.53649
-3.53963
-3.54262
-3.54607
-3.54937
-3.55204
-3.55565
-3.55864
-3.56194
-3.56508
-3.56775
-3.57058
-3.57340
-3.57576
-3.57749
-3.57953
-3.58173
-3.58393
-3.58644
-3.58896
-3.59163
-3.59430
-3.59697
-3.59979
-3.60246
-3.60498
-3.60718
-3.60938
-3.61110
-3.61205
-3.61283
-3.61362
-3.61362
-3.61377
-3.61377
-3.61315
-3.61315
-3.61299
-3.61283
-3.61236
-3.61330
-3.61330
-3.61330
-3.61393
-3.61487
-3.61487
-3.61534
-3.61597
-3.61629
-3.61676
-3.61676
-3.61676
-3.61707
-3.61754
-3.61754
-3.61739
-3.61739
-3.61802
-3.61754
-3.61786
-3.61754
-3.61707
-3.61739
-3.61754
-3.61692
-3.61676
-3.61739
-3.61692
-3.61629
-3.61503
-3.61346
-3.61189
-3.61016
-3.60890
-3.60702
-3.60435
-3.60089
-3.59759
-3.59414
-3.59037
-3.58613
-3.58252
-3.57906
-3.57576
-3.57246
-3.56916
-3.56571
-3.56335
-3.56100
-3.55848
-3.55613
-3.55377
-3.55126
-3.54843
-3.54670
-3.54497
-3.54325
-3.54167
-3.53995
-3.53822
-3.53665
-3.53853
-3.54042
-3.54215
-3.54356
-3.54450
-3.54654
-3.54874
-3.55110
-3.55330
-3.55581
-3.55801
-3.56052
-3.56335
-3.56712
-3.57231
-3.57529
-3.58016
-3.58503
-3.59006
-3.59414
-3.59775
-3.60152
-3.60623
-3.61205
-3.61849
-3.62288
-3.62791
-3.63247
-3.63655
-3.63954
-3.64299
-3.64629
-3.64959
-3.65273
-3.65587
-3.65901
-3.66153
-3.66388
-3.66482
-3.66498
-3.66514
-3.66530
-3.66561
-3.66530
-3.66530
-3.66530
-3.66294
-3.66184
-3.65980
-3.65854
-3.65681
-3.65524
-3.65179
-3.64692
-3.64283
-3.63812
-3.63388
-3.62885
-3.62398
-3.61927
-3.61377
-3.60718
-3.60215
-3.59650
-3.59006
-3.58361
-3.57670
-3.56963
-3.56241
-3.55550
-3.54859
-3.54183
-3.53523
-3.53052
-3.52550
-3.52173
-3.51858
-3.51513
-3.51230
-3.50869
-3.50555
-3.50256
-3.49911
-3.49581
-3.49219
-3.48874
-3.48528
-3.48214
-3.47869
-3.47586
-3.47272
-3.47005
-3.46722
-3.46439
-3.46235
-3.45999
-3.45779
-3.45575
-3.45371
-3.45167
-3.44774
-3.44350
-3.44004
-3.43627
-3.43203
-3.42873
-3.42575
-3.42198
-3.41868
-3.41585
-3.41271
-3.40894
-3.40564
-3.40077
-3.39716
-3.39229
-3.38852
-3.38350
-3.37878
-3.37438
-3.36999
-3.36527
-3.36103
-3.35695
-3.35286
-3.34894
-3.34517
-3.34265
-3.33967
-3.33621
-3.33292
-3.32977
-3.32648
-3.32333
-3.32019
-3.31689
-3.31171
-3.30606
-3.29914
-3.29270
-3.28579
-3.28014
-3.27385
-3.26804
-3.26207
-3.25626
-3.25029
-3.24432
-3.23851
-3.23270
-3.22689
-3.22107
-3.21511
-3.20929
-3.20348
-3.19783
-3.19202
-3.18636
-3.18039
-3.17521
-3.17034
-3.16547
-3.16044
-3.15573
-3.15070
-3.14599
-3.14096
-3.13609
-3.13264
-3.12950
-3.12604
-3.12274
-3.11944
-3.11630
-3.11300
-3.10971
-3.10656
-3.10295
-3.09950
-3.09604
-3.09258
-3.08944
-3.08614
-3.08284
-3.07955
-3.07609
-3.07326
-3.07075
-3.06839
-3.06745
-3.06682
-3.06604
-3.06509
-3.06368
-3.06258
-3.06054
-3.05881
-3.05693
-3.05520
-3.05331
-3.05159
-3.04986
-3.04829
-3.04703
-3.04593
-3.04577
-3.04483
-3.04420
-3.04389
-3.04342
-3.04295
-3.04263
-3.04232
-3.04216
-3.04169
-3.04153
-3.04138
-3.04106
-3.04090
-3.04075
-3.04059
-3.04028
-3.03996
-3.03965
-3.03918
-3.03871
-3.03823
-3.03761
-3.03713
-3.03682
-3.03651
-3.03619
-3.03651
-3.03698
-3.03682
-3.03713
-3.03761
-3.03792
-3.03808
-3.03823
-3.03871
-3.03918
-3.03949
-3.04028
-3.04090
-3.04153
-3.04185
-3.04295
-3.04389
-3.04436
-3.04483
-3.04515
-3.04546
-3.04562
-3.04546
-3.04499
-3.04467
-3.04420
-3.04373
-3.04326
-3.04200
-3.04012
-3.03855
-3.03666
-3.03494
-3.03289
-3.03462
-3.03776
-3.04043
-3.04420
-3.04719
-3.05049
-3.05363
-3.05520
-3.05897
-3.06290
-3.06729
-3.07122
-3.07562
-3.08017
-3.08442
-3.08850
-3.09290
-3.09714
-3.10107
-3.10531
-3.10955
-3.11363
-3.11803
-3.12211
-3.12667
-3.13091
-3.13531
-3.13924
-3.14363
-3.14788
-3.15196
-3.15620
-3.16044
-3.16453
-3.16877
-3.17317
-3.17725
-3.18165
-3.18589
-3.19029
-3.19406
-3.19704
-3.20144
-3.20521
-3.20851
-3.21196
-3.21605
-3.21935
-3.22312
-3.22673
-3.23066
-3.23411
-3.23788
-3.24165
-3.24542
-3.24904
-3.25312
-3.25705
-3.26097
-3.26490
-3.26914
-3.27307
-3.27684
-3.28045
-3.28391
-3.28673
-3.29050
-3.29443
-3.29804
-3.30229
-3.30653
-3.31124
-3.31627
-3.32051
-3.32506
-3.32915
-3.33386
-3.33826
-3.34265
-3.34705
-3.35161
-3.35616
-3.36072
-3.36637
-3.37171
-3.37611
-3.38098
-3.38585
-3.39025
-3.39465
-3.39889
-3.40344
-3.40800
-3.41208
-3.41695
-3.42151
-3.42638
-3.43109
-3.43612
-3.44083
-3.44570
-3.45025
-3.45402
-3.45779
-3.46125
-3.46502
-3.46879
-3.47240
-3.47523
-3.47790
-3.47994
-3.48136
-3.48293
-3.48497
-3.48670
-3.48937
-3.49109
-3.49361
-3.49565
-3.49832
-3.50162
-3.50476
-3.50775
-3.50979
-3.51261
-3.51529
-3.51654
-3.51764
-3.51921
-3.52078
-3.52282
-3.52424
-3.52612
-3.52801
-3.52974
-3.53084
-3.53209
-3.53319
-3.53429
-3.53681
-3.53900
-3.54136
-3.54387
-3.54623
-3.54811
-3.55047
-3.55236
-3.55346
-3.55487
-3.55628
-3.55738
-3.55880
-3.56100
-3.56382
-3.56539
-3.56775
-3.56995
-3.57215
-3.57419
-3.57576
-3.57765
-3.57890
-3.58047
-3.58173
-3.58314
-3.58456
-3.58566
-3.58707
-3.58833
-3.58990
-3.59131
-3.59257
-3.59382
-3.59508
-3.59665
-3.59807
-3.59917
-3.59995
-3.60058
-3.60168
-3.60262
-3.60372
-3.60482
-3.60576
-3.60608
-3.60608
-3.60608
-3.60608
-3.60608
-3.60592
-3.60592
-3.60576
-3.60576
-3.60561
-3.60561
-3.60482
-3.60419
-3.60341
-3.60231
-3.59964
-3.59697
-3.59430
-3.59241
-3.59021
-3.58848
-3.58676
-3.58519
-3.58173
-3.57827
-3.57325
-3.56806
-3.56257
-3.55597
-3.54984
-3.54419
-3.53853
-3.53304
-3.52769
-3.52267
-3.51780
-3.51293
-3.50775
-3.50256
-3.49722
-3.49125
-3.48575
-3.47979
-3.47382
-3.46800
-3.46235
-3.45669
-3.45167
-3.44680
-3.44193
-3.43659
-3.43078
-3.42496
-3.41884
-3.41271
-3.40643
-3.40266
-3.39873
-3.39543
-3.39213
-3.38915
-3.38617
-3.38302
-3.38004
-3.37674
-3.37313
-3.36920
-3.36543
-3.36182
-3.35836
-3.35491
-3.35161
-3.34847
-3.34548
-3.34265
-3.33951
-3.33606
-3.33260
-3.32915
-3.32538
-3.32192
-3.31831
-3.31485
-3.31155
-3.30825
-3.30511
-3.30213
-3.29899
-3.29569
-3.29427
-3.29207
-3.29003
-3.28783
-3.28595
-3.28391
-3.28202
-3.28014
-3.27825
-3.27652
-3.27464
-3.27291
-3.27103
-3.26914
-3.26726
-3.26537
-3.26333
-3.26160
-3.25972
-3.25799
-3.25610
-3.25438
-3.25265
-3.25076
-3.24888
-3.24715
-3.24511
-3.24338
-3.24134
-3.23945
-3.23773
-3.23584
-3.23411
-3.23238
-3.23066
-3.22877
-3.22704
-3.22532
-3.22327
-3.22155
-3.21966
-3.21793
-3.21605
-3.21416
-3.21259
-3.21071
-3.20898
-3.20741
-3.20537
-3.20364
-3.20160
-3.19971
-3.19783
-3.19579
-3.19390
-3.19186
-3.19013
-3.18825
-3.18636
-3.18432
-3.18259
-3.18055
-3.17866
-3.17505
-3.17112
-3.16673
-3.16296
-3.15887
-3.15510
-3.15133
-3.14772
-3.14395
-3.14018
-3.13657
-3.13264
-3.12887
-3.12526
-3.12180
-3.11803
-3.11457
-3.11112
-3.10751
-3.10436
-3.10122
-3.09792
-3.09478
-3.09164
-3.08834
-3.08520
-3.08206
-3.07860
-3.07531
-3.07248
-3.06965
-3.06667
-3.06400
-3.06148
-3.05865
-3.05598
-3.05331
-3.05064
-3.04797
-3.04530
-3.04499
-3.04515
-3.04483
-3.04483
-3.04436
-3.04405
-3.04326
-3.04232
-3.04153
-3.04153
-3.04216
-3.04310
-3.04420
-3.04546
-3.04672
-3.04813
-3.04970
-3.05127
-3.05269
-3.05379
-3.05488
-3.05614
-3.05708
-3.05818
-3.05991
-3.06132
-3.06290
-3.06447
-3.06588
-3.06714
-3.06886
-3.07044
-3.07216
-3.07342
-3.07436
-3.07483
-3.07562
-3.07609
-3.07672
-3.07876
-3.08017
-3.08190
-3.08316
-3.08410
-3.08489
-3.08583
-3.08693
-3.08771
-3.08881
-3.08991
-3.09038
-3.08976
-3.08897
-3.08866
-3.08834
-3.08803
-3.08803
-3.08787
-3.08771
-3.08756
-3.08724
-3.08693
-3.08646
-3.08614
-3.08567
-3.08536
-3.08489
-3.08442
-3.08410
-3.08347
-3.08300
-3.08253
-3.08222
-3.08190
-3.08143
-3.08127
-3.08112
-3.08080
-3.08049
-3.08017
-3.07986
-3.07955
-3.07923
-3.07955
-3.07907
-3.07907
-3.07907
-3.07876
-3.07845
-3.07813
-3.07860
-3.07923
-3.07970
-3.08002
-3.08049
-3.08080
-3.08096
-3.08143
-3.08143
-3.08332
-3.08520
-3.08661
-3.08850
-3.09038
-3.09211
-3.09400
-3.09557
-3.09714
-3.09714
-3.09730
-3.09777
-3.09887
-3.09981
-3.10091
-3.10185
-3.10389
-3.10484
-3.10625
-3.10735
-3.10845
-3.10923
-3.10986
-3.11065
-3.11112
-3.11159
-3.11285
-3.11379
-3.11442
-3.11552
-3.11677
-3.11787
-3.11882
-3.11992
-3.12102
-3.12149
-3.12211
-3.12274
-3.12321
-3.12353
-3.12384
-3.12416
-3.12447
-3.12463
-3.12494
-3.12510
-3.12541
-3.12573
-3.12667
-3.12808
-3.12903
-3.13044
-3.13185
-3.13264
-3.13327
-3.13437
-3.13358
-3.13217
-3.13107
-3.12965
-3.12840
-3.12683
-3.12526
-3.12384
-3.12243
-3.12133
-3.12007
-3.11897
-3.11803
-3.11740
-3.11677
-3.11615
-3.11583
-3.11520
-3.11426
-3.11332
-3.11253
-3.11159
-3.11081
-3.11300
-3.11630
-3.12039
-3.12384
-3.12761
-3.13107
-3.13421
-3.13688
-3.13986
-3.14285
-3.14583
-3.14913
-3.15243
-3.15573
-3.15919
-3.16248
-3.16578
-3.16892
-3.17175
-3.17458
-3.17772
-3.18071
-3.18353
-3.18652
-3.18982
-3.19280
-3.19626
-3.19956
-3.20285
-3.20615
-3.20898
-3.21244
-3.21542
-3.21778
-3.22029
-3.22202
-3.22422
-3.22642
-3.22861
-3.23081
-3.23301
-3.23506
-3.23725
-3.23914
-3.24150
-3.24338
-3.24574
-3.24778
-3.24904
-3.25013
-3.25139
-3.25265
-3.25390
-3.25516
-3.25642
-3.25767
-3.25893
-3.26019
-3.26144
-3.26270
-3.26396
-3.26506
-3.26631
-3.26757
-3.26867
-3.26867
-3.26851
-3.26788
-3.26726
-3.26600
-3.26506
-3.26443
-3.26411
-3.26380
-3.26317
-3.26270
-3.26223
-3.26160
-3.26113
-3.26113
-3.26223
-3.26333
-3.26427
-3.26521
-3.26600
-3.26694
-3.26773
-3.26883
-3.26977
-3.26914
-3.26914
-3.26883
-3.26883
-3.26867
-3.26851
-3.26851
-3.26804
-3.26788
-3.26773
-3.26757
-3.26741
-3.26726
-3.26726
-3.26710
-3.26694
-3.26694
-3.26679
-3.26694
-3.26679
-3.26663
-3.26679
-3.26663
-3.26631
-3.26631
-3.26616
-3.26584
-3.26537
-3.26521
-3.26490
-3.26459
-3.26396
-3.26317
-3.26207
-3.26144
-3.26097
-3.26082
-3.26066
-3.26050
-3.26034
-3.26019
-3.26003
-3.25972
-3.25972
-3.25940
-3.25909
-3.25877
-3.25815
-3.25767
-3.25705
-3.25673
-3.25642
-3.25610
-3.25579
-3.25579
-3.25579
-3.25579
-3.25595
-3.25610
-3.25579
-3.25532
-3.25500
-3.25469
-3.25438
-3.25406
-3.25375
-3.25328
-3.25296
-3.25281
-3.25265
-3.25233
-3.25218
-3.25202
-3.25186
-3.25171
-3.25171
-3.25155
-3.25139
-3.25123
-3.25123
-3.25108
-3.25061
-3.24935
-3.24872
-3.24794
-3.24715
-3.24589
-3.24495
-3.24417
-3.24307
-3.24228
-3.24165
-3.24087
-3.23992
-3.23898
-3.23820
-3.23694
-3.23537
-3.23506
-3.23490
-3.23458
-3.23443
-3.23427
-3.23427
-3.23443
-3.23458
-3.23474
-3.23506
-3.23521
-3.23553
-3.23584
-3.23615
-3.23631
-3.23647
-3.23663
-3.23678
-3.23741
-3.23851
-3.23930
-3.24040
-3.24150
-3.24259
-3.24338
-3.24448
-3.24574
-3.24684
-3.24794
-3.24919
-3.25045
-3.25171
-3.25281
-3.25406
-3.25453
-3.25469
-3.25438
-3.25312
-3.25186
-3.25076
-3.24966
-3.24856
-3.24762
-3.24652
-3.24558
-3.24464
-3.24385
-3.24291
-3.24212
-3.24244
-3.24197
-3.24150
-3.24165
-3.24212
-3.24181
-3.24150
-3.24024
-3.23914
-3.23867
-3.23930
-3.23882
-3.23757
-3.23663
-3.23537
-3.23364
-3.23223
-3.23129
-3.23003
-3.22909
-3.22846
-3.22783
-3.22720
-3.22673
-3.22610
-3.22532
-3.22406
-3.22296
-3.22186
-3.22092
-3.21982
-3.21872
-3.21809
-3.21731
-3.21668
-3.21401
-3.21165
-3.20914
-3.20757
-3.20600
-3.20474
-3.20332
-3.20207
-3.20018
-3.19830
-3.19610
-3.19406
-3.19154
-3.18903
-3.18636
-3.18338
-3.18039
-3.17772
-3.17474
-3.17222
-3.16955
-3.16720
-3.16515
-3.16280
-3.16060
-3.15761
-3.15432
-3.15102
-3.14788
-3.14458
-3.14128
-3.13814
-3.13500
-3.13154
-3.12981
-3.12777
-3.12573
-3.12416
-3.12227
-3.12023
-3.11803
-3.11615
-3.11363
-3.11159
-3.10971
-3.10782
-3.10562
-3.10358
-3.10154
-3.09934
-3.09714
-3.09494
-3.09274
-3.09007
-3.08771
-3.08520
-3.08284
-3.08065
-3.07860
-3.07640
-3.07452
-3.07232
-3.07028
-3.06855
-3.06651
-3.06478
-3.06274
-3.06085
-3.05881
-3.05677
-3.05457
-3.05237
-3.05017
-3.04797
-3.04593
-3.04389
-3.04185
-3.03886
-3.03588
-3.03289
-3.02975
-3.02645
-3.02284
-3.02001
-3.01719
-3.01436
-3.01153
-3.00886
-3.00588
-3.00336
-3.00085
-2.99834
-2.99598
-2.99362
-2.99095
-2.98875
-2.98640
-2.98436
-2.98169
-2.97933
-2.97713
-2.97477
-2.97257
-2.97038
-2.96865
-2.96661
-2.96456
-2.96252
-2.96048
-2.95844
-2.95608
-2.95404
-2.95184
-2.95027
-2.94807
-2.94713
-2.94540
-2.94304
-2.94053
-2.93802
-2.93519
-2.93268
-2.92954
-2.92655
-2.92372
-2.92090
-2.91823
-2.91556
-2.91241
-2.90959
-2.90613
-2.90283
-2.89938
-2.89561
-2.89215
-2.88838
-2.88430
-2.88084
-2.87738
-2.87377
-2.87047
-2.86717
-2.86403
-2.86058
-2.85728
-2.85445
-2.85162
-2.84848
-2.84581
-2.84314
-2.84016
-2.83843
-2.83686
-2.83529
-2.83372
-2.83183
-2.83042
-2.82885
-2.82728
-2.82586
-2.82571
-2.82618
-2.82649
-2.82712
-2.82775
-2.82869
-2.82948
-2.83042
-2.83120
-2.83183
-2.83262
-2.83325
-2.83340
-2.83340
-2.83372
-2.83372
-2.83403
-2.83419
-2.83450
-2.83513
-2.83576
-2.83686
-2.83843
-2.83953
-2.84031
-2.84126
-2.84204
-2.84283
-2.84346
-2.84408
-2.84471
-2.84534
-2.84613
-2.84675
-2.84738
-2.84801
-2.84864
-2.84942
-2.85037
-2.85131
-2.85194
-2.85272
-2.85147
-2.85021
-2.84848
-2.84660
-2.84534
-2.84424
-2.84267
-2.84126
-2.83937
-2.83623
-2.83309
-2.83026
-2.82728
-2.82429
-2.81864
-2.81110
-2.80434
-2.79696
-2.79005
-2.78235
-2.77465
-2.76727
-2.76005
-2.75313
-2.74622
-2.73978
-2.73303
-2.72580
-2.71858
-2.71104
-2.70318
-2.69549
-2.68732
-2.67946
-2.67161
-2.66376
-2.65684
-2.65056
-2.64459
-2.64114
-2.63815
-2.63580
-2.63250
-2.62998
-2.62669
-2.62402
-2.62072
-2.61742
-2.61396
-2.61035
-2.60674
-2.60297
-2.59967
-2.59637
-2.59291
-2.58977
-2.58679
-2.58380
-2.58082
-2.57799
-2.57501
-2.57218
-2.56919
-2.56590
-2.56275
-2.55961
-2.55647
-2.55474
-2.55207
-2.54987
-2.54767
-2.54548
-2.54312
-2.54092
-2.53872
-2.53668
-2.53448
-2.53228
-2.53008
-2.52788
-2.52537
-2.52301
-2.52050
-2.51830
-2.51563
-2.51312
-2.51076
-2.50825
-2.50573
-2.50322
-2.50086
-2.49851
-2.49631
-2.49395
-2.49191
-2.48971
-2.48940
-2.48908
-2.48830
-2.48798
-2.48751
-2.48720
-2.48673
-2.48641
-2.48610
-2.48579
-2.48563
-2.48547
-2.48579
-2.48610
-2.48641
-2.48579
-2.48547
-2.48516
-2.48484
-2.48421
-2.48374
-2.48327
-2.48280
-2.48249
-2.48186
-2.48139
-2.48076
-2.48013
-2.47950
-2.47903
-2.47840
-2.47793
-2.47730
-2.47683
-2.47636
-2.47605
-2.47573
-2.47542
-2.47495
-2.47448
-2.47400
-2.47306
-2.47212
-2.47118
-2.47023
-2.46945
-2.46882
-2.46819
-2.46772
-2.46709
-2.46646
-2.46584
-2.46222
-2.45845
-2.45484
-2.45138
-2.44840
-2.44526
-2.44243
-2.43929
-2.43631
-2.43332
-2.43018
-2.42719
-2.42421
-2.42123
-2.41856
-2.41573
-2.41274
-2.40944
-2.40567
-2.40143
-2.39656
-2.39217
-2.38698
-2.38133
-2.37709
-2.37347
-2.36986
-2.36656
-2.36358
-2.36044
-2.35714
-2.35368
-2.35038
-2.34724
-2.34394
-2.34002
-2.33609
-2.33216
-2.32839
-2.32446
-2.32038
-2.31661
-2.31284
-2.30891
-2.30467
-2.30043
-2.29650
-2.29258
-2.28865
-2.28457
-2.28048
-2.27640
-2.27216
-2.26917
-2.26650
-2.26446
-2.26258
-2.26100
-2.25912
-2.25771
-2.25629
-2.25488
-2.25127
-2.24781
-2.24420
-2.24058
-2.23697
-2.23414
-2.23132
-2.22849
-2.22566
-2.22283
-2.22016
-2.21734
-2.21451
-2.21152
-2.20885
-2.20603
-2.20336
-2.20053
-2.19786
-2.19519
-2.19252
-2.18985
-2.18718
-2.18451
-2.18184
-2.17917
-2.17634
-2.17241
-2.16927
-2.16660
-2.16393
-2.16173
-2.15953
-2.15717
-2.15482
-2.15246
-2.14979
-2.14696
-2.14445
-2.14194
-2.13864
-2.13565
-2.13267
-2.13000
-2.12717
-2.12419
-2.12105
-2.11822
-2.11712
-2.11586
-2.11461
-2.11335
-2.11225
-2.11084
-2.10974
-2.10832
-2.10659
-2.10471
-2.10251
-2.10000
-2.09733
-2.09481
-2.09230
-2.08963
-2.08727
-2.08523
-2.08335
-2.08146
-2.07973
-2.07801
-2.07628
-2.07486
-2.07361
-2.07251
-2.07141
-2.07031
-2.06905
-2.06780
-2.06654
-2.06513
-2.06371
-2.06230
-2.06088
-2.05931
-2.05790
-2.05649
-2.05523
-2.05382
-2.05272
-2.05146
-2.05020
-2.04895
-2.04785
-2.04659
-2.04549
-2.04423
-2.04313
-2.04376
-2.04408
-2.04455
-2.04518
-2.04549
-2.04581
-2.04643
-2.04675
-2.04738
-2.04895
-2.05067
-2.05240
-2.05413
-2.05617
-2.05821
-2.06026
-2.06214
-2.06403
-2.06591
-2.06780
-2.06968
-2.07157
-2.07329
-2.07518
-2.07706
-2.07895
-2.08068
-2.08240
-2.08413
-2.08586
-2.08759
-2.08932
-2.09104
-2.09293
-2.09466
-2.09654
-2.09843
-2.10031
-2.10204
-2.10392
-2.10565
-2.10707
-2.10864
-2.11052
-2.11241
-2.11429
-2.11618
-2.11806
-2.12042
-2.12246
-2.12482
-2.12702
-2.12937
-2.13141
-2.13377
-2.13581
-2.13801
-2.14021
-2.14209
-2.14225
-2.14272
-2.14319
-2.14382
-2.14461
-2.14555
-2.14665
-2.14744
-2.14838
-2.14932
-2.14995
-2.15058
-2.15121
-2.15199
-2.15246
-2.15309
-2.15356
-2.15419
-2.15466
-2.15529
-2.15608
-2.15670
-2.15749
-2.15827
-2.15812
-2.15812
-2.15812
-2.15827
-2.15843
-2.15875
-2.15890
-2.15906
-2.15922
-2.15922
-2.15906
-2.15890
-2.15749
-2.15592
-2.15560
-2.15482
-2.15403
-2.15293
-2.15199
-2.15073
-2.14932
-2.14885
-2.14822
-2.14822
-2.14822
-2.14854
-2.14869
-2.14885
-2.14948
-2.15011
-2.15058
-2.15152
-2.15293
-2.15450
-2.15608
-2.15780
-2.15953
-2.16110
-2.16267
-2.16346
-2.16424
-2.16503
-2.16597
-2.16707
-2.16848
-2.16958
-2.17084
-2.17210
-2.17335
-2.17445
-2.17555
-2.17665
-2.17759
-2.17885
-2.17979
-2.18074
-2.18184
-2.18372
-2.18639
-2.18859
-2.19142
-2.19377
-2.19660
-2.19943
-2.20241
-2.20524
-2.20807
-2.20995
-2.21215
-2.21357
-2.21451
-2.21545
-2.21577
-2.21624
-2.21671
-2.21702
-2.21718
-2.21718
-2.21718
-2.21718
-2.21686
-2.21671
-2.21639
-2.21608
-2.21561
-2.21529
-2.21498
-2.21467
-2.21435
-2.21388
-2.21341
-2.21294
-2.21262
-2.21215
-2.21184
-2.21121
-2.20933
-2.20791
-2.20618
-2.20446
-2.20257
-2.20037
-2.19817
-2.19613
-2.19377
-2.19142
-2.18938
-2.18749
-2.18545
-2.18341
-2.18152
-2.17979
-2.17807
-2.17665
-2.17587
-2.17461
-2.17367
-2.17273
-2.17178
-2.17068
-2.16943
-2.16833
-2.16707
-2.16597
-2.16566
-2.16503
-2.16330
-2.16126
-2.15953
-2.15780
-2.15576
-2.15403
-2.15199
-2.15105
-2.14995
-2.14854
-2.14712
-2.14586
-2.14414
-2.14241
-2.14052
-2.13880
-2.13707
-2.13565
-2.13424
-2.13314
-2.13188
-2.13063
-2.12921
-2.12780
-2.12654
-2.12513
-2.12356
-2.12293
-2.12199
-2.12152
-2.12073
-2.12042
-2.11979
-2.11948
-2.11916
-2.11853
-2.11790
-2.11728
-2.11649
-2.11539
-2.11461
-2.11382
-2.11304
-2.11209
-2.11131
-2.11052
-2.10958
-2.10864
-2.10785
-2.10707
-2.10612
-2.10534
-2.10455
-2.10377
-2.10314
-2.10188
-2.10078
-2.09953
-2.09827
-2.09701
-2.09560
-2.09419
-2.09293
-2.09152
-2.09042
-2.08916
-2.08806
-2.08696
-2.08586
-2.08476
-2.08350
-2.08193
-2.07832
-2.07471
-2.07094
-2.06733
-2.06560
-2.06434
-2.06340
-2.06246
-2.06167
-2.06198
-2.06246
-2.06277
-2.06308
-2.06340
-2.06293
-2.06214
-2.06151
-2.06088
-2.06026
-2.05979
-2.05947
-2.05916
-2.05869
-2.05837
-2.05790
-2.05743
-2.05696
-2.05664
-2.05617
-2.05586
-2.05303
-2.05036
-2.04785
-2.04533
-2.04408
-2.04251
-2.04141
-2.04031
-2.03952
-2.03842
-2.03748
-2.03638
-2.03575
-2.03544
-2.03481
-2.03418
-2.03355
-2.03277
-2.03214
-2.03135
-2.02868
-2.02633
-2.02429
-2.02224
-2.02036
-2.01863
-2.01690
-2.01533
-2.01345
-2.01188
-2.01015
-2.00842
-2.00669
-2.00512
-2.00339
-2.00182
-2.00009
-1.99837
-1.99664
-1.99475
-1.99303
-1.99130
-1.98957
-1.98784
-1.98611
-1.98454
-1.98297
-1.98156
-1.98062
-1.97952
-1.97779
-1.97465
-1.97292
-1.97198
-1.97072
-1.97009
-1.96931
-1.96868
-1.96836
-1.96774
-1.96742
-1.96695
-1.96648
-1.96601
-1.96569
-1.96522
-1.96475
-1.96412
-1.96365
-1.96318
-1.96271
-1.96192
-1.96114
-1.95973
-1.95863
-1.95753
-1.95611
-1.95564
-1.95533
-1.95517
-1.95486
-1.95438
-1.95360
-1.95281
-1.95234
-1.95156
-1.95109
-1.95061
-1.95014
-1.94967
-1.94920
-1.94873
-1.94826
-1.94779
-1.94747
-1.94700
-1.94653
-1.94606
-1.94543
-1.94480
-1.94575
-1.94684
-1.94794
-1.94904
-1.94999
-1.94983
-1.94983
-1.94967
-1.94936
-1.94920
-1.94889
-1.94873
-1.94857
-1.94826
-1.94810
-1.94779
-1.94763
-1.94747
-1.94716
-1.94684
-1.94653
-1.94622
-1.94606
-1.94559
-1.94527
-1.94496
-1.94449
-1.94402
-1.94355
-1.94323
-1.94292
-1.94260
-1.94229
-1.94182
-1.94150
-1.94103
-1.94056
-1.94025
-1.93962
-1.93915
-1.93852
-1.93758
-1.93663
-1.93569
-1.93475
-1.93381
-1.93286
-1.93208
-1.93114
-1.93035
-1.92957
-1.92862
-1.92784
-1.92690
-1.92611
-1.92533
-1.92344
-1.92187
-1.92014
-1.91841
-1.91653
-1.91464
-1.91354
-1.91244
-1.91197
-1.91244
-1.91402
-1.91606
-1.91794
-1.91983
-1.92171
-1.92360
-1.92533
-1.92690
-1.92847
-1.93019
-1.93192
-1.93349
-1.93506
-1.93663
-1.93821
-1.94072
-1.94308
-1.94543
-1.94763
-1.94999
-1.95219
-1.95423
-1.95548
-1.95674
-1.95784
-1.96051
-1.96365
-1.96648
-1.96946
-1.97261
-1.97433
-1.97512
-1.97669
-1.97795
-1.97967
-1.97983
-1.97983
-1.97889
-1.97810
-1.97685
-1.97575
-1.97512
-1.97386
-1.97261
-1.97166
-1.97072
-1.97104
-1.97292
-1.97543
-1.97748
-1.97967
-1.98125
-1.98250
-1.98392
-1.98517
-1.98659
-1.98879
-1.99098
-1.99303
-1.99507
-1.99664
-1.99711
-1.99884
-2.00072
-2.00261
-2.00481
-2.00716
-2.00936
-2.01156
-2.01360
-2.01565
-2.01769
-2.01973
-2.02177
-2.02397
-2.02586
-2.02790
-2.02994
-2.03167
-2.03355
-2.03544
-2.03717
-2.03889
-2.04062
-2.04235
-2.04423
-2.04596
-2.04785
-2.04973
-2.05162
-2.05350
-2.05539
-2.05711
-2.05900
-2.06136
-2.06607
-2.07047
-2.07565
-2.07911
-2.08225
-2.08476
-2.08743
-2.08994
-2.09246
-2.09607
-2.09984
-2.10330
-2.10659
-2.10927
-2.11178
-2.11429
-2.11571
-2.11790
-2.11995
-2.12199
-2.12434
-2.12670
-2.12906
-2.13157
-2.13393
-2.13895
-2.14414
-2.14916
-2.15419
-2.15859
-2.16283
-2.16723
-2.17147
-2.17524
-2.17885
-2.18262
-2.18639
-2.18969
-2.19299
-2.19597
-2.19896
-2.20194
-2.20493
-2.20807
-2.21105
-2.21419
-2.21765
-2.22095
-2.22425
-2.22770
-2.23116
-2.23461
-2.23807
-2.24168
-2.24514
-2.24875
-2.25221
-2.25582
-2.25928
-2.26273
-2.26619
-2.26949
-2.27279
-2.27608
-2.27640
-2.27671
-2.27687
-2.27750
-2.27797
-2.27718
-2.27577
-2.27436
-2.27263
-2.27153
-2.26996
-2.26776
-2.26587
-2.26383
-2.26195
-2.25975
-2.25959
-2.25959
-2.25959
-2.26022
-2.26085
-2.26163
-2.26273
-2.26367
-2.26462
-2.26572
-2.26650
-2.26713
-2.26729
-2.26729
-2.26776
-2.26807
-2.26854
-2.26870
-2.26917
-2.26964
-2.26980
-2.27059
-2.27137
-2.27200
-2.27279
-2.27357
-2.27436
-2.27514
-2.27530
-2.27577
-2.27608
-2.27656
-2.27687
-2.27734
-2.27781
-2.27750
-2.27671
-2.27593
-2.27467
-2.27326
-2.27247
-2.27121
-2.26964
-2.26823
-2.26697
-2.26572
-2.26446
-2.26336
-2.26242
-2.26132
-2.26006
-2.25912
-2.25990
-2.26132
-2.26210
-2.26305
-2.26289
-2.26305
-2.26258
-2.26258
-2.26273
-2.26320
-2.26367
-2.26430
-2.26525
-2.26587
-2.26650
-2.26729
-2.26807
-2.26964
-2.27279
-2.27577
-2.27813
-2.28127
-2.28378
-2.28645
-2.28881
-2.29085
-2.29336
-2.29556
-2.29760
-2.29949
-2.30169
-2.30357
-2.30530
-2.30719
-2.30923
-2.31096
-2.31221
-2.31378
-2.31535
-2.31692
-2.31865
-2.32022
-2.32148
-2.32242
-2.32227
-2.32179
-2.32132
-2.32069
-2.32054
-2.31959
-2.31928
-2.31912
-2.31912
-2.31897
-2.31897
-2.31897
-2.31912
-2.31881
-2.31865
-2.31850
-2.31850
-2.31865
-2.31897
-2.31928
-2.31912
-2.31928
-2.31928
-2.31944
-2.31959
-2.32007
-2.32007
-2.31991
-2.31991
-2.31975
-2.31959
-2.31944
-2.31897
-2.31897
-2.31881
-2.31865
-2.31850
-2.31865
-2.31881
-2.31912
-2.31912
-2.31944
-2.31959
-2.31975
-2.32007
-2.32054
-2.32085
-2.32132
-2.32164
-2.32258
-2.32368
-2.32431
-2.32509
-2.32588
-2.32666
-2.32729
-2.32792
-2.32698
-2.32588
-2.32336
-2.32117
-2.31897
-2.31645
-2.31441
-2.31158
-2.30970
-2.30781
-2.30593
-2.30389
-2.30200
-2.30043
-2.29855
-2.29650
-2.29336
-2.28928
-2.28504
-2.28127
-2.27734
-2.27404
-2.27074
-2.26729
-2.26399
-2.26085
-2.25755
-2.25409
-2.25095
-2.24750
-2.24341
-2.23980
-2.23571
-2.23179
-2.22770
-2.22362
-2.21954
-2.21545
-2.21105
-2.20665
-2.20147
-2.19660
-2.19189
-2.18702
-2.18215
-2.17775
-2.17728
-2.17602
-2.17508
-2.17304
-2.17100
-2.16896
-2.16691
-2.16487
-2.16283
-2.16063
-2.15859
-2.15655
-2.15450
-2.15168
-2.14869
-2.14571
-2.14272
-2.13974
-2.13691
-2.13377
-2.13079
-2.12780
-2.12544
-2.12340
-2.12120
-2.11916
-2.11712
-2.11508
-2.11319
-2.11115
-2.10911
-2.10691
-2.10455
-2.10235
-2.10000
-2.09764
-2.09544
-2.09324
-2.09104
-2.08869
-2.08633
-2.08413
-2.08115
-2.07801
-2.07518
-2.07204
-2.06921
-2.06654
-2.06387
-2.06167
-2.05947
-2.05696
-2.05460
-2.05225
-2.04958
-2.04706
-2.04471
-2.04204
-2.03936
-2.03669
-2.03434
-2.03167
-2.02900
-2.02664
-2.02554
-2.02523
-2.02523
-2.02507
-2.02538
-2.02554
-2.02601
-2.02696
-2.02790
-2.02931
-2.03041
-2.03151
-2.03245
-2.03308
-2.03465
-2.03591
-2.03732
-2.03858
-2.03984
-2.04094
-2.04204
-2.04313
-2.04423
-2.04533
-2.04643
-2.04738
-2.04848
-2.04942
-2.05020
-2.05099
-2.05177
-2.05256
-2.05319
-2.05382
-2.05444
-2.05507
-2.05523
-2.05539
-2.05554
-2.05570
-2.05586
-2.05602
-2.05507
-2.05476
-2.05397
-2.05334
-2.05256
-2.05177
-2.05099
-2.05020
-2.04926
-2.04848
-2.04690
-2.04423
-2.04235
-2.04282
-2.04376
-2.04423
-2.04423
-2.04423
-2.04423
-2.04423
-2.04408
-2.04392
-2.04392
-2.04502
-2.04675
-2.04800
-2.04973
-2.05162
-2.05303
-2.05460
-2.05602
-2.05759
-2.05979
-2.06277
-2.06575
-2.06874
-2.07157
-2.07439
-2.07722
-2.07989
-2.08256
-2.08523
-2.08775
-2.09042
-2.09309
-2.09576
-2.09827
-2.10078
-2.10330
-2.10565
-2.10801
-2.11036
-2.11256
-2.11492
-2.11728
-2.11979
-2.12230
-2.12497
-2.12749
-2.13000
-2.13251
-2.13503
-2.13754
-2.13801
-2.13927
-2.14021
-2.14115
-2.14194
-2.14272
-2.14351
-2.14414
-2.14508
-2.14634
-2.14885
-2.15183
-2.15482
-2.15765
-2.16032
-2.16299
-2.16566
-2.16833
-2.17068
-2.17335
-2.17587
-2.17822
-2.18074
-2.18498
-2.18922
-2.19346
-2.19754
-2.20226
-2.20681
-2.21152
-2.21655
-2.22173
-2.22723
-2.23257
-2.23760
-2.24090
-2.24294
-2.24514
-2.24718
-2.24954
-2.25158
-2.25362
-2.25629
-2.25865
-2.26132
-2.26477
-2.26839
-2.27231
-2.27561
-2.27954
-2.28331
-2.28645
-2.28975
-2.29289
-2.29619
-2.29917
-2.30247
-2.30561
-2.30891
-2.31174
-2.31457
-2.31677
-2.31944
-2.32179
-2.32399
-2.32604
-2.32823
-2.33028
-2.33216
-2.33389
-2.33577
-2.33782
-2.34017
-2.34269
-2.34520
-2.34756
-2.35101
-2.35588
-2.36091
-2.36546
-2.37065
-2.37567
-2.37976
-2.38353
-2.38604
-2.38871
-2.39107
-2.39311
-2.39562
-2.39813
-2.40128
-2.40426
-2.40772
-2.41133
-2.41510
-2.41824
-2.42091
-2.42233
-2.42264
-2.42280
-2.42311
-2.42342
-2.42374
-2.42390
-2.42405
-2.42405
-2.42248
-2.42028
-2.41856
-2.41683
-2.41541
-2.41416
-2.41274
-2.41133
-2.40992
-2.40866
-2.40740
-2.40599
-2.40473
-2.40395
-2.40348
-2.40253
-2.40222
-2.40159
-2.40112
-2.40065
-2.40065
-2.40033
-2.40002
-2.39923
-2.39813
-2.39704
-2.39594
-2.39484
-2.39389
-2.39295
-2.39201
-2.39107
-2.39012
-2.38918
-2.38808
-2.38714
-2.38620
-2.38541
-2.38494
-2.38431
-2.38321
-2.38070
-2.37944
-2.37834
-2.37724
-2.37614
-2.37536
-2.37457
-2.37394
-2.37332
-2.37269
-2.37206
-2.37175
-2.37269
-2.37489
-2.37929
-2.38431
-2.38902
-2.39327
-2.39719
-2.40096
-2.40473
-2.40834
-2.41196
-2.41510
-2.41824
-2.42138
-2.42421
-2.42719
-2.43018
-2.43301
-2.43568
-2.43835
-2.44117
-2.44384
-2.44667
-2.44950
-2.45248
-2.45531
-2.45830
-2.46128
-2.46411
-2.46678
-2.46772
-2.46929
-2.47039
-2.47165
-2.47259
-2.47385
-2.47526
-2.47715
-2.47887
-2.48076
-2.48280
-2.48500
-2.48720
-2.48908
-2.49128
-2.49348
-2.49552
-2.49757
-2.50008
-2.50228
-2.50463
-2.50699
-2.50935
-2.51170
-2.51406
-2.51626
-2.51799
-2.51971
-2.52129
-2.52301
-2.52474
-2.52663
-2.52851
-2.52898
-2.52945
-2.52945
-2.52977
-2.52930
-2.52914
-2.52867
-2.52835
-2.52804
-2.52804
-2.52631
-2.52490
-2.52364
-2.52254
-2.52333
-2.52474
-2.52615
-2.52741
-2.52678
-2.52600
-2.52537
-2.52396
-2.52270
-2.52081
-2.51940
-2.51783
-2.51594
-2.51422
-2.51280
-2.51108
-2.50935
-2.50762
-2.50511
-2.50259
-2.49961
-2.49709
-2.49458
-2.49238
-2.48940
-2.48720
-2.48453
-2.48013
-2.47338
-2.46631
-2.45971
-2.45296
-2.44636
-2.44243
-2.43850
-2.43599
-2.43363
-2.43128
-2.42955
-2.42672
-2.42452
-2.42170
-2.41887
-2.41447
-2.41054
-2.40630
-2.40238
-2.39798
-2.39389
-2.38965
-2.38620
-2.38400
-2.38148
-2.37881
-2.37583
-2.37347
-2.37127
-2.36923
-2.36719
-2.36531
-2.36342
-2.36154
-2.35981
-2.35761
-2.35509
-2.35290
-2.35038
-2.34787
-2.34661
-2.34583
-2.34473
-2.34347
-2.34190
-2.34049
-2.33876
-2.33719
-2.33562
-2.33420
-2.33263
-2.33122
-2.32965
-2.32839
-2.32729
-2.32588
-2.32462
-2.32321
-2.32211
-2.32085
-2.31959
-2.31818
-2.31692
-2.31583
-2.31441
-2.31300
-2.31174
-2.31048
-2.30923
-2.30797
-2.30671
-2.30546
-2.30420
-2.30294
-2.30169
-2.30075
-2.29965
-2.29839
-2.29729
-2.29713
-2.29949
-2.30122
-2.30279
-2.30436
-2.30656
-2.30844
-2.31033
-2.31206
-2.31363
-2.31520
-2.31677
-2.31850
-2.31771
-2.31583
-2.31394
-2.31520
-2.31567
-2.31755
-2.32085
-2.32588
-2.33028
-2.33467
-2.33892
-2.34363
-2.34740
-2.35133
-2.35509
-2.35886
-2.36263
-2.36625
-2.37002
-2.37363
-2.37724
-2.38038
-2.38384
-2.38745
-2.39107
-2.39468
-2.39876
-2.40269
-2.40646
-2.41023
-2.41400
-2.41761
-2.42107
-2.42452
-2.42798
-2.43144
-2.43552
-2.43945
-2.44353
-2.44761
-2.45233
-2.45704
-2.46034
-2.46301
-2.46489
-2.46678
-2.46851
-2.47008
-2.47181
-2.47322
-2.47448
-2.47558
-2.47667
-2.47746
-2.47809
-2.47840
-2.47809
-2.47825
-2.47809
-2.47809
-2.47809
-2.47809
-2.47809
-2.47809
-2.47809
-2.47809
-2.47809
-2.47809
-2.47793
-2.47793
-2.47793
-2.47777
-2.47777
-2.47730
-2.47667
-2.47636
-2.47558
-2.47479
-2.47495
-2.47510
-2.47495
-2.47495
-2.47479
-2.47479
-2.47479
-2.47479
-2.47463
-2.47479
-2.47495
-2.47495
-2.47479
-2.47479
-2.47463
-2.47448
-2.47448
-2.47432
-2.47526
-2.47605
-2.47699
-2.47762
-2.47825
-2.47872
-2.47919
-2.47966
-2.47997
-2.48060
-2.48139
-2.48139
-2.48154
-2.48139
-2.48107
-2.48076
-2.47982
-2.47777
-2.47652
-2.47510
-2.47369
-2.47181
-2.47039
-2.46898
-2.46756
-2.46615
-2.46442
-2.46285
-2.46112
-2.45971
-2.45830
-2.45657
-2.45500
-2.45343
-2.45154
-2.44981
-2.44809
-2.44652
-2.44573
-2.44494
-2.44416
-2.44337
-2.44259
-2.44149
-2.44055
-2.43945
-2.43850
-2.43772
-2.43678
-2.43583
-2.43505
-2.43426
-2.43348
-2.43285
-2.43238
-2.43206
-2.43175
-2.43096
-2.43049
-2.42986
-2.42955
-2.42908
-2.42829
-2.42751
-2.42688
-2.42609
-2.42547
-2.42484
-2.42421
-2.42374
-2.42295
-2.42217
-2.42138
-2.42060
-2.42013
-2.41950
-2.41903
-2.41840
-2.41793
-2.41730
-2.41667
-2.41620
-2.41573
-2.41667
-2.41714
-2.41793
-2.41840
-2.41903
-2.41965
-2.42044
-2.42107
-2.42201
-2.42280
-2.42358
-2.42437
-2.42515
-2.42609
-2.42704
-2.42782
-2.42782
-2.42782
-2.42751
-2.42735
-2.42688
-2.42515
-2.42264
-2.41981
-2.41793
-2.41573
-2.41746
-2.41761
-2.41636
-2.41526
-2.41416
-2.41510
-2.41557
-2.41620
-2.41730
-2.41808
-2.41934
-2.42060
-2.42170
-2.42295
-2.42437
-2.42578
-2.42735
-2.42877
-2.43034
-2.43238
-2.43411
-2.43536
-2.43678
-2.43819
-2.43929
-2.44070
-2.44212
-2.44353
-2.44494
-2.44636
-2.44777
-2.44919
-2.45044
-2.45186
-2.45327
-2.45594
-2.45861
-2.46222
-2.46505
-2.46835
-2.47149
-2.47495
-2.47856
-2.48233
-2.48594
-2.48956
-2.49333
-2.49584
-2.49835
-2.50102
-2.50354
-2.50621
-2.50840
-2.51123
-2.51359
-2.51626
-2.51877
-2.52144
-2.52380
-2.52647
-2.52883
-2.53071
-2.53150
-2.53212
-2.53322
-2.53401
-2.53511
-2.53589
-2.53668
-2.53746
-2.53825
-2.53888
-2.53982
-2.54061
-2.54155
-2.54375
-2.54579
-2.54815
-2.55003
-2.55207
-2.55411
-2.55710
-2.56056
-2.56448
-2.56715
-2.57061
-2.57375
-2.57736
-2.58082
-2.58176
-2.58365
-2.58537
-2.58710
-2.58742
-2.58757
-2.58773
-2.58773
-2.58757
-2.58757
-2.58773
-2.58647
-2.58553
-2.58459
-2.58349
-2.58255
-2.58145
-2.58050
-2.57956
-2.57846
-2.57752
-2.57658
-2.57563
-2.57485
-2.57406
-2.57328
-2.57249
-2.57171
-2.57092
-2.57014
-2.56935
-2.56857
-2.56700
-2.56590
-2.56464
-2.56338
-2.56228
-2.56118
-2.55993
-2.55867
-2.55741
-2.55631
-2.55490
-2.55333
-2.55223
-2.54972
-2.54658
-2.54359
-2.54092
-2.53856
-2.53589
-2.53322
-2.53071
-2.52835
-2.52584
-2.52364
-2.52160
-2.51956
-2.51799
-2.51893
-2.51956
-2.52050
-2.52129
-2.52223
-2.52286
-2.52317
-2.52348
-2.52380
-2.52411
-2.52443
-2.52474
-2.52521
-2.52553
-2.52600
-2.52615
-2.52631
-2.52647
-2.52678
-2.52694
-2.52710
-2.52725
-2.52741
-2.52773
-2.52804
-2.52867
-2.52945
-2.53008
-2.53087
-2.53150
-2.53212
-2.53275
-2.53338
-2.53401
-2.53464
-2.53542
-2.53605
-2.53668
-2.53778
-2.53919
-2.54029
-2.54139
-2.54249
-2.54359
-2.54485
-2.54595
-2.54720
-2.54830
-2.54956
-2.55066
-2.55160
-2.55270
-2.55380
-2.55427
-2.55490
-2.55600
-2.55679
-2.55773
-2.55851
-2.55820
-2.55773
-2.55710
-2.55631
-2.55537
-2.55411
-2.55270
-2.55066
-2.54830
-2.54642
-2.54532
-2.54343
-2.54218
-2.54092
-2.53966
-2.53841
-2.53746
-2.53605
-2.53527
-2.53495
-2.53448
-2.53385
-2.53338
-2.53307
-2.53291
-2.53259
-2.53259
-2.53102
-2.52757
-2.52364
-2.52019
-2.51704
-2.51375
-2.51060
-2.50731
-2.50479
-2.50244
-2.49977
-2.49725
-2.49458
-2.49254
-2.49113
-2.48940
-2.48783
-2.48673
-2.48547
-2.48437
-2.48359
-2.48264
-2.48076
-2.47856
-2.47683
-2.47542
-2.47416
-2.47275
-2.47149
-2.47023
-2.46961
-2.47071
-2.47196
-2.47306
-2.47416
-2.47510
-2.47589
-2.47636
-2.47652
-2.47667
-2.47730
-2.47730
-2.47809
-2.47887
-2.47950
-2.47950
-2.47982
-2.48029
-2.48044
-2.48060
-2.48139
-2.48186
-2.48202
-2.48217
-2.48233
-2.48217
-2.48202
-2.48170
-2.48139
-2.48092
-2.48029
-2.47982
-2.47950
-2.47919
-2.47887
-2.47856
-2.47825
-2.47825
-2.47809
-2.47919
-2.48217
-2.48563
-2.48861
-2.49018
-2.48971
-2.48877
-2.48830
-2.48783
-2.48751
-2.48720
-2.48767
-2.48751
-2.48767
-2.48814
-2.48830
-2.48861
-2.48861
-2.48861
-2.48861
-2.48861
-2.48830
-2.48830
-2.48814
-2.48814
-2.48830
-2.48877
-2.48940
-2.48846
-2.48673
-2.48563
-2.48437
-2.48311
-2.48217
-2.48123
-2.48029
-2.47919
-2.47793
-2.47652
-2.47463
-2.47306
-2.47118
-2.46961
-2.46788
-2.46631
-2.46474
-2.46301
-2.46128
-2.45971
-2.45845
-2.45704
-2.45547
-2.45437
-2.45327
-2.45186
-2.45044
-2.45013
-2.45013
-2.45060
-2.45060
-2.45044
-2.45029
-2.45013
-2.44981
-2.44950
-2.44919
-2.44887
-2.44840
-2.44809
-2.44761
-2.44714
-2.44683
-2.44636
-2.44699
-2.44761
-2.44809
-2.44840
-2.44871
-2.44903
-2.44934
-2.44950
-2.44950
-2.44950
-2.44950
-2.44981
-2.44966
-2.44966
-2.44966
-2.44966
-2.44966
-2.44966
-2.44981
-2.44981
-2.44997
-2.44997
-2.45013
-2.45013
-2.45029
-2.45013
-2.44934
-2.44746
-2.44620
-2.44463
-2.44353
-2.44149
-2.44008
-2.43835
-2.43678
-2.43489
-2.43301
-2.43081
-2.42908
-2.42657
-2.42452
-2.42201
-2.41934
-2.41667
-2.41463
-2.41164
-2.40897
-2.40646
-2.40395
-2.40096
-2.39939
-2.39719
-2.39468
-2.39248
-2.39059
-2.38840
-2.38588
-2.38368
-2.38148
-2.37944
-2.37630
-2.37284
-2.36845
-2.36483
-2.36106
-2.35777
-2.35509
-2.35211
-2.35007
-2.34740
-2.34551
-2.34488
-2.34379
-2.34331
-2.34347
-2.34394
-2.34457
-2.34441
-2.34426
-2.34347
-2.34300
-2.34237
-2.34190
-2.34111
-2.34080
-2.34049
-2.33939
-2.33860
-2.33750
-2.33625
-2.33499
-2.33405
-2.33279
-2.33169
-2.33028
-2.32886
-2.32745
-2.32572
-2.32399
-2.32227
-2.32038
-2.31865
-2.31708
-2.31535
-2.31347
-2.31190
-2.30970
-2.30703
-2.30373
-2.30027
-2.29666
-2.29336
-2.29006
-2.28692
-2.28441
-2.28190
-2.27985
-2.27765
-2.27530
-2.27294
-2.27074
-2.26839
-2.26619
-2.26430
-2.26242
-2.26038
-2.25849
-2.25629
-2.25425
-2.25221
-2.25001
-2.24781
-2.24592
-2.24388
-2.24278
-2.24137
-2.24027
-2.23886
-2.23713
-2.23509
-2.23367
-2.23132
-2.22912
-2.22692
-2.22488
-2.22268
-2.22063
-2.21859
-2.21655
-2.21451
-2.21262
-2.21058
-2.20964
-2.21105
-2.21215
-2.21294
-2.21325
-2.21357
-2.21404
-2.21482
-2.21592
-2.21671
-2.21765
-2.21875
-2.22001
-2.22142
-2.22283
-2.22425
-2.22566
-2.22708
-2.22849
-2.22975
-2.23132
-2.23273
-2.23430
-2.23571
-2.23713
-2.23838
-2.23980
-2.24074
-2.24137
-2.24231
-2.24357
-2.24530
-2.24655
-2.24828
-2.25001
-2.25174
-2.25362
-2.25566
-2.25755
-2.25928
-2.26100
-2.26226
-2.26336
-2.26477
-2.26572
-2.26666
-2.26776
-2.26854
-2.26902
-2.26933
-2.26949
-2.26980
-2.26996
-2.27011
-2.27059
-2.26823
-2.26634
-2.26430
-2.26383
-2.26415
-2.26446
-2.26462
-2.26493
-2.26509
-2.26556
-2.26650
-2.26697
-2.26760
-2.26839
-2.26917
-2.26964
-2.27011
-2.27074
-2.27106
-2.27121
-2.27137
-2.27153
-2.27216
-2.27326
-2.27420
-2.27514
-2.27624
-2.27734
-2.27860
-2.28048
-2.28252
-2.28457
-2.28661
-2.28865
-2.29101
-2.29368
-2.29666
-2.29933
-2.30232
-2.30514
-2.30829
-2.31190
-2.31520
-2.31834
-2.32148
-2.32509
-2.32855
-2.33185
-2.33515
-2.33860
-2.34190
-2.34536
-2.34865
-2.35227
-2.35557
-2.35745
-2.35792
-2.35886
-2.35949
-2.36012
-2.36106
-2.36185
-2.36263
-2.36358
-2.36389
-2.36515
-2.36672
-2.36798
-2.36923
-2.37033
-2.37143
-2.37237
-2.37347
-2.37426
-2.37473
-2.37520
-2.37599
-2.37661
-2.37709
-2.37756
-2.37819
-2.37881
-2.37913
-2.37991
-2.38117
-2.38243
-2.38321
-2.38431
-2.38541
-2.38667
-2.38792
-2.38871
-2.38918
-2.38934
-2.38965
-2.38997
-2.39028
-2.39028
-2.39059
-2.39201
-2.39405
-2.39594
-2.39782
-2.39923
-2.40081
-2.40238
-2.40379
-2.40505
-2.40662
-2.40803
-2.40944
-2.41039
-2.41133
-2.41227
-2.41353
-2.41463
-2.41636
-2.41793
-2.41950
-2.42107
-2.42264
-2.42405
-2.42547
-2.42719
-2.42861
-2.43002
-2.43144
-2.43269
-2.43379
-2.43505
-2.43803
-2.44180
-2.44510
-2.44809
-2.45107
-2.45406
-2.45688
-2.45955
-2.46254
-2.46505
-2.46772
-2.47008
-2.47243
-2.47448
-2.47667
-2.47872
-2.48076
-2.48280
-2.48469
-2.48579
-2.48736
-2.48783
-2.48798
-2.48830
-2.48877
-2.48893
-2.48971
-2.49270
-2.49537
-2.49898
-2.50212
-2.50573
-2.50888
-2.51249
-2.51610
-2.51987
-2.52348
-2.52710
-2.53087
-2.53448
-2.53809
-2.54186
-2.54563
-2.54925
-2.55286
-2.55616
-2.56134
-2.56700
-2.57312
-2.57862
-2.58427
-2.58993
-2.59558
-2.60140
-2.60721
-2.61286
-2.61899
-2.62480
-2.63093
-2.63690
-2.64302
-2.64883
-2.65480
-2.66077
-2.66674
-2.67255
-2.67868
-2.68465
-2.69046
-2.69643
-2.70193
-2.70821
-2.71292
-2.71654
-2.72015
-2.72360
-2.72706
-2.73067
-2.73287
-2.73617
-2.73931
-2.74214
-2.74512
-2.74811
-2.75094
-2.75392
-2.75675
-2.75973
-2.76272
-2.76586
-2.76884
-2.77183
-2.77481
-2.77780
-2.78000
-2.78188
-2.78314
-2.78471
-2.78628
-2.78801
-2.78989
-2.79162
-2.79319
-2.79476
-2.79445
-2.79382
-2.79240
-2.79162
-2.79131
-2.79178
-2.79272
-2.79366
-2.79476
-2.79617
-2.79743
-2.79822
-2.79884
-2.79932
-2.79963
-2.79947
-2.79963
-2.80010
-2.80042
-2.80073
-2.80120
-2.80167
-2.80183
-2.80183
-2.80167
-2.80167
-2.80183
-2.80152
-2.80120
-2.80089
-2.80057
-2.80010
-2.79947
-2.79916
-2.79837
-2.79743
-2.79649
-2.79570
-2.79539
-2.79586
-2.79649
-2.79712
-2.79775
-2.79837
-2.79884
-2.79963
-2.79979
-2.80010
-2.80057
-2.80120
-2.80199
-2.80167
-2.80152
-2.80120
-2.80104
-2.80120
-2.80199
-2.80246
-2.80309
-2.80309
-2.80340
-2.80340
-2.80356
-2.80387
-2.80387
-2.80403
-2.80419
-2.80434
-2.80686
-2.80858
-2.81094
-2.81267
-2.81440
-2.81581
-2.81644
-2.81707
-2.81801
-2.81832
-2.81864
-2.81927
-2.81879
-2.81817
-2.81754
-2.81675
-2.81612
-2.81518
-2.81440
-2.81392
-2.81345
-2.81282
-2.81188
-2.81141
-2.80953
-2.80811
-2.80576
-2.80356
-2.80183
-2.80010
-2.79806
-2.79665
-2.79570
-2.79460
-2.79350
-2.79256
-2.79162
-2.79099
-2.79052
-2.78942
-2.78848
-2.78785
-2.78722
-2.78628
-2.78549
-2.78471
-2.78377
-2.78298
-2.78235
-2.78157
-2.77968
-2.77701
-2.77497
-2.77450
-2.77387
-2.77293
-2.77136
-2.76994
-2.76774
-2.76570
-2.76366
-2.76146
-2.75910
-2.75628
-2.75329
-2.74984
-2.74685
-2.74402
-2.74135
-2.73868
-2.73601
-2.73319
-2.73287
-2.73287
-2.73271
-2.73240
-2.73209
-2.73146
-2.73004
-2.72816
-2.72643
-2.72407
-2.72172
-2.71983
-2.71795
-2.71638
-2.71386
-2.71135
-2.70884
-2.70680
-2.70475
-2.70271
-2.70083
-2.69894
-2.69737
-2.69580
-2.69407
-2.69282
-2.69125
-2.68999
-2.68873
-2.68732
-2.68638
-2.68496
-2.68386
-2.68245
-2.68072
-2.67915
-2.67742
-2.67585
-2.67428
-2.67255
-2.67082
-2.66910
-2.66753
-2.66580
-2.66391
-2.66219
-2.66030
-2.65857
-2.65684
-2.65512
-2.65339
-2.65150
-2.64962
-2.64773
-2.64585
-2.64365
-2.64208
-2.63988
-2.63768
-2.63548
-2.63517
-2.63580
-2.63737
-2.63721
-2.63737
-2.63705
-2.63705
-2.63627
-2.63485
-2.63407
-2.63328
-2.63140
-2.62794
-2.62511
-2.62229
-2.61899
-2.61553
-2.61223
-2.60909
-2.60579
-2.60218
-2.59920
-2.59653
-2.59370
-2.59150
-2.58836
-2.58537
-2.58223
-2.57925
-2.57673
-2.57406
-2.57155
-2.56935
-2.56731
-2.56511
-2.56323
-2.56134
-2.55930
-2.55741
-2.55569
-2.55427
-2.55270
-2.55129
-2.54940
-2.54767
-2.54532
-2.54123
-2.53715
-2.53307
-2.52961
-2.52615
-2.52270
-2.51956
-2.51673
-2.51296
-2.50950
-2.50573
-2.50212
-2.49851
-2.49474
-2.49097
-2.48720
-2.48327
-2.47919
-2.47510
-2.47086
-2.46709
-2.46348
-2.45987
-2.45673
-2.45327
-2.44997
-2.44652
-2.44306
-2.43976
-2.43678
-2.43583
-2.43505
-2.43363
-2.43175
-2.43002
-2.42798
-2.42562
-2.42342
-2.42075
-2.41761
-2.41321
-2.40944
-2.40599
-2.40238
-2.39829
-2.39515
-2.39295
-2.38887
-2.38400
-2.37991
-2.37614
-2.37206
-2.36845
-2.36515
-2.36169
-2.35808
-2.35494
-2.35195
-2.34960
-2.34677
-2.34441
-2.34174
-2.33907
-2.33750
-2.33656
-2.33499
-2.33389
-2.33232
-2.33090
-2.32949
-2.32808
-2.32635
-2.32462
-2.32289
-2.32132
-2.31959
-2.31787
-2.31630
-2.31457
-2.31268
-2.31080
-2.30891
-2.30719
-2.30546
-2.30373
-2.30200
-2.30043
-2.29855
-2.29666
-2.29462
-2.29273
-2.29006
-2.28739
-2.28457
-2.28174
-2.27860
-2.27530
-2.27216
-2.26917
-2.26619
-2.26352
-2.26085
-2.25833
-2.25582
-2.25331
-2.25095
-2.24954
-2.24812
-2.24734
-2.24577
-2.24357
-2.24137
-2.24027
-2.23760
-2.23509
-2.23242
-2.22975
-2.22708
-2.22456
-2.22189
-2.21938
-2.21655
-2.21388
-2.21184
-2.21011
-2.20885
-2.20760
-2.20618
-2.20461
-2.20288
-2.20100
-2.19911
-2.19707
-2.19472
-2.19267
-2.19048
-2.18828
-2.18608
-2.18388
-2.18136
-2.17885
-2.17618
-2.17524
-2.17414
-2.17414
-2.17367
-2.17335
-2.17288
-2.17257
-2.17225
-2.17257
-2.17335
-2.17414
-2.17508
-2.17602
-2.17712
-2.17854
-2.18027
-2.18199
-2.18356
-2.18529
-2.18686
-2.18843
-2.18985
-2.19142
-2.19283
-2.19440
-2.19597
-2.19739
-2.19880
-2.20037
-2.20179
-2.20304
-2.20461
-2.20603
-2.20650
-2.20665
-2.20713
-2.20744
-2.20775
-2.20807
-2.20854
-2.20901
-2.20933
-2.20964
-2.20980
-2.20995
-2.21027
-2.21105
-2.21215
-2.21278
-2.21372
-2.21467
-2.21592
-2.21718
-2.21875
-2.22032
-2.21844
-2.21671
-2.21482
-2.21294
-2.21121
-2.20995
-2.20838
-2.20697
-2.20540
-2.20414
-2.20288
-2.20210
-2.20100
-2.20037
-2.19959
-2.19864
-2.19786
-2.19707
-2.19629
-2.19550
-2.19472
-2.19409
-2.19362
-2.19299
-2.19236
-2.19173
-2.19110
-2.19048
-2.18985
-2.18938
-2.18890
-2.18828
-2.18749
-2.18686
-2.18623
-2.18576
-2.18513
-2.18466
-2.18451
-2.18435
-2.18404
-2.18372
-2.18341
-2.18294
-2.18246
-2.18184
-2.18121
-2.18027
-2.17901
-2.17791
-2.17618
-2.17492
-2.17335
-2.17178
-2.17021
-2.16880
-2.16707
-2.16550
-2.16377
-2.16220
-2.16063
-2.15906
-2.15749
-2.15592
-2.15419
-2.15262
-2.15121
-2.14963
-2.14744
-2.14555
-2.14382
-2.14194
-2.13974
-2.13848
-2.13644
-2.13487
-2.13314
-2.13141
-2.12969
-2.12780
-2.12544
-2.12230
-2.11932
-2.11696
-2.11429
-2.11194
-2.10958
-2.10754
-2.10502
-2.10283
-2.10063
-2.09827
-2.09607
-2.09371
-2.09152
-2.08869
-2.08523
-2.08178
-2.07816
-2.07455
-2.07078
-2.06701
-2.06371
-2.05994
-2.05617
-2.05256
-2.04879
-2.04533
-2.04188
-2.03795
-2.03450
-2.03120
-2.02853
-2.02617
-2.02617
-2.02586
-2.02538
-2.02350
-2.02177
-2.02036
-2.01816
-2.01627
-2.01423
-2.01235
-2.01046
-2.00842
-2.00654
-2.00449
-2.00245
-2.00072
-1.99852
-1.99633
-1.99444
-1.99287
-1.99271
-1.99303
-1.99318
-1.99318
-1.99350
-1.99381
-1.99460
-1.99475
-1.99460
-1.99444
-1.99397
-1.99334
-1.99287
-1.99256
-1.99240
-1.99224
-1.99208
-1.99208
-1.99224
-1.99271
-1.99334
-1.99413
-1.99507
-1.99554
-1.99633
-1.99711
-1.99837
-1.99978
-2.00088
-2.00214
-2.00371
-2.00496
-2.00638
-2.00921
-2.01172
-2.01423
-2.01659
-2.01957
-2.02271
-2.02570
-2.02884
-2.03214
-2.03544
-2.03858
-2.04188
-2.04518
-2.04800
-2.04973
-2.05162
-2.05350
-2.05554
-2.05790
-2.06041
-2.06293
-2.06544
-2.06795
-2.07062
-2.07314
-2.07549
-2.07754
-2.07926
-2.08083
-2.08240
-2.08413
-2.08570
-2.08727
-2.08884
-2.09026
-2.09167
-2.09309
-2.09450
-2.09607
-2.09748
-2.09921
-2.10125
-2.10298
-2.10487
-2.10659
-2.10848
-2.11084
-2.11256
-2.11445
-2.11633
-2.11822
-2.12042
-2.12262
-2.12482
-2.12811
-2.13141
-2.13503
-2.13848
-2.14225
-2.14555
-2.14822
-2.15168
-2.15513
-2.15827
-2.16079
-2.16346
-2.16613
-2.16880
-2.17131
-2.17383
-2.17540
-2.17665
-2.17791
-2.17932
-2.18089
-2.18246
-2.18404
-2.18639
-2.18922
-2.19236
-2.19534
-2.19833
-2.20116
-2.20367
-2.20728
-2.21121
-2.21482
-2.21844
-2.22189
-2.22550
-2.22880
-2.23226
-2.23540
-2.23870
-2.24184
-2.24514
-2.24828
-2.24969
-2.24985
-2.25032
-2.25048
-2.25095
-2.25158
-2.25189
-2.25236
-2.25236
-2.25284
-2.25346
-2.25346
-2.25409
-2.25441
-2.25425
-2.25551
-2.25472
-2.25519
-2.25504
-2.25519
-2.25519
-2.25551
-2.25598
-2.25661
-2.25723
-2.25755
-2.25881
-2.25912
-2.25975
-2.26038
-2.26148
-2.26210
-2.26273
-2.26320
-2.26383
-2.26430
-2.26462
-2.26493
-2.26258
-2.26038
-2.25833
-2.25661
-2.25456
-2.25315
-2.25048
-2.24734
-2.24781
-2.24891
-2.25079
-2.25346
-2.25613
-2.25849
-2.26069
-2.26226
-2.26383
-2.26525
-2.26619
-2.26697
-2.26776
-2.26823
-2.26854
-2.26886
-2.26917
-2.27059
-2.27279
-2.27530
-2.27718
-2.27938
-2.28142
-2.28331
-2.28519
-2.28677
-2.28818
-2.28959
-2.29101
-2.29211
-2.29336
-2.29446
-2.29588
-2.29713
-2.29855
-2.29980
-2.30153
-2.30294
-2.30452
-2.30561
-2.30656
-2.30766
-2.30876
-2.30986
-2.30970
-2.30954
-2.30876
-2.30829
-2.30797
-2.30781
-2.30766
-2.30750
-2.30719
-2.30687
-2.30671
-2.30640
-2.30609
-2.30640
-2.30703
-2.30750
-2.30813
-2.30844
-2.30907
-2.30954
-2.31017
-2.31048
-2.31206
-2.31441
-2.31740
-2.32007
-2.32289
-2.32541
-2.32792
-2.33028
-2.33263
-2.33467
-2.33672
-2.33892
-2.34096
-2.34300
-2.34504
-2.34693
-2.34740
-2.34787
-2.34834
-2.34913
-2.35023
-2.35148
-2.35227
-2.35352
-2.35462
-2.35572
-2.35682
-2.35792
-2.35808
-2.35871
-2.35949
-2.35996
-2.36059
-2.36154
-2.36216
-2.36263
-2.36232
-2.36263
-2.36248
-2.36263
-2.36232
-2.36216
-2.36185
-2.36279
-2.36405
-2.36531
-2.36672
-2.36750
-2.36766
-2.36782
-2.36798
-2.36829
-2.36860
-2.36892
-2.36923
-2.36970
-2.37017
-2.37065
-2.37127
-2.37190
-2.37237
-2.37269
-2.37316
-2.37363
-2.37394
-2.37442
-2.37489
-2.37536
-2.37583
-2.37646
-2.37709
-2.37740
-2.37771
-2.37834
-2.37866
-2.37897
-2.38007
-2.38101
-2.38227
-2.38337
-2.38400
-2.38463
-2.38541
-2.38620
-2.38777
-2.38918
-2.39044
-2.39154
-2.39248
-2.39342
-2.39436
-2.39578
-2.39688
-2.39798
-2.39908
-2.40033
-2.40159
-2.40269
-2.40348
-2.40316
-2.40269
-2.40222
-2.40175
-2.40128
-2.40112
-2.40081
-2.40081
-2.40065
-2.39986
-2.39923
-2.39861
-2.39719
-2.39594
-2.39468
-2.39311
-2.39185
-2.39075
-2.38965
-2.38871
-2.38761
-2.38667
-2.38557
-2.38541
-2.38620
-2.38683
-2.38730
-2.38792
-2.38855
-2.38950
-2.39044
-2.39154
-2.39264
-2.39389
-2.39515
-2.39641
-2.39782
-2.39876
-2.39971
-2.40065
-2.40159
-2.40269
-2.40363
-2.40458
-2.40552
-2.40646
-2.40740
-2.40819
-2.40882
-2.40583
-2.40316
-2.40002
-2.39782
-2.39546
-2.39374
-2.39185
-2.39044
-2.38855
-2.38698
-2.38510
-2.38353
-2.38164
-2.37991
-2.37787
-2.37457
-2.37190
-2.36892
-2.36609
-2.36342
-2.36091
-2.35855
-2.35572
-2.35337
-2.35117
-2.34897
-2.34646
-2.34426
-2.34174
-2.33939
-2.33687
-2.33467
-2.33216
-2.32949
-2.32682
-2.32399
-2.32117
-2.31850
-2.31583
-2.31284
-2.31017
-2.30797
-2.30609
-2.30404
-2.30232
-2.30059
-2.29870
-2.29698
-2.29525
-2.29383
-2.29242
-2.29101
-2.29006
-2.28881
-2.28457
-2.27985
-2.27577
-2.27169
-2.26776
-2.26367
-2.25990
-2.25598
-2.25205
-2.24797
-2.24451
-2.24121
-2.23776
-2.23414
-2.23257
-2.23037
-2.22865
-2.22629
-2.22378
-2.22111
-2.21844
-2.21592
-2.21341
-2.21121
-2.20885
-2.20665
-2.20587
-2.20524
-2.20383
-2.20304
-2.20194
-2.20069
-2.19943
-2.19833
-2.19692
-2.19566
-2.19456
-2.19346
-2.19220
-2.19095
-2.18985
-2.18875
-2.18765
-2.18655
-2.18545
-2.18435
-2.18325
-2.18231
-2.18136
-2.18027
-2.17932
-2.17838
-2.17744
-2.17634
-2.17540
-2.17461
-2.17351
-2.17257
-2.17163
-2.17068
-2.16974
-2.16880
-2.16786
-2.16691
-2.16613
-2.16534
-2.16456
-2.16346
-2.16252
-2.16142
-2.16047
-2.15953
-2.15843
-2.15765
-2.15702
-2.15639
-2.15608
-2.15560
-2.15529
-2.15498
-2.15466
-2.15450
-2.15419
-2.15403
-2.15403
-2.15498
-2.15765
-2.16000
-2.16330
-2.16597
-2.16927
-2.17257
-2.17571
-2.17854
-2.18136
-2.18372
-2.18482
-2.18639
-2.18718
-2.18702
-2.18859
-2.18985
-2.19063
-2.19252
-2.19377
-2.19550
-2.19707
-2.19864
-2.20084
-2.20288
-2.20493
-2.20744
-2.21011
-2.21231
-2.21404
-2.21545
-2.21749
-2.21938
-2.22126
-2.22299
-2.22488
-2.22676
-2.22865
-2.23069
-2.23320
-2.23697
-2.24090
-2.24483
-2.24938
-2.25394
-2.25818
-2.26226
-2.26540
-2.26870
-2.27169
-2.27498
-2.27813
-2.28142
-2.28472
-2.28802
-2.29132
-2.29478
-2.29823
-2.30169
-2.30279
-2.30467
-2.30609
-2.30829
-2.31033
-2.31221
-2.31378
-2.31535
-2.31677
-2.31834
-2.31959
-2.32069
-2.32195
-2.32274
-2.32321
-2.32368
-2.32446
-2.32509
-2.32572
-2.32635
-2.32698
-2.32745
-2.32776
-2.32823
-2.32855
-2.32902
-2.32949
-2.32996
-2.33043
-2.33090
-2.33138
-2.33200
-2.33263
-2.33310
-2.33342
-2.33373
-2.33420
-2.33452
-2.33483
-2.33530
-2.33577
-2.33640
-2.33703
-2.33766
-2.33829
-2.33892
-2.33970
-2.34049
-2.34096
-2.34174
-2.34253
-2.34300
-2.34347
-2.34410
-2.34457
-2.34504
-2.34551
-2.34598
-2.34646
-2.34677
-2.34724
-2.34771
-2.34803
-2.34834
-2.34881
-2.34897
-2.34865
-2.34881
-2.34928
-2.34975
-2.35023
-2.35085
-2.35133
-2.35180
-2.35227
-2.35274
-2.35290
-2.35321
-2.35352
-2.35384
-2.35400
-2.35415
-2.35509
-2.35588
-2.35667
-2.35745
-2.35824
-2.35934
-2.36044
-2.36154
-2.36279
-2.36389
-2.36499
-2.36625
-2.36750
-2.36876
-2.36986
-2.37112
-2.37206
-2.37316
-2.37410
-2.37520
-2.37630
-2.37756
-2.37850
-2.37960
-2.38070
-2.38196
-2.38306
-2.38415
-2.38525
-2.38651
-2.38777
-2.38902
-2.39028
-2.39154
-2.39279
-2.39421
-2.39546
-2.39688
-2.39813
-2.39939
-2.40065
-2.40190
-2.40316
-2.40426
-2.40536
-2.40536
-2.40489
-2.40473
-2.40426
-2.40395
-2.40363
-2.40332
-2.40300
-2.40285
-2.40269
-2.40253
-2.40238
-2.40206
-2.40190
-2.40159
-2.40159
-2.40143
-2.40143
-2.40143
-2.40143
-2.40143
-2.40143
-2.40143
-2.40143
-2.40159
-2.40159
-2.40175
-2.40190
-2.40222
-2.40238
-2.40253
-2.40269
-2.40285
-2.40300
-2.40316
-2.40332
-2.40348
-2.40363
-2.40348
-2.40379
-2.40363
-2.40363
-2.40363
-2.40363
-2.40348
-2.40426
-2.40520
-2.40646
-2.40772
-2.40960
-2.41117
-2.41306
-2.41479
-2.41698
-2.41871
-2.42044
-2.42233
-2.42421
-2.42594
-2.42767
-2.42939
-2.43112
-2.43269
-2.43426
-2.43583
-2.43740
-2.43898
-2.44055
-2.44212
-2.44432
-2.44746
-2.44997
-2.45296
-2.45563
-2.45798
-2.46002
-2.46222
-2.46694
-2.47463
-2.48296
-2.49018
-2.49772
-2.50526
-2.51186
-2.51783
-2.52396
-2.53008
-2.53542
-2.54092
-2.54642
-2.55144
-2.55600
-2.56024
-2.56464
-2.56919
-2.57375
-2.57846
-2.58255
-2.58632
-2.58820
-2.59024
-2.59244
-2.59401
-2.59543
-2.59700
-2.59873
-2.60014
-2.60155
-2.60312
-2.60454
-2.60627
-2.60909
-2.61129
-2.61443
-2.61742
-2.61993
-2.62244
-2.62464
-2.62731
-2.62951
-2.63187
-2.63391
-2.63627
-2.63831
-2.64035
-2.64271
-2.64491
-2.64711
-2.64915
-2.65119
-2.65323
-2.65527
-2.65716
-2.65920
-2.66140
-2.66344
-2.66517
-2.66706
-2.66800
-2.67067
-2.67318
-2.67648
-2.67742
-2.67978
-2.68213
-2.68559
-2.68905
-2.69282
-2.69690
-2.70114
-2.70507
-2.70884
-2.71277
-2.71669
-2.72046
-2.72407
-2.72847
-2.73381
-2.73947
-2.74292
-2.74544
-2.74858
-2.75141
-2.75329
-2.75502
-2.75612
-2.75738
-2.75863
-2.76005
-2.76130
-2.76256
-2.76397
-2.76539
-2.76633
-2.76759
-2.76869
-2.76994
-2.77104
-2.77214
-2.77340
-2.77481
-2.77591
-2.77732
-2.77858
-2.78000
-2.78109
-2.78188
-2.78298
-2.78424
-2.78502
-2.78549
-2.78612
-2.78659
-2.78706
-2.78722
-2.78754
-2.78785
-2.78801
-2.78801
-2.78769
-2.78659
-2.78549
-2.78424
-2.78298
-2.78188
-2.78109
-2.78172
-2.78298
-2.78392
-2.78628
-2.78848
-2.79083
-2.79335
-2.79570
-2.79790
-2.79994
-2.80214
-2.80419
-2.80623
-2.80780
-2.80968
-2.81188
-2.81408
-2.81644
-2.81895
-2.82162
-2.82225
-2.82304
-2.82351
-2.82319
-2.82382
-2.82413
-2.82445
-2.82539
-2.82633
-2.82728
-2.82790
-2.82885
-2.82963
-2.82995
-2.83026
-2.83089
-2.83152
-2.83136
-2.83167
-2.83167
-2.83183
-2.83325
-2.83497
-2.83623
-2.83749
-2.83906
-2.84016
-2.84126
-2.84236
-2.84361
-2.84440
-2.84565
-2.84675
-2.84801
-2.84895
-2.84942
-2.85052
-2.85131
-2.85209
-2.85272
-2.85319
-2.85382
-2.85461
-2.85508
-2.85555
-2.85602
-2.85634
-2.85665
-2.85696
-2.85728
-2.85759
-2.85791
-2.85838
-2.85885
-2.85932
-2.85979
-2.86026
-2.86073
-2.86121
-2.86152
-2.86199
-2.86231
-2.86278
-2.86325
-2.86340
-2.86215
-2.86199
-2.86152
-2.86168
-2.86215
-2.86215
-2.86215
-2.86246
-2.86309
-2.86325
-2.86340
-2.86340
-2.86403
-2.86403
-2.86419
-2.86435
-2.86419
-2.86388
-2.86388
-2.86356
-2.86325
-2.86293
-2.86278
-2.86262
-2.86231
-2.86199
-2.86073
-2.85963
-2.85869
-2.85775
-2.85681
-2.85618
-2.85524
-2.85445
-2.85367
-2.85288
-2.85225
-2.85131
-2.85052
-2.84942
-2.84864
-2.84770
-2.84691
-2.84597
-2.84503
-2.84220
-2.83969
-2.83686
-2.83450
-2.83152
-2.82853
-2.82555
-2.82241
-2.81927
-2.81644
-2.81345
-2.81031
-2.80733
-2.80434
-2.80136
-2.79837
-2.79555
-2.79272
-2.78989
-2.78722
-2.78565
-2.78502
-2.78439
-2.78392
-2.78361
-2.78345
-2.78314
-2.78267
-2.78172
-2.78109
-2.78078
-2.78031
-2.77921
-2.77811
-2.77685
-2.77560
-2.77465
-2.77340
-2.77198
-2.77057
-2.76900
-2.76711
-2.76539
-2.76366
-2.76256
-2.76319
-2.76382
-2.76444
-2.76492
-2.76523
-2.76554
-2.76570
-2.76586
-2.76602
-2.76617
-2.76617
-2.76633
-2.76633
-2.76633
-2.76696
-2.76727
-2.76979
-2.77214
-2.77465
-2.77685
-2.77921
-2.78125
-2.78345
-2.78565
-2.78754
-2.78926
-2.79162
-2.79366
-2.79555
-2.79759
-2.79932
-2.80104
-2.80293
-2.80466
-2.80638
-2.80796
-2.80968
-2.81157
-2.81330
-2.81518
-2.81722
-2.81895
-2.82084
-2.82256
-2.82445
-2.82665
-2.82853
-2.83057
-2.83246
-2.83450
-2.83623
-2.83874
-2.84047
-2.84204
-2.84346
-2.84456
-2.84581
-2.84832
-2.85052
-2.85257
-2.85461
-2.85696
-2.85948
-2.86168
-2.86419
-2.86623
-2.86890
-2.87157
-2.87471
-2.87723
-2.87880
-2.88021
-2.88163
-2.88304
-2.88430
-2.88555
-2.88697
-2.88838
-2.88964
-2.89121
-2.89372
-2.89608
-2.89875
-2.90110
-2.90393
-2.90629
-2.90896
-2.91147
-2.91414
-2.91665
-2.91948
-2.92090
-2.92200
-2.92309
-2.92435
-2.92671
-2.93001
-2.93252
-2.93535
-2.93613
-2.93660
-2.93660
-2.93723
-2.93755
-2.93755
-2.93676
-2.93535
-2.93331
-2.93488
-2.93739
-2.94022
-2.94304
-2.94571
-2.94838
-2.95106
-2.95325
-2.95420
-2.95420
-2.95388
-2.95357
-2.95278
-2.95200
-2.95090
-2.94996
-2.94870
-2.94760
-2.94650
-2.94556
-2.94352
-2.94132
-2.93849
-2.93629
-2.93378
-2.93142
-2.92891
-2.92624
-2.92372
-2.92121
-2.91870
-2.91634
-2.91367
-2.91131
-2.90864
-2.90613
-2.90362
-2.90126
-2.89890
-2.89655
-2.89419
-2.89231
-2.88917
-2.88665
-2.88445
-2.88225
-2.87943
-2.87676
-2.87440
-2.87173
-2.86922
-2.86670
-2.86513
-2.86435
-2.86340
-2.86231
-2.86136
-2.86042
-2.85916
-2.85791
-2.85696
-2.85602
-2.85477
-2.85367
-2.85272
-2.85178
-2.85037
-2.84927
-2.84817
-2.84707
-2.84565
-2.84456
-2.84346
-2.84220
-2.84094
-2.84000
-2.83906
-2.83780
-2.83654
-2.83560
-2.83466
-2.83325
-2.83215
-2.83120
-2.82995
-2.82900
-2.82790
-2.82696
-2.82618
-2.82508
-2.82398
-2.82288
-2.82194
-2.82068
-2.81707
-2.81392
-2.81031
-2.80670
-2.80277
-2.79884
-2.79507
-2.79099
-2.78722
-2.78392
-2.78125
-2.77905
-2.77670
-2.77450
-2.77214
-2.77010
-2.76759
-2.76523
-2.76287
-2.76052
-2.75800
-2.75549
-2.75282
-2.74921
-2.74528
-2.74135
-2.73727
-2.73287
-2.72879
-2.72455
-2.72062
-2.71795
-2.71544
-2.71292
-2.71072
-2.70821
-2.70585
-2.70334
-2.70083
-2.69816
-2.69454
-2.69093
-2.68716
-2.68355
-2.67946
-2.67554
-2.67161
-2.66753
-2.66344
-2.65952
-2.65575
-2.65292
-2.65056
-2.64789
-2.64569
-2.64334
-2.64114
-2.63878
-2.63627
-2.63407
-2.63187
-2.62936
-2.62716
-2.62464
-2.62244
-2.62009
-2.61773
-2.61553
-2.61318
-2.61082
-2.60846
-2.60627
-2.60359
-2.60045
-2.59778
-2.59464
-2.59213
-2.58946
-2.58679
-2.58412
-2.58098
-2.57752
-2.57406
-2.57061
-2.56684
-2.56291
-2.55867
-2.55490
-2.55097
-2.54720
-2.54390
-2.54061
-2.53715
-2.53354
-2.53040
-2.52694
-2.52333
-2.51971
-2.51610
-2.51406
-2.51359
-2.51170
-2.50903
-2.50731
-2.50589
-2.50448
-2.50291
-2.50165
-2.50071
-2.49945
-2.49851
-2.49788
-2.49788
-2.49725
-2.49694
-2.49662
-2.49615
-2.49600
-2.49600
-2.49584
-2.49584
-2.49584
-2.49631
-2.49694
-2.49788
-2.49819
-2.49835
-2.49867
-2.49898
-2.49914
-2.50008
-2.50181
-2.50306
-2.50463
-2.50636
-2.50793
-2.50982
-2.51139
-2.51265
-2.51406
-2.51532
-2.51657
-2.51783
-2.51893
-2.52019
-2.52129
-2.52238
-2.52348
-2.52443
-2.52396
-2.52333
-2.52270
-2.52238
-2.52223
-2.52207
-2.52207
-2.52207
-2.52176
-2.52034
-2.51893
-2.51720
-2.51500
-2.51312
-2.51108
-2.50919
-2.50731
-2.50511
-2.50322
-2.50118
-2.49898
-2.49694
-2.49474
-2.49270
-2.49065
-2.48861
-2.48673
-2.48484
-2.48311
-2.48107
-2.47919
-2.47730
-2.47542
-2.47338
-2.47149
-2.46976
-2.46788
-2.46599
-2.46411
-2.46222
-2.46097
-2.46034
-2.45955
-2.45924
-2.45892
-2.45830
-2.45783
-2.45735
-2.45657
-2.45610
-2.45563
-2.45515
-2.45453
-2.45406
-2.45374
-2.45374
-2.45358
-2.45343
-2.45327
-2.45311
-2.45327
-2.45327
-2.45358
-2.45390
-2.45390
-2.45123
-2.45029
-2.44934
-2.44919
-2.44903
-2.44903
-2.44919
-2.44934
-2.44966
-2.45013
-2.45060
-2.45091
-2.45107
-2.45107
-2.45123
-2.45138
-2.45138
-2.45138
-2.45107
-2.45060
-2.45013
-2.44966
-2.44934
-2.44903
-2.44871
-2.44840
-2.44809
-2.44777
-2.44714
-2.44667
-2.44620
-2.44573
-2.44526
-2.44479
-2.44416
-2.44369
-2.44322
-2.44275
-2.44227
-2.44180
-2.44133
-2.44086
-2.44055
-2.44008
-2.43960
-2.43929
-2.43913
-2.43850
-2.43709
-2.43568
-2.43426
-2.43316
-2.43191
-2.43081
-2.42986
-2.42924
-2.42829
-2.42735
-2.42594
-2.42468
-2.42311
-2.42091
-2.41918
-2.41793
-2.41667
-2.41541
-2.41384
-2.41227
-2.41070
-2.40929
-2.40473
-2.40033
-2.39578
-2.39154
-2.38761
-2.38384
-2.38038
-2.37724
-2.37426
-2.37127
-2.36845
-2.36546
-2.36248
-2.36138
-2.36044
-2.35934
-2.35792
-2.35635
-2.35509
-2.35352
-2.35180
-2.35007
-2.34850
-2.34661
-2.34504
-2.34331
-2.34127
-2.33923
-2.33703
-2.33499
-2.33326
-2.33169
-2.33028
-2.32871
-2.32729
-2.32572
-2.32415
-2.32258
-2.32101
-2.31944
-2.31787
-2.31630
-2.31488
-2.31331
-2.31284
-2.31315
-2.31363
-2.31410
-2.31441
-2.31441
-2.31410
-2.31394
-2.31363
-2.31347
-2.31315
-2.31300
-2.31284
-2.31300
-2.31331
-2.31347
-2.31378
-2.31394
-2.31410
-2.31425
-2.31551
-2.31692
-2.31850
-2.32007
-2.32179
-2.32352
-2.32541
-2.32713
-2.32871
-2.32981
-2.33012
-2.33075
-2.33106
-2.33169
-2.33200
-2.33263
-2.33326
-2.33389
-2.33452
-2.33515
-2.33577
-2.33625
-2.33687
-2.33750
-2.33813
-2.33876
-2.33954
-2.34049
-2.34127
-2.34206
-2.34300
-2.34379
-2.34457
-2.34536
-2.34614
-2.34693
-2.34771
-2.34834
-2.34913
-2.34991
-2.35085
-2.35164
-2.35258
-2.35337
-2.35431
-2.35509
-2.35588
-2.35667
-2.35761
-2.35839
-2.35996
-2.36154
-2.36326
-2.36483
-2.36656
-2.36829
-2.37002
-2.37143
-2.37284
-2.37426
-2.37599
-2.37693
-2.37787
-2.37913
-2.38023
-2.38133
-2.38258
-2.38368
-2.38463
-2.38604
-2.38714
-2.38824
-2.39122
-2.39389
-2.39656
-2.39923
-2.40190
-2.40458
-2.40662
-2.40834
-2.41023
-2.41180
-2.41337
-2.41479
-2.41651
-2.41808
-2.41871
-2.41824
-2.41667
-2.41588
-2.41447
-2.41337
-2.41196
-2.40976
-2.40850
-2.40662
-2.40489
-2.40379
-2.40190
-2.40002
-2.39766
-2.39546
-2.39358
-2.39138
-2.38918
-2.38714
-2.38510
-2.38321
-2.38117
-2.37960
-2.37771
-2.37552
-2.37347
-2.37127
-2.36939
-2.36750
-2.36531
-2.36326
-2.36122
-2.35934
-2.35714
-2.35509
-2.35321
-2.35164
-2.35070
-2.34991
-2.34975
-2.34928
-2.34850
-2.34756
-2.34740
-2.34708
-2.34724
-2.34724
-2.34724
-2.34928
-2.35180
-2.35337
-2.35462
-2.35509
-2.35604
-2.35635
-2.35714
-2.35777
-2.35824
-2.35855
-2.35902
-2.35934
-2.35965
-2.35965
-2.35777
-2.35619
-2.35431
-2.35274
-2.35117
-2.35023
-2.34928
-2.34850
-2.34787
-2.34787
-2.34771
-2.34551
-2.34237
-2.33892
-2.33546
-2.33216
-2.32918
-2.32604
-2.32289
-2.31991
-2.31692
-2.31378
-2.31080
-2.30813
-2.30530
-2.30247
-2.29980
-2.29713
-2.29462
-2.29211
-2.28975
-2.28739
-2.28504
-2.28268
-2.28033
-2.27797
-2.27546
-2.27294
-2.27027
-2.26776
-2.26525
-2.26258
-2.25990
-2.25723
-2.25456
-2.25189
-2.24907
-2.24577
-2.24231
-2.23917
-2.23603
-2.23320
-2.23037
-2.22770
-2.22503
-2.22283
-2.22063
-2.21844
-2.21655
-2.21451
-2.21247
-2.21058
-2.20854
-2.20634
-2.20414
-2.20257
-2.20021
-2.19817
-2.19566
-2.19330
-2.19079
-2.18843
-2.18608
-2.18372
-2.18121
-2.17869
-2.17618
-2.17367
-2.17115
-2.16864
-2.16629
-2.16424
-2.16236
-2.16110
-2.16032
-2.15937
-2.15843
-2.15859
-2.15906
-2.15875
-2.15859
-2.15843
-2.15843
-2.15843
-2.15827
-2.15812
-2.15827
-2.15859
-2.15890
-2.15906
-2.15937
-2.15875
-2.15780
-2.15686
-2.15592
-2.15498
-2.15419
-2.15340
-2.15262
-2.15183
-2.15058
-2.14963
-2.14963
-2.14995
-2.14995
-2.14995
-2.14995
-2.15011
-2.15026
-2.15073
-2.15105
-2.15136
-2.15152
-2.15168
-2.15183
-2.15042
-2.14885
-2.14791
-2.14681
-2.14524
-2.14351
-2.14241
-2.14257
-2.14241
-2.14225
-2.14178
-2.14115
-2.14021
-2.13942
-2.13864
-2.13785
-2.13691
-2.13613
-2.13534
-2.13456
-2.13393
-2.13330
-2.13283
-2.13236
-2.13188
-2.13126
-2.13094
-2.13063
-2.13031
-2.12984
-2.12921
-2.12906
-2.13031
-2.13141
-2.13283
-2.13393
-2.13408
-2.13393
-2.13361
-2.13346
-2.13346
-2.13393
-2.13424
-2.13267
-2.13094
-2.12890
-2.12670
-2.12466
-2.12246
-2.12042
-2.11822
-2.11649
-2.11445
-2.11256
-2.11068
-2.10848
-2.10628
-2.10424
-2.10188
-2.09968
-2.09748
-2.09544
-2.09371
-2.09183
-2.08994
-2.08837
-2.08633
-2.08460
-2.08240
-2.08052
-2.07832
-2.07644
-2.07439
-2.07251
-2.07062
-2.06890
-2.06717
-2.06528
-2.06340
-2.06151
-2.05947
-2.05743
-2.05554
-2.05334
-2.05162
-2.05005
-2.05177
-2.05256
-2.05366
-2.05413
-2.05444
-2.05444
-2.05460
-2.05460
-2.05460
-2.05444
-2.05460
-2.05492
-2.05539
-2.05602
-2.05759
-2.06010
-2.06183
-2.06418
-2.06623
-2.06827
-2.06670
-2.06717
-2.06733
-2.06733
-2.06827
-2.06921
-2.06890
-2.06780
-2.06685
-2.06607
-2.06528
-2.06685
-2.07000
-2.07219
-2.07502
-2.07769
-2.08021
-2.08240
-2.08508
-2.08759
-2.09010
-2.09293
-2.09560
-2.09874
-2.10204
-2.10455
-2.10612
-2.10785
-2.10927
-2.11068
-2.11225
-2.11351
-2.11445
-2.11539
-2.11618
-2.11712
-2.11806
-2.11885
-2.11979
-2.12073
-2.12152
-2.12246
-2.12372
-2.12482
-2.12607
-2.12717
-2.12859
-2.12984
-2.13141
-2.13298
-2.13487
-2.13660
-2.13833
-2.14005
-2.14225
-2.14492
-2.14712
-2.14916
-2.15058
-2.15168
-2.15309
-2.15435
-2.15560
-2.15686
-2.15733
-2.15765
-2.15812
-2.15843
-2.15906
-2.15953
-2.16016
-2.16094
-2.16157
-2.16236
-2.16299
-2.16377
-2.16440
-2.16487
-2.16503
-2.16189
-2.15937
-2.15623
-2.15325
-2.15105
-2.14932
-2.14806
-2.14696
-2.14571
-2.14429
-2.14319
-2.14178
-2.14068
-2.13942
-2.13801
-2.13675
-2.13534
-2.13393
-2.13283
-2.13157
-2.13031
-2.12890
-2.12749
-2.12623
-2.12497
-2.12372
-2.12230
-2.12105
-2.11979
-2.11853
-2.11743
-2.11618
-2.11476
-2.11351
-2.11225
-2.11099
-2.10958
-2.10832
-2.10707
-2.10565
-2.10455
-2.10345
-2.10235
-2.10110
-2.09748
-2.09481
-2.09152
-2.08727
-2.08366
-2.07989
-2.07581
-2.07219
-2.06905
-2.06560
-2.06230
-2.05947
-2.05711
-2.05539
-2.05334
-2.05193
-2.05083
-2.04942
-2.04785
-2.04659
-2.04675
-2.04659
-2.04628
-2.04973
-2.05193
-2.05413
-2.05586
-2.05759
-2.05884
-2.06041
-2.06167
-2.06293
-2.06387
-2.06261
-2.06073
-2.05947
-2.05774
-2.05602
-2.05413
-2.05225
-2.05005
-2.04800
-2.04596
-2.04392
-2.04204
-2.04046
-2.03889
-2.03748
-2.03622
-2.03528
-2.03402
-2.03135
-2.02931
-2.02711
-2.02523
-2.02334
-2.02161
-2.01973
-2.01800
-2.01565
-2.01345
-2.01093
-2.00873
-2.00685
-2.00449
-2.00292
-2.00088
-1.99884
-1.99664
-1.99428
-1.99208
-1.98973
-1.98721
-1.98470
-1.98234
-1.97983
-1.97716
-1.97481
-1.97229
-1.96978
-1.96727
-1.96459
-1.96192
-1.95925
-1.95706
-1.95486
-1.95281
-1.95046
-1.94826
-1.94622
-1.94417
-1.94229
-1.94025
-1.93852
-1.93711
-1.93554
-1.93428
-1.93318
-1.93208
-1.93114
-1.93035
-1.92972
-1.92909
-1.92847
-1.92784
-1.92737
-1.92674
-1.92627
-1.92564
-1.92470
-1.92360
-1.92360
-1.92375
-1.92407
-1.92407
-1.92470
-1.92438
-1.92360
-1.92344
-1.92313
-1.92250
-1.92140
-1.92014
-1.91888
-1.91779
-1.91653
-1.91527
-1.91402
-1.91307
-1.91213
-1.91103
-1.90993
-1.90915
-1.90836
-1.90758
-1.90679
-1.90600
-1.90538
-1.90459
-1.90381
-1.90302
-1.90223
-1.90145
-1.90035
-1.89941
-1.89846
-1.89784
-1.89721
-1.89658
-1.89611
-1.89532
-1.89517
-1.89501
-1.89469
-1.89328
-1.89155
-1.88920
-1.88700
-1.88480
-1.88276
-1.88071
-1.87883
-1.87694
-1.87506
-1.87333
-1.87160
-1.86972
-1.86799
-1.86626
-1.86438
-1.86249
-1.86077
-1.85904
-1.85715
-1.85542
-1.85370
-1.85197
-1.85024
-1.84679
-1.84254
-1.83877
-1.83516
-1.83139
-1.82841
-1.82574
-1.82354
-1.82244
-1.82071
-1.81930
-1.81788
-1.81647
-1.81521
-1.81348
-1.81191
-1.81019
-1.80861
-1.80704
-1.80532
-1.80375
-1.80217
-1.80060
-1.79856
-1.79621
-1.79385
-1.79196
-1.78977
-1.78725
-1.78521
-1.78270
-1.78018
-1.77767
-1.77579
-1.77343
-1.77092
-1.76809
-1.76589
-1.76322
-1.76039
-1.75819
-1.75536
-1.75269
-1.75018
-1.74751
-1.74484
-1.74217
-1.73966
-1.73777
-1.73620
-1.73432
-1.73243
-1.73039
-1.72819
-1.72583
-1.72363
-1.72128
-1.71877
-1.71641
-1.71358
-1.71091
-1.70824
-1.70557
-1.70290
-1.70007
-1.69725
-1.69552
-1.69410
-1.69285
-1.69112
-1.68955
-1.68766
-1.68562
-1.68342
-1.68122
-1.67902
-1.67667
-1.67463
-1.67227
-1.67007
-1.66850
-1.66724
-1.66599
-1.66457
-1.66316
-1.66190
-1.66049
-1.65908
-1.65782
-1.65640
-1.65515
-1.65389
-1.65106
-1.64761
-1.64462
-1.64133
-1.63803
-1.63457
-1.63159
-1.62813
-1.62483
-1.62153
-1.61823
-1.61494
-1.61164
-1.60818
-1.60488
-1.60143
-1.59829
-1.59514
-1.59200
-1.58870
-1.58556
-1.58242
-1.57896
-1.57551
-1.57221
-1.56860
-1.56514
-1.56184
-1.55823
-1.55477
-1.55226
-1.55006
-1.54786
-1.54676
-1.54551
-1.54425
-1.54315
-1.54205
-1.54048
-1.53938
-1.53781
-1.53624
-1.53498
-1.53294
-1.53106
-1.52933
-1.52776
-1.52603
-1.52414
-1.52257
-1.52069
-1.51802
-1.51535
-1.51283
-1.51016
-1.50749
-1.50498
-1.50215
-1.49948
-1.49681
-1.49508
-1.49336
-1.49147
-1.48959
-1.48754
-1.48550
-1.48346
-1.48142
-1.47953
-1.47781
-1.47592
-1.47404
-1.47215
-1.47027
-1.46822
-1.46634
-1.46320
-1.45943
-1.45519
-1.45157
-1.44922
-1.44749
-1.44482
-1.44278
-1.44073
-1.43775
-1.43571
-1.43335
-1.43084
-1.42864
-1.42644
-1.42393
-1.42157
-1.42016
-1.41874
-1.41717
-1.41560
-1.41387
-1.41136
-1.40885
-1.40649
-1.40382
-1.40146
-1.39864
-1.39612
-1.39361
-1.39094
-1.38843
-1.38576
-1.38324
-1.38073
-1.37837
-1.37586
-1.37350
-1.37115
-1.36879
-1.36644
-1.36408
-1.36172
-1.35937
-1.35717
-1.35465
-1.35246
-1.35010
-1.34774
-1.34539
-1.34335
-1.34146
-1.33958
-1.33785
-1.33753
-1.33675
-1.33643
-1.33565
-1.33471
-1.33361
-1.33313
-1.33204
-1.33094
-1.33031
-1.32936
-1.32889
-1.32874
-1.32827
-1.32811
-1.32779
-1.32779
-1.32764
-1.32764
-1.32748
-1.32732
-1.32717
-1.32701
-1.32685
-1.32669
-1.32654
-1.32544
-1.32183
-1.31868
-1.31538
-1.31256
-1.30957
-1.30690
-1.30423
-1.30156
-1.29873
-1.29685
-1.29528
-1.29465
-1.29449
-1.29402
-1.29465
-1.29512
-1.29575
-1.29591
-1.29622
-1.29638
-1.29654
-1.29654
-1.29669
-1.29669
-1.29685
-1.29701
-1.29716
-1.29732
-1.29748
-1.29763
-1.29779
-1.29795
-1.29811
-1.29826
-1.29858
-1.29873
-1.29905
-1.29921
-1.29889
-1.29858
-1.29826
-1.29811
-1.29779
-1.29748
-1.29732
-1.29716
-1.29701
-1.29795
-1.29968
-1.30203
-1.30392
-1.30596
-1.30690
-1.30769
-1.30832
-1.30926
-1.31020
-1.31114
-1.31177
-1.31240
-1.31319
-1.31350
-1.31350
-1.31287
-1.31271
-1.31240
-1.31193
-1.31146
-1.31099
-1.31161
-1.31334
-1.31460
-1.31617
-1.31978
-1.32324
-1.32669
-1.33046
-1.33408
-1.33785
-1.34146
-1.34492
-1.34837
-1.35198
-1.35575
-1.35921
-1.36282
-1.36644
-1.37036
-1.37413
-1.37790
-1.38183
-1.38560
-1.38937
-1.39298
-1.39644
-1.40021
-1.40366
-1.40728
-1.41089
-1.41466
-1.41827
-1.42188
-1.42534
-1.42895
-1.43241
-1.43571
-1.43901
-1.44215
-1.44545
-1.44670
-1.44859
-1.45016
-1.45157
-1.45346
-1.45519
-1.45770
-1.46037
-1.46288
-1.46540
-1.46791
-1.47027
-1.47246
-1.47466
-1.47702
-1.47922
-1.48142
-1.48362
-1.48566
-1.48770
-1.48959
-1.49163
-1.49351
-1.49556
-1.49744
-1.49933
-1.50105
-1.50231
-1.50247
-1.50278
-1.50294
-1.50278
-1.50262
-1.50262
-1.50294
-1.50278
-1.50247
-1.50090
-1.49917
-1.49728
-1.49587
-1.49446
-1.49288
-1.49179
-1.49100
-1.49084
-1.49037
-1.49037
-1.48849
-1.48707
-1.48582
-1.48472
-1.48362
-1.48267
-1.48158
-1.48063
-1.48000
-1.47890
-1.47812
-1.47765
-1.47702
-1.47639
-1.47592
-1.47561
-1.47529
-1.47466
-1.47451
-1.47388
-1.47356
-1.47309
-1.47278
-1.47278
-1.47325
-1.47498
-1.47686
-1.47875
-1.47922
-1.47906
-1.47922
-1.47922
-1.47828
-1.47655
-1.47435
-1.47278
-1.47136
-1.47011
-1.46885
-1.46760
-1.46618
-1.46477
-1.46335
-1.46163
-1.46006
-1.45848
-1.45691
-1.45534
-1.45393
-1.45252
-1.45126
-1.44985
-1.44843
-1.44702
-1.44576
-1.44419
-1.44278
-1.44152
-1.44011
-1.43869
-1.43744
-1.43618
-1.43477
-1.43335
-1.43194
-1.43052
-1.42911
-1.42770
-1.42613
-1.42471
-1.42330
-1.42173
-1.42031
-1.41890
-1.41749
-1.41607
-1.41466
-1.41325
-1.41183
-1.41105
-1.41010
-1.40916
-1.40853
-1.40759
-1.40681
-1.40602
-1.40523
-1.40429
-1.40335
-1.40241
-1.40146
-1.40036
-1.39942
-1.39832
-1.39722
-1.39628
-1.39550
-1.39471
-1.39424
-1.39377
-1.39330
-1.39298
-1.39267
-1.39235
-1.39188
-1.39141
-1.39078
-1.39015
-1.38968
-1.38921
-1.38874
-1.38890
-1.38953
-1.39000
-1.39031
-1.39078
-1.39110
-1.39125
-1.39125
-1.39157
-1.39157
-1.39283
-1.39471
-1.39628
-1.39801
-1.39974
-1.40146
-1.40304
-1.40461
-1.40618
-1.40759
-1.40916
-1.41073
-1.41230
-1.41387
-1.41544
-1.41717
-1.41890
-1.42063
-1.42220
-1.42377
-1.42503
-1.42628
-1.42770
-1.42911
-1.43052
-1.43210
-1.43351
-1.43508
-1.43649
-1.43791
-1.43885
-1.43854
-1.43854
-1.43822
-1.43822
-1.43822
-1.43838
-1.43854
-1.43885
-1.43901
-1.43963
-1.44058
-1.44121
-1.44246
-1.44293
-1.44388
-1.44498
-1.44592
-1.44686
-1.44796
-1.44906
-1.45016
-1.45126
-1.45440
-1.45691
-1.45974
-1.46257
-1.46555
-1.46822
-1.47121
-1.47404
-1.47686
-1.47969
-1.48252
-1.48519
-1.48770
-1.49037
-1.49304
-1.49540
-1.49823
-1.49933
-1.50042
-1.50152
-1.50184
-1.50215
-1.50247
-1.50262
-1.50262
-1.50294
-1.50294
-1.50310
-1.50310
-1.50325
-1.50325
-1.50357
-1.50357
-1.50372
-1.50388
-1.50404
-1.50419
-1.50435
-1.50529
-1.50608
-1.50624
-1.50702
-1.50734
-1.50781
-1.50828
-1.50906
-1.50875
-1.50844
-1.50844
-1.50796
-1.50796
-1.50781
-1.50734
-1.50718
-1.50639
-1.50498
-1.50247
-1.50090
-1.50027
-1.49933
-1.49885
-1.49870
-1.49807
-1.49697
-1.49571
-1.49524
-1.49493
-1.49665
-1.50042
-1.50561
-1.50954
-1.51331
-1.51676
-1.52069
-1.52414
-1.52744
-1.53106
-1.53420
-1.53671
-1.53938
-1.54205
-1.54504
-1.54755
-1.55053
-1.55320
-1.55540
-1.55697
-1.55886
-1.56121
-1.56373
-1.56624
-1.56891
-1.57158
-1.57425
-1.57692
-1.57912
-1.58116
-1.58242
-1.58336
-1.58415
-1.58493
-1.58540
-1.58603
-1.58635
-1.58682
-1.58698
-1.58698
-1.58698
-1.58713
-1.58698
-1.58698
-1.58729
-1.58729
-1.58729
-1.58729
-1.58713
-1.58682
-1.58603
-1.58540
-1.58462
-1.58415
-1.58336
-1.58273
-1.58226
-1.58179
-1.58132
-1.58101
-1.58069
-1.58022
-1.57975
-1.57928
-1.57865
-1.57802
-1.57802
-1.57818
-1.57865
-1.57865
-1.57881
-1.57881
-1.57865
-1.57849
-1.57834
-1.57802
-1.57786
-1.57849
-1.57912
-1.58006
-1.58085
-1.58132
-1.58116
-1.58054
-1.58038
-1.58022
-1.58006
-1.57975
-1.57959
-1.57959
-1.57975
-1.58006
-1.58038
-1.58069
-1.58116
-1.58179
-1.58242
-1.58289
-1.58352
-1.58415
-1.58462
-1.58525
-1.58588
-1.58635
-1.58698
-1.58745
-1.58792
-1.58839
-1.58886
-1.58855
-1.58870
-1.58917
-1.58949
-1.58949
-1.58965
-1.58980
-1.58980
-1.58902
-1.58808
-1.58666
-1.58446
-1.58336
-1.58336
-1.58431
-1.58415
-1.58383
-1.58493
-1.58478
-1.58462
-1.58462
-1.58525
-1.58525
-1.58399
-1.58305
-1.58132
-1.57975
-1.57786
-1.57614
-1.57425
-1.57237
-1.57095
-1.56891
-1.56671
-1.56451
-1.56279
-1.56106
-1.55902
-1.55776
-1.55744
-1.55619
-1.55509
-1.55477
-1.55399
-1.55336
-1.55289
-1.55242
-1.55179
-1.55148
-1.55085
-1.55053
-1.55022
-1.55179
-1.55289
-1.55430
-1.55572
-1.55729
-1.55854
-1.55996
-1.56153
-1.56294
-1.56451
-1.56593
-1.56750
-1.56907
-1.57048
-1.57205
-1.57347
-1.57472
-1.57614
-1.57739
-1.57865
-1.57991
-1.58132
-1.58258
-1.58383
-1.58509
-1.58650
-1.58776
-1.58917
-1.59075
-1.59216
-1.59357
-1.59499
-1.59656
-1.59797
-1.59938
-1.60080
-1.60221
-1.60347
-1.60473
-1.60598
-1.60740
-1.60865
-1.60991
-1.61132
-1.61258
-1.61384
-1.61509
-1.61651
-1.61776
-1.61902
-1.62028
-1.62169
-1.62310
-1.62436
-1.62577
-1.62703
-1.62829
-1.62954
-1.63096
-1.63221
-1.63347
-1.63488
-1.63614
-1.63740
-1.63865
-1.63991
-1.64164
-1.64337
-1.64478
-1.64635
-1.64777
-1.64918
-1.65059
-1.65216
-1.65358
-1.65483
-1.65593
-1.65703
-1.65829
-1.65955
-1.66237
-1.66520
-1.66803
-1.67101
-1.67368
-1.67635
-1.67902
-1.68169
-1.68421
-1.68704
-1.68955
-1.69222
-1.69489
-1.69772
-1.70039
-1.70306
-1.70588
-1.70856
-1.71138
-1.71405
-1.71688
-1.71955
-1.72238
-1.72505
-1.72740
-1.72913
-1.73102
-1.73275
-1.73494
-1.73683
-1.73919
-1.74123
-1.74343
-1.74578
-1.74783
-1.75050
-1.75301
-1.75552
-1.75819
-1.76071
-1.76322
-1.76495
-1.76746
-1.76997
-1.77233
-1.77500
-1.77751
-1.78003
-1.78270
-1.78568
-1.78741
-1.78914
-1.79039
-1.79165
-1.79244
-1.79338
-1.79432
-1.79511
-1.79573
-1.79652
-1.79731
-1.79825
-1.79919
-1.79998
-1.80092
-1.80092
-1.80092
-1.80076
-1.80280
-1.80579
-1.80830
-1.81160
-1.81427
-1.81710
-1.81961
-1.82212
-1.82464
-1.82715
-1.82982
-1.83265
-1.83516
-1.83689
-1.83893
-1.84066
-1.84239
-1.84427
-1.84569
-1.84694
-1.84679
-1.84569
-1.84569
-1.84694
-1.84851
-1.84977
-1.85087
-1.85165
-1.85244
-1.85024
-1.84631
-1.84207
-1.83846
-1.83485
-1.83123
-1.82919
-1.82809
-1.82684
-1.82589
-1.82542
-1.82527
-1.82542
-1.82778
-1.82998
-1.83249
-1.83469
-1.83736
-1.84019
-1.84254
-1.84474
-1.84710
-1.84930
-1.85118
-1.85338
-1.85542
-1.85715
-1.85919
-1.86108
-1.86296
-1.86485
-1.86673
-1.86862
-1.87050
-1.87239
-1.87427
-1.87632
-1.87836
-1.88024
-1.88276
-1.88684
-1.89077
-1.89469
-1.89846
-1.90223
-1.90585
-1.90946
-1.91292
-1.91637
-1.91983
-1.92328
-1.92674
-1.93004
-1.93318
-1.93648
-1.93962
-1.94276
-1.94606
-1.94920
-1.95250
-1.95580
-1.95910
-1.96240
-1.96569
-1.96899
-1.97229
-1.97543
-1.97763
-1.98046
-1.98313
-1.98769
-1.99208
-1.99680
-2.00088
-2.00575
-2.00968
-2.01423
-2.01879
-2.02366
-2.02696
-2.02931
-2.03151
-2.03355
-2.03544
-2.03638
-2.03732
-2.03607
-2.03481
-2.03355
-2.03230
-2.03104
-2.02978
-2.02821
-2.02664
-2.02507
-2.02350
-2.02193
-2.02083
-2.02004
-2.01894
-2.01816
-2.01737
-2.01659
-2.01565
-2.01470
-2.01329
-2.01203
-2.01062
-2.00936
-2.00795
-2.00732
-2.00716
-2.00685
-2.00685
-2.00654
-2.00638
-2.00622
-2.00591
-2.00575
-2.00544
-2.00559
-2.00512
-2.00465
-2.00434
-2.00402
-2.00355
-2.00324
-2.00292
-2.00261
-2.00245
-2.00465
-2.00575
-2.00763
-2.00763
-2.00811
-2.00858
-2.00936
-2.00905
-2.00873
-2.00826
-2.00795
-2.00763
-2.00732
-2.00732
-2.00732
-2.00716
-2.00701
-2.00701
-2.00701
-2.00701
-2.00732
-2.00779
-2.00795
-2.00842
-2.00889
-2.00936
-2.00983
-2.01031
-2.01093
-2.01156
-2.01219
-2.01282
-2.01345
-2.01408
-2.01470
-2.01455
-2.01486
-2.01486
-2.01486
-2.01486
-2.01486
-2.01486
-2.01486
-2.01470
-2.01455
-2.01439
-2.01486
-2.01580
-2.01675
-2.01769
-2.01863
-2.01957
-2.01926
-2.01894
-2.01816
-2.01753
-2.01627
-2.01675
-2.01737
-2.01816
-2.01879
-2.01926
-2.01957
-2.01989
-2.02004
-2.02004
-2.02004
-2.02004
-2.02004
-2.02004
-2.02004
-2.02004
-2.02004
-2.02004
-2.02004
-2.02004
-2.02004
-2.02004
-2.02004
-2.02004
-2.02004
-2.02004
-2.02004
-2.02004
-2.02004
-2.02004
-2.02020
-2.02020
-2.02020
-2.02020
-2.02020
-2.02036
-2.02067
-2.02099
-2.02114
-2.02114
-2.02099
-2.02083
-2.02067
-2.02052
-2.02020
-2.02004
-2.01989
-2.01973
-2.01973
-2.01957
-2.01942
-2.01942
-2.01926
-2.01910
-2.01879
-2.01863
-2.01800
-2.01769
-2.01722
-2.01690
-2.01659
-2.01627
-2.01580
-2.01549
-2.01580
-2.01580
-2.01580
-2.01580
-2.01565
-2.01549
-2.01722
-2.02067
-2.02429
-2.02758
-2.03073
-2.03245
-2.03387
-2.03465
-2.03544
-2.03622
-2.03905
-2.04141
-2.04423
-2.04675
-2.04910
-2.05162
-2.05366
-2.05507
-2.05664
-2.05821
-2.05963
-2.06167
-2.06387
-2.06575
-2.06795
-2.07015
-2.07251
-2.07486
-2.07722
-2.07958
-2.08178
-2.08413
-2.08633
-2.08633
-2.08617
-2.08586
-2.08366
-2.08021
-2.07628
-2.07314
-2.06968
-2.06811
-2.06544
-2.06340
-2.06120
-2.05916
-2.05696
-2.05492
-2.05287
-2.05083
-2.04879
-2.04675
-2.04439
-2.04156
-2.03858
-2.03528
-2.03198
-2.02915
-2.02774
-2.02554
-2.02366
-2.02161
-2.02020
-2.01832
-2.01675
-2.01517
-2.01345
-2.01188
-2.01031
-2.00873
-2.00716
-2.00559
-2.00418
-2.00277
-2.00057
-1.99884
-1.99711
-1.99507
-1.99303
-1.99114
-1.98910
-1.98737
-1.98580
-1.98439
-1.98282
-1.98125
-1.97967
-1.97826
-1.97669
-1.97512
-1.97512
-1.97559
-1.97575
-1.97622
-1.97638
-1.97590
-1.97543
-1.97512
-1.97481
-1.97465
-1.97449
-1.97433
-1.97402
-1.97371
-1.97355
-1.97323
-1.97276
-1.97229
-1.97198
-1.97166
-1.97135
-1.97088
-1.97056
-1.97009
-1.96962
-1.96915
-1.96852
-1.96805
-1.96742
-1.96695
-1.96648
-1.96601
-1.96554
-1.96507
-1.96459
-1.96412
-1.96381
-1.96334
-1.96287
-1.96240
-1.96192
-1.96145
-1.96098
-1.96067
-1.96020
-1.95988
-1.95941
-1.95910
-1.95863
-1.95815
-1.95784
-1.95737
-1.95706
-1.95658
-1.95611
-1.95580
-1.95533
-1.95486
-1.95454
-1.95423
-1.95376
-1.95344
-1.95297
-1.95266
-1.95219
-1.95187
-1.95156
-1.95124
-1.95077
-1.95046
-1.95014
-1.94967
-1.94936
-1.94889
-1.94857
-1.94810
-1.94700
-1.94590
-1.94606
-1.94590
-1.94606
-1.94606
-1.94606
-1.94622
-1.94637
-1.94653
-1.94653
-1.94653
-1.94637
-1.94606
-1.94590
-1.94559
-1.94527
-1.94480
-1.94449
-1.94402
-1.94355
-1.94308
-1.94260
-1.94213
-1.94198
-1.94276
-1.94355
-1.94449
-1.94512
-1.94575
-1.94653
-1.94700
-1.94763
-1.94842
-1.94904
-1.94967
-1.95030
-1.95093
-1.95156
-1.95219
-1.95281
-1.95344
-1.95407
-1.95470
-1.95533
-1.95423
-1.95250
-1.95014
-1.94826
-1.94637
-1.94480
-1.94402
-1.94355
-1.94339
-1.94323
-1.94308
-1.94308
-1.94292
-1.94292
-1.94276
-1.94198
-1.94088
-1.93993
-1.93852
-1.93695
-1.93491
-1.93334
-1.93161
-1.93114
-1.93035
-1.92988
-1.92988
-1.93004
-1.93035
-1.93067
-1.93098
-1.93114
-1.93114
-1.93098
-1.93035
-1.92658
-1.92344
-1.92030
-1.91779
-1.91511
-1.91260
-1.91009
-1.90758
-1.90490
-1.90208
-1.89925
-1.89658
-1.89391
-1.89124
-1.88904
-1.88700
-1.88480
-1.88260
-1.88040
-1.87836
-1.87616
-1.87459
-1.87380
-1.87317
-1.87239
-1.87160
-1.87050
-1.86940
-1.86815
-1.86689
-1.86548
-1.86391
-1.86202
-1.86045
-1.85872
-1.85700
-1.85542
-1.85385
-1.85244
-1.85103
-1.84961
-1.84820
-1.84679
-1.84537
-1.84396
-1.84239
-1.84050
-1.83893
-1.83720
-1.83548
-1.83375
-1.83218
-1.83045
-1.82872
-1.82715
-1.82479
-1.82228
-1.81992
-1.81725
-1.81490
-1.81238
-1.80987
-1.80720
-1.80484
-1.80233
-1.79998
-1.79762
-1.79526
-1.79275
-1.79039
-1.78835
-1.78631
-1.78427
-1.78223
-1.78018
-1.77830
-1.77657
-1.77484
-1.77311
-1.77154
-1.76982
-1.76825
-1.76652
-1.76495
-1.76322
-1.76165
-1.76008
-1.75851
-1.75599
-1.75332
-1.75191
-1.75002
-1.74814
-1.74610
-1.74421
-1.74217
-1.74029
-1.73824
-1.73620
-1.73400
-1.73196
-1.72992
-1.72788
-1.72583
-1.72395
-1.72065
-1.71782
-1.71500
-1.71185
-1.70887
-1.70573
-1.70259
-1.69944
-1.69646
-1.69348
-1.69033
-1.68719
-1.68405
-1.68091
-1.67792
-1.67478
-1.67164
-1.66866
-1.66567
-1.66237
-1.65892
-1.65546
-1.65201
-1.64871
-1.64541
-1.64211
-1.63881
-1.63551
-1.63221
-1.62876
-1.62546
-1.62216
-1.61886
-1.61556
-1.61242
-1.60912
-1.60598
-1.60284
-1.59970
-1.59640
-1.59326
-1.59012
-1.58698
-1.58383
-1.58101
-1.57786
-1.57472
-1.57174
-1.57001
-1.56907
-1.56828
-1.56734
-1.56640
-1.56546
-1.56451
-1.56310
-1.56169
-1.56027
-1.55870
-1.55713
-1.55556
-1.55399
-1.55242
-1.55085
-1.54928
-1.54771
-1.54613
-1.54456
-1.54174
-1.53860
-1.53592
-1.53325
-1.53027
-1.52791
-1.52556
-1.52320
-1.52085
-1.51849
-1.51676
-1.51503
-1.51362
-1.51268
-1.51236
-1.51331
-1.51440
-1.51519
-1.51519
-1.51519
-1.51503
-1.51472
-1.51456
-1.51425
-1.51425
-1.51645
-1.51943
-1.52257
-1.52556
-1.52838
-1.53106
-1.53357
-1.53608
-1.53875
-1.54142
-1.54409
-1.54629
-1.54739
-1.54865
-1.54990
-1.55116
-1.55226
-1.55352
-1.55493
-1.55619
-1.55744
-1.55870
-1.56011
-1.56137
-1.56279
-1.56420
-1.56546
-1.56687
-1.56797
-1.56907
-1.57033
-1.57142
-1.57268
-1.57347
-1.57409
-1.57472
-1.57504
-1.57504
-1.57488
-1.57504
-1.57488
-1.57472
-1.57472
-1.57457
-1.57457
-1.57394
-1.57378
-1.57347
-1.57331
-1.57284
-1.57017
-1.56828
-1.56561
-1.56341
-1.56231
-1.56153
-1.56137
-1.56137
-1.56074
-1.56027
-1.55949
-1.55854
-1.55744
-1.55744
-1.55713
-1.55650
-1.55367
-1.55100
-1.54692
-1.54394
-1.54048
-1.53702
-1.53357
-1.53027
-1.52666
-1.52352
-1.52006
-1.51676
-1.51331
-1.51001
-1.50671
-1.50341
-1.50137
-1.49980
-1.49823
-1.49634
-1.49461
-1.49273
-1.49053
-1.48849
-1.48644
-1.48456
-1.48550
-1.48519
-1.48597
-1.48707
-1.48880
-1.49037
-1.49194
-1.49398
-1.49650
-1.49728
-1.49901
-1.50137
-1.50294
-1.50498
-1.50718
-1.50686
-1.50765
-1.50828
-1.51063
-1.51315
-1.51472
-1.51645
-1.51645
-1.51676
-1.51676
-1.51676
-1.51692
-1.51692
-1.51692
-1.51629
-1.51582
-1.51519
-1.51472
-1.51440
-1.51409
-1.51393
-1.51378
-1.51362
-1.51346
-1.51331
-1.51299
-1.51268
-1.51221
-1.51173
-1.51142
-1.51111
-1.51079
-1.51063
-1.51032
-1.51001
-1.50985
-1.50969
-1.50954
-1.50938
-1.50954
-1.50954
-1.50938
-1.50938
-1.50938
-1.51001
-1.51095
-1.51173
-1.51268
-1.51346
-1.51299
-1.51142
-1.50906
-1.50734
-1.50498
-1.50278
-1.50042
-1.49823
-1.49634
-1.49540
-1.49446
-1.49336
-1.49226
-1.49100
-1.49021
-1.49147
-1.49241
-1.49241
-1.49163
-1.49116
-1.49037
-1.49006
-1.48911
-1.48833
-1.48754
-1.48676
-1.48660
-1.48597
-1.48535
-1.48487
-1.48440
-1.48377
-1.48377
-1.48377
-1.48393
-1.48393
-1.48409
-1.48425
-1.48440
-1.48456
-1.48472
-1.48487
-1.48487
-1.48503
-1.48503
-1.48503
-1.48519
-1.48519
-1.48519
-1.48535
-1.48550
-1.48566
-1.48582
-1.48597
-1.48613
-1.48629
-1.48629
-1.48644
-1.48660
-1.48660
-1.48676
-1.48707
-1.48723
-1.48739
-1.48754
-1.48770
-1.48786
-1.48802
-1.48833
-1.48849
-1.48864
-1.48880
-1.48896
-1.48911
-1.48927
-1.48959
-1.48974
-1.48990
-1.49006
-1.48943
-1.48802
-1.48707
-1.48582
-1.48487
-1.48393
-1.48299
-1.48205
-1.48126
-1.48032
-1.47938
-1.47859
-1.47733
-1.47529
-1.47325
-1.47089
-1.46885
-1.46681
-1.46508
-1.46320
-1.46131
-1.45958
-1.45801
-1.45644
-1.45503
-1.45361
-1.45220
-1.45079
-1.45032
-1.45000
-1.44969
-1.44953
-1.44937
-1.44922
-1.44922
-1.44922
-1.44906
-1.44906
-1.44890
-1.44890
-1.44906
-1.44953
-1.45000
-1.45047
-1.45110
-1.45236
-1.45503
-1.45848
-1.46194
-1.46555
-1.46917
-1.47262
-1.47608
-1.47890
-1.48158
-1.48425
-1.48692
-1.48974
-1.49210
-1.49430
-1.49665
-1.49901
-1.50137
-1.50357
-1.50592
-1.50828
-1.51079
-1.51315
-1.51550
-1.51802
-1.52053
-1.52289
-1.52540
-1.52776
-1.53027
-1.53278
-1.53373
-1.53420
-1.53545
-1.53655
-1.53750
-1.53860
-1.53765
-1.53624
-1.53435
-1.53278
-1.53168
-1.52996
-1.52666
-1.52352
-1.52037
-1.51723
-1.51535
-1.51378
-1.51268
-1.51111
-1.51016
-1.50859
-1.50702
-1.50561
-1.50262
-1.50011
-1.49728
-1.49461
-1.49179
-1.49037
-1.48911
-1.48770
-1.48644
-1.48707
-1.48990
-1.49383
-1.49838
-1.50200
-1.50545
-1.50891
-1.51158
-1.51425
-1.51472
-1.51456
-1.51488
-1.51519
-1.51566
-1.51613
-1.51676
-1.51723
-1.51786
-1.51849
-1.51880
-1.51927
-1.51959
-1.52037
-1.52116
-1.52210
-1.52304
-1.52399
-1.52524
-1.52666
-1.52807
-1.52948
-1.53090
-1.53215
-1.53215
-1.53325
-1.53388
-1.53435
-1.53514
-1.53608
-1.53655
-1.53781
-1.53860
-1.53954
-1.54064
-1.54189
-1.54299
-1.54441
-1.54551
-1.54629
-1.54661
-1.54692
-1.54739
-1.54786
-1.54833
-1.54881
-1.54943
-1.54990
-1.55085
-1.55195
-1.55289
-1.55430
-1.55540
-1.55666
-1.55729
-1.55729
-1.55744
-1.55760
-1.55776
-1.55776
-1.55792
-1.55807
-1.55807
-1.55823
-1.55823
-1.55839
-1.55839
-1.55854
-1.55854
-1.55870
-1.55886
-1.55917
-1.55917
-1.55933
-1.55996
-1.55996
-1.56027
-1.56059
-1.56090
-1.56106
-1.56137
-1.56169
-1.56184
-1.56216
-1.56231
-1.56263
-1.56279
-1.56310
-1.56341
-1.56373
-1.56341
-1.56279
-1.56200
-1.56184
-1.56169
-1.56121
-1.56059
-1.55902
-1.55713
-1.55525
-1.55336
-1.55132
-1.54943
-1.54771
-1.54582
-1.54394
-1.54205
-1.54032
-1.53860
-1.53687
-1.53514
-1.53341
-1.53168
-1.52996
-1.52823
-1.52697
-1.52681
-1.52650
-1.52650
-1.52619
-1.52587
-1.52540
-1.52493
-1.52446
-1.52336
-1.52163
-1.51943
-1.51770
-1.51566
-1.51393
-1.51268
-1.51142
-1.51048
-1.50969
-1.50844
-1.50702
-1.50577
-1.50451
-1.50357
-1.50215
-1.50042
-1.49917
-1.49917
-1.49995
-1.50074
-1.50152
-1.50262
-1.50357
-1.50467
-1.50561
-1.50671
-1.50765
-1.50844
-1.50922
-1.51001
-1.51095
-1.51205
-1.51299
-1.51425
-1.51535
-1.51645
-1.51802
-1.52006
-1.52226
-1.52430
-1.52383
-1.52226
-1.52085
-1.51896
-1.51739
-1.51535
-1.51362
-1.51142
-1.50954
-1.50749
-1.50529
-1.50372
-1.50200
-1.50294
-1.50341
-1.50341
-1.50262
-1.50137
-1.50027
-1.49917
-1.49995
-1.50027
-1.49917
-1.49775
-1.49618
-1.49540
-1.49430
-1.49288
-1.49367
-1.49430
-1.49461
-1.49524
-1.49556
-1.49603
-1.49650
-1.49681
-1.49728
-1.49775
-1.49823
-1.49933
-1.50074
-1.50184
-1.50294
-1.50404
-1.50529
-1.50639
-1.50749
-1.50844
-1.50954
-1.51063
-1.51173
-1.51283
-1.51409
-1.51692
-1.51755
-1.51880
-1.51990
-1.52085
-1.52179
-1.52289
-1.52414
-1.52556
-1.52666
-1.52807
-1.52948
-1.53074
-1.53200
-1.53325
-1.53451
-1.53530
-1.53702
-1.53860
-1.54032
-1.54221
-1.54362
-1.54519
-1.54661
-1.54818
-1.54943
-1.55085
-1.55210
-1.55336
-1.55446
-1.55587
-1.55713
-1.55807
-1.55964
-1.56074
-1.56200
-1.56357
-1.56498
-1.56640
-1.56781
-1.56923
-1.57080
-1.57205
-1.57362
-1.57488
-1.57629
-1.57771
-1.57912
-1.58054
-1.58179
-1.58321
-1.58446
-1.58588
-1.58776
-1.58965
-1.59153
-1.59326
-1.59483
-1.59640
-1.59813
-1.59970
-1.60143
-1.60315
-1.60457
-1.60614
-1.60771
-1.60897
-1.61022
-1.61132
-1.61211
-1.61289
-1.61384
-1.61478
-1.61588
-1.61698
-1.61808
-1.61902
-1.61981
-1.62075
-1.62153
-1.62248
-1.62342
-1.62420
-1.62515
-1.62609
-1.62703
-1.62797
-1.62907
-1.63033
-1.63174
-1.63300
-1.63426
-1.63551
-1.63693
-1.63818
-1.63975
-1.64070
-1.64180
-1.64274
-1.64368
-1.64447
-1.64541
-1.64525
-1.64478
-1.64447
-1.64400
-1.64400
-1.64447
-1.64525
-1.64572
-1.64604
-1.64667
-1.64729
-1.64777
-1.64839
-1.64886
-1.64934
-1.64981
-1.65044
-1.65106
-1.65169
-1.65232
-1.65311
-1.65373
-1.65436
-1.65499
-1.65562
-1.65609
-1.65656
-1.65562
-1.65358
-1.65138
-1.64934
-1.64682
-1.64494
-1.64258
-1.64038
-1.63818
-1.63598
-1.63394
-1.63190
-1.62970
-1.62766
-1.62499
-1.62216
-1.61981
-1.61698
-1.61462
-1.61227
-1.60991
-1.60755
-1.60520
-1.60315
-1.60127
-1.59954
-1.59766
-1.59561
-1.59357
-1.59153
-1.58949
-1.58745
-1.58525
-1.58305
-1.58116
-1.57944
-1.57771
-1.57614
-1.57457
-1.57284
-1.57111
-1.56938
-1.56765
-1.56608
-1.56451
-1.56310
-1.56169
-1.56027
-1.55980
-1.55917
-1.55902
-1.55870
-1.55854
-1.55839
-1.55854
-1.55854
-1.55854
-1.55870
-1.55870
-1.55870
-1.55870
-1.55870
-1.55870
-1.55870
-1.55854
-1.55760
-1.55697
-1.55635
-1.55572
-1.55493
-1.55430
-1.55352
-1.55258
-1.55163
-1.55069
-1.54975
-1.54896
-1.54802
-1.54645
-1.54284
-1.53954
-1.53608
-1.53263
-1.52886
-1.52524
-1.52147
-1.51770
-1.51378
-1.51001
-1.50624
-1.50231
-1.49870
-1.49477
-1.49100
-1.48723
-1.48346
-1.47985
-1.47702
-1.47404
-1.47152
-1.46807
-1.46508
-1.46194
-1.45864
-1.45534
-1.45173
-1.44780
-1.44325
-1.43869
-1.43351
-1.42880
-1.42456
-1.41969
-1.41576
-1.41167
-1.40822
-1.40398
-1.40005
-1.39675
-1.39298
-1.38921
-1.38560
-1.38183
-1.37775
-1.37398
-1.37225
-1.37146
-1.37036
-1.36926
-1.36785
-1.36644
-1.36565
-1.36502
-1.36439
-1.36361
-1.36235
-1.36172
-1.36094
-1.35984
-1.35921
-1.35858
-1.35780
-1.35733
-1.35717
-1.35733
-1.35513
-1.35418
-1.35277
-1.35088
-1.34869
-1.34711
-1.34492
-1.34507
-1.34539
-1.34586
-1.34633
-1.34727
-1.34963
-1.35167
-1.35418
-1.35528
-1.35717
-1.35952
-1.36047
-1.36172
-1.36392
-1.36502
-1.36691
-1.36738
-1.36706
-1.36675
-1.36659
-1.36596
-1.36565
-1.36502
-1.36455
-1.36408
-1.36377
-1.36329
-1.36298
-1.36267
-1.36235
-1.36204
-1.36172
-1.36141
-1.36078
-1.36000
-1.35952
-1.35874
-1.35811
-1.35780
-1.35748
-1.35748
-1.35701
-1.35733
-1.35764
-1.35827
-1.35874
-1.35937
-1.36000
-1.36047
-1.36141
-1.36204
-1.36267
-1.36314
-1.36361
-1.36424
-1.36518
-1.36628
-1.36722
-1.36769
-1.36816
-1.36863
-1.36863
-1.36863
-1.36879
-1.36879
-1.36863
-1.36832
-1.36785
-1.36722
-1.36644
-1.36581
-1.36486
-1.36439
-1.36486
-1.36486
-1.36439
-1.36125
-1.35544
-1.35026
-1.34539
-1.34036
-1.33565
-1.33109
-1.32622
-1.32120
-1.31648
-1.31193
-1.30737
-1.30282
-1.29842
-1.29418
-1.28994
-1.28585
-1.28177
-1.27753
-1.27329
-1.26889
-1.26449
-1.25994
-1.25538
-1.25145
-1.24815
-1.24486
-1.24187
-1.23904
-1.23606
-1.23323
-1.22978
-1.22648
-1.22349
-1.22019
-1.21705
-1.21423
-1.21124
-1.20810
-1.20527
-1.20229
-1.19946
-1.19758
-1.19663
-1.19569
-1.19490
-1.19412
-1.19333
-1.19271
-1.19208
-1.19302
-1.19365
-1.19239
-1.19161
-1.19066
-1.19004
-1.18925
-1.18878
-1.18815
-1.18752
-1.18674
-1.18579
-1.18485
-1.18391
-1.18312
-1.18234
-1.18155
-1.18108
-1.18061
-1.18014
-1.17951
-1.17888
-1.17810
-1.17731
-1.17668
-1.17606
-1.17496
-1.17386
-1.17276
-1.17166
-1.17307
-1.17386
-1.17511
-1.17574
-1.17637
-1.17684
-1.17731
-1.17794
-1.17857
-1.17920
-1.17998
-1.18077
-1.18140
-1.18202
-1.18281
-1.18344
-1.18407
-1.18454
-1.18548
-1.18705
-1.18894
-1.19082
-1.19286
-1.19490
-1.19648
-1.19805
-1.19946
-1.20103
-1.20244
-1.20386
-1.20511
-1.20669
-1.20794
-1.20936
-1.21077
-1.21281
-1.21375
-1.21485
-1.21658
-1.21752
-1.21862
-1.22004
-1.22098
-1.22208
-1.22318
-1.22412
-1.22522
-1.22648
-1.22726
-1.22726
-1.22711
-1.22695
-1.22695
-1.22679
-1.22679
-1.22679
-1.22648
-1.22569
-1.22506
-1.22412
-1.22318
-1.22255
-1.22224
-1.22145
-1.22082
-1.22019
-1.21972
-1.21925
-1.21878
-1.21878
-1.21925
-1.21925
-1.21957
-1.21988
-1.22004
-1.22019
-1.22004
-1.21972
-1.21941
-1.21910
-1.21894
-1.21862
-1.21847
-1.21831
-1.21800
-1.21784
-1.21752
-1.21721
-1.21705
-1.21674
-1.21642
-1.21611
-1.21580
-1.21548
-1.21470
-1.21360
-1.21281
-1.21171
-1.21061
-1.20983
-1.20873
-1.20779
-1.20700
-1.20606
-1.20511
-1.20511
-1.20511
-1.20511
-1.20480
-1.20480
-1.20559
-1.20653
-1.20716
-1.20841
-1.20904
-1.20998
-1.21108
-1.21203
-1.21313
-1.21407
-1.21391
-1.21391
-1.21375
-1.21360
-1.21344
-1.21313
-1.21265
-1.21234
-1.21203
-1.21187
-1.21030
-1.20873
-1.20669
-1.20496
-1.20276
-1.20072
-1.19852
-1.19632
-1.19428
-1.19208
-1.18988
-1.18768
-1.18548
-1.18360
-1.18202
-1.18061
-1.17920
-1.17778
-1.17606
-1.17448
-1.17260
-1.17087
-1.16914
-1.16742
-1.16569
-1.16396
-1.16223
-1.16035
-1.15862
-1.15658
-1.15469
-1.15265
-1.15061
-1.14872
-1.14684
-1.14527
-1.14370
-1.14213
-1.14071
-1.13914
-1.13773
-1.13616
-1.13459
-1.13286
-1.13129
-1.12972
-1.12877
-1.12815
-1.12752
-1.12689
-1.12610
-1.12548
-1.12485
-1.12406
-1.12343
-1.12265
-1.12202
-1.12123
-1.12045
-1.11982
-1.11904
-1.11841
-1.11778
-1.11715
-1.11636
-1.11574
-1.11527
-1.11464
-1.11385
-1.11322
-1.11260
-1.11244
-1.11212
-1.11150
-1.11102
-1.11040
-1.10977
-1.10914
-1.10835
-1.10741
-1.10694
-1.10647
-1.10600
-1.10553
-1.10506
-1.10458
-1.10411
-1.10380
-1.10333
-1.10286
-1.10254
-1.10207
-1.10176
-1.10066
-1.09924
-1.09720
-1.09657
-1.09673
-1.09704
-1.09500
-1.09280
-1.09045
-1.08809
-1.08589
-1.08322
-1.08086
-1.07835
-1.07600
-1.07364
-1.07128
-1.06908
-1.06688
-1.06453
-1.06233
-1.06044
-1.05762
-1.05479
-1.05243
-1.04945
-1.04694
-1.04458
-1.04222
-1.03955
-1.03720
-1.03484
-1.03264
-1.03029
-1.02793
-1.02557
-1.02322
-1.02102
-1.01819
-1.01568
-1.01316
-1.01065
-1.01018
-1.01065
-1.01018
-1.01034
-1.01034
-1.01018
-1.01018
-1.01018
-1.01049
-1.01081
-1.01112
-1.01128
-1.01128
-1.01144
-1.01159
-1.01112
-1.01002
-1.00924
-1.00845
-1.00782
-1.00704
-1.00641
-1.00594
-1.00562
-1.00531
-1.00500
-1.00468
-1.00484
-1.00562
-1.00657
-1.00735
-1.00751
-1.00719
-1.00672
-1.00625
-1.00562
-1.00515
-1.00437
-1.00374
-1.00342
-1.00327
-1.00327
-1.00342
-1.00358
-1.00390
-1.00405
-1.00437
-1.00468
-1.00578
-1.00719
-1.00892
-1.01034
-1.01206
-1.01363
-1.01521
-1.01678
-1.01835
-1.01992
-1.02149
-1.02306
-1.02463
-1.02620
-1.02777
-1.02919
-1.03076
-1.03233
-1.03374
-1.03531
-1.03657
-1.03735
-1.03814
-1.03892
-1.03987
-1.04081
-1.04175
-1.04254
-1.04348
-1.04395
-1.04427
-1.04505
-1.04568
-1.04615
-1.04694
-1.04725
-1.04819
-1.04898
-1.04882
-1.04961
-1.05008
-1.05039
-1.05071
-1.05133
-1.05149
-1.05165
-1.05228
-1.05243
-1.05275
-1.05322
-1.05369
-1.05416
-1.05495
-1.05542
-1.05605
-1.05652
-1.05715
-1.05777
-1.05793
-1.05793
-1.05605
-1.05306
-1.05086
-1.04835
-1.04584
-1.04301
-1.04034
-1.03767
-1.03484
-1.03217
-1.02950
-1.02667
-1.02400
-1.02133
-1.01882
-1.01615
-1.01348
-1.01096
-1.00861
-1.00625
-1.00437
-1.00295
-1.00185
-1.00028
-0.99856
-0.99667
-0.99447
-0.99243
-0.99023
-0.98756
-0.98520
-0.98269
-0.98002
-0.97735
-0.97499
-0.97248
-0.96997
-0.96730
-0.96478
-0.96180
-0.95881
-0.95567
-0.95285
-0.94986
-0.94625
-0.94358
-0.94028
-0.93698
-0.93415
-0.93085
-0.92771
-0.92473
-0.92159
-0.91860
-0.91546
-0.91248
-0.90965
-0.90651
-0.90352
-0.90038
-0.89740
-0.89441
-0.89127
-0.88829
-0.88609
-0.88404
-0.88122
-0.87839
-0.87540
-0.87258
-0.86959
-0.86645
-0.86347
-0.86127
-0.86001
-0.86001
-0.85985
-0.85938
-0.85907
-0.85860
-0.85813
-0.85765
-0.85718
-0.85656
-0.85640
-0.85593
-0.85577
-0.85546
-0.85530
-0.85514
-0.85514
-0.85498
-0.85498
-0.85483
-0.85451
-0.85388
-0.85326
-0.85263
-0.85153
-0.84996
-0.84807
-0.84666
-0.84493
-0.84320
-0.84289
-0.84320
-0.84399
-0.84399
-0.84540
-0.84635
-0.84760
-0.84886
-0.84996
-0.85137
-0.85247
-0.85357
-0.85467
-0.85561
-0.85671
-0.85765
-0.85860
-0.85954
-0.86080
-0.86205
-0.86331
-0.86472
-0.86614
-0.86755
-0.86881
-0.87006
-0.87132
-0.87273
-0.87603
-0.87870
-0.88137
-0.88389
-0.88656
-0.88907
-0.89158
-0.89363
-0.89567
-0.90069
-0.90619
-0.91122
-0.91672
-0.92174
-0.92677
-0.93164
-0.93667
-0.94138
-0.94640
-0.95002
-0.95379
-0.95740
-0.96101
-0.96478
-0.96840
-0.97232
-0.97625
-0.98002
-0.98395
-0.98787
-0.99196
-0.99636
-1.00060
-1.00468
-1.00877
-1.01285
-1.01693
-1.02086
-1.02479
-1.02871
-1.03280
-1.03673
-1.04081
-1.04489
-1.04913
-1.05322
-1.05746
-1.06170
-1.06594
-1.07003
-1.07411
-1.07819
-1.08244
-1.08652
-1.09060
-1.09453
-1.09704
-1.09987
-1.10270
-1.10537
-1.10804
-1.11087
-1.11354
-1.11636
-1.11904
-1.11904
-1.11825
-1.11778
-1.11715
-1.11699
-1.11684
-1.11684
-1.11668
-1.11636
-1.11605
-1.11574
-1.11527
-1.11495
-1.11448
-1.11401
-1.11354
-1.11322
-1.11275
-1.11228
-1.11197
-1.11150
-1.11118
-1.11087
-1.11055
-1.11024
-1.10992
-1.10961
-1.10945
-1.10914
-1.10883
-1.10851
-1.10820
-1.10788
-1.10757
-1.10725
-1.10694
-1.10663
-1.10631
-1.10600
-1.10568
-1.10537
-1.10506
-1.10474
-1.10443
-1.10411
-1.10380
-1.10364
-1.10333
-1.10270
-1.10191
-1.10129
-1.10050
-1.09971
-1.09909
-1.09830
-1.09752
-1.09704
-1.09799
-1.09846
-1.09987
-1.10160
-1.10301
-1.10521
-1.10757
-1.11008
-1.11228
-1.11511
-1.11778
-1.12045
-1.12296
-1.12532
-1.12752
-1.12987
-1.13207
-1.13427
-1.13647
-1.13883
-1.14087
-1.14291
-1.14511
-1.14747
-1.14888
-1.15061
-1.15186
-1.15344
-1.15501
-1.15658
-1.15815
-1.15956
-1.16113
-1.16239
-1.16427
-1.16647
-1.16820
-1.16914
-1.17009
-1.17071
-1.17197
-1.17260
-1.17354
-1.17464
-1.17935
-1.18281
-1.18705
-1.19082
-1.19475
-1.19836
-1.20213
-1.20574
-1.20967
-1.21344
-1.21737
-1.22114
-1.22538
-1.23009
-1.23496
-1.23983
-1.24470
-1.24957
-1.25444
-1.25931
-1.26418
-1.26905
-1.27392
-1.27863
-1.28350
-1.28821
-1.29308
-1.29795
-1.30360
-1.30973
-1.31601
-1.32198
-1.32779
-1.33345
-1.33879
-1.34397
-1.34884
-1.35371
-1.35905
-1.36439
-1.36989
-1.37508
-1.37994
-1.38576
-1.39220
-1.39942
-1.40618
-1.41325
-1.42031
-1.42754
-1.43445
-1.44152
-1.44843
-1.45519
-1.46194
-1.46869
-1.47545
-1.48205
-1.48880
-1.49556
-1.50231
-1.50906
-1.51582
-1.52257
-1.52933
-1.53592
-1.54252
-1.54928
-1.55587
-1.56263
-1.56923
-1.57598
-1.58273
-1.58965
-1.59640
-1.60315
-1.60975
-1.61619
-1.62279
-1.62923
-1.63598
-1.64242
-1.64886
-1.65562
-1.66269
-1.66976
-1.67667
-1.68358
-1.69002
-1.69552
-1.69992
-1.70369
-1.70746
-1.71107
-1.71484
-1.71877
-1.72222
-1.72599
-1.72976
-1.73463
-1.74091
-1.74688
-1.75238
-1.75756
-1.76306
-1.76683
-1.77029
-1.77343
-1.77531
-1.77720
-1.77924
-1.78065
-1.78223
-1.78380
-1.78490
-1.78505
-1.78490
-1.78505
-1.78505
-1.78505
-1.78537
-1.78552
-1.78568
-1.78568
-1.78584
-1.78631
-1.78819
-1.79024
-1.79322
-1.79573
-1.79840
-1.80076
-1.80343
-1.80579
-1.80830
-1.80987
-1.80783
-1.80610
-1.80390
-1.80265
-1.80139
-1.80045
-1.79935
-1.79840
-1.79715
-1.79605
-1.79479
-1.79369
-1.79259
-1.79165
-1.79055
-1.78929
-1.78819
-1.78725
-1.78615
-1.78521
-1.78411
-1.78317
-1.78207
-1.78113
-1.78018
-1.77924
-1.77830
-1.77736
-1.77626
-1.77516
-1.77406
-1.77296
-1.77202
-1.77076
-1.76997
-1.76934
-1.76856
-1.76793
-1.76730
-1.76652
-1.76589
-1.76510
-1.76448
-1.76369
-1.76290
-1.76228
-1.76149
-1.76071
-1.75992
-1.75913
-1.75835
-1.75756
-1.75694
-1.75615
-1.75552
-1.75474
-1.75411
-1.75332
-1.75269
-1.75222
-1.75144
-1.75081
-1.75018
-1.74955
-1.74877
-1.74814
-1.74751
-1.74673
-1.74641
-1.74578
-1.74515
-1.74468
-1.74406
-1.74358
-1.74374
-1.74327
-1.74233
-1.74170
-1.73997
-1.73856
-1.73699
-1.73542
-1.73384
-1.73227
-1.73117
-1.72976
-1.72866
-1.72756
-1.72646
-1.72521
-1.72442
-1.72363
-1.72379
-1.72395
-1.72426
-1.72489
-1.72505
-1.72536
-1.72552
-1.72536
-1.72536
-1.72536
-1.72552
-1.72489
-1.72363
-1.72269
-1.72175
-1.72081
-1.71986
-1.71892
-1.71814
-1.71735
-1.71641
-1.71484
-1.71390
-1.71311
-1.71248
-1.71138
-1.71075
-1.71013
-1.70950
-1.70918
-1.70871
-1.70856
-1.70824
-1.70808
-1.70793
-1.70746
-1.70714
-1.70683
-1.70620
-1.70573
-1.70510
-1.70447
-1.70369
-1.70290
-1.70211
-1.70133
-1.70070
-1.70023
-1.69960
-1.69913
-1.69850
-1.69787
-1.69725
-1.69677
-1.69630
-1.69505
-1.69458
-1.69489
-1.69426
-1.69269
-1.69096
-1.68876
-1.68719
-1.68641
-1.68609
-1.68546
-1.68468
-1.68374
-1.68327
-1.68248
-1.68169
-1.68059
-1.67855
-1.67620
-1.67415
-1.67211
-1.67023
-1.66834
-1.66661
-1.66489
-1.66300
-1.66112
-1.65908
-1.65719
-1.65515
-1.65326
-1.65138
-1.64949
-1.64761
-1.64572
-1.64447
-1.64321
-1.64180
-1.64070
-1.63944
-1.63897
-1.63897
-1.63897
-1.63897
-1.63897
-1.63928
-1.63975
-1.64054
-1.64101
-1.64164
-1.64211
-1.64258
-1.64305
-1.64368
-1.64368
-1.64368
-1.64384
-1.64384
-1.64400
-1.64415
-1.64415
-1.64431
-1.64447
-1.64447
-1.64447
-1.64462
-1.64462
-1.64462
-1.64462
-1.64462
-1.64462
-1.64462
-1.64462
-1.64478
-1.64478
-1.64478
-1.64478
-1.64478
-1.64478
-1.64494
-1.64494
-1.64494
-1.64509
-1.64509
-1.64509
-1.64525
-1.64635
-1.64824
-1.65044
-1.65232
-1.65389
-1.65483
-1.65625
-1.65860
-1.66143
-1.66410
-1.66646
-1.66913
-1.67180
-1.67463
-1.67635
-1.67824
-1.68012
-1.68201
-1.68436
-1.68688
-1.68971
-1.69143
-1.69473
-1.69803
-1.70086
-1.70227
-1.70526
-1.70698
-1.70887
-1.71091
-1.71280
-1.71452
-1.71688
-1.71861
-1.71986
-1.72206
-1.72363
-1.72521
-1.72693
-1.72819
-1.72866
-1.72929
-1.73039
-1.73117
-1.73227
-1.73353
-1.73494
-1.73636
-1.73761
-1.73903
-1.74044
-1.74186
-1.74327
-1.74453
-1.74594
-1.74735
-1.74877
-1.75018
-1.75159
-1.75285
-1.75427
-1.75568
-1.75678
-1.75756
-1.75804
-1.75851
-1.75866
-1.75898
-1.75913
-1.75929
-1.75898
-1.75835
-1.75804
-1.75741
-1.75709
-1.75741
-1.75788
-1.75851
-1.75898
-1.75913
-1.75851
-1.75929
-1.75898
-1.75866
-1.75866
-1.75804
-1.75694
-1.75552
-1.75458
-1.75317
-1.75191
-1.75065
-1.74908
-1.74798
-1.74673
-1.74547
-1.74421
-1.74311
-1.74186
-1.74076
-1.73966
-1.73856
-1.73730
-1.73620
-1.73510
-1.73400
-1.73400
-1.73432
-1.73494
-1.73526
-1.73573
-1.73620
-1.73683
-1.73746
-1.73856
-1.73903
-1.74029
-1.74170
-1.74248
-1.74296
-1.74437
-1.74484
-1.74531
-1.74625
-1.74704
-1.74767
-1.74845
-1.74924
-1.75002
-1.75175
-1.75285
-1.75427
-1.75584
-1.75725
-1.75882
-1.76039
-1.76212
-1.76400
-1.76542
-1.76652
-1.76825
-1.76982
-1.77123
-1.77264
-1.77390
-1.77516
-1.77641
-1.77798
-1.78018
-1.78160
-1.78270
-1.78348
-1.78458
-1.78584
-1.78694
-1.78788
-1.78882
-1.78992
-1.79086
-1.79196
-1.79291
-1.79401
-1.79511
-1.79621
-1.79746
-1.79872
-1.79998
-1.80123
-1.80233
-1.80359
-1.80469
-1.80579
-1.80689
-1.80799
-1.80846
-1.80877
-1.80924
-1.80971
-1.81019
-1.81066
-1.81097
-1.81144
-1.81191
-1.81254
-1.81301
-1.81348
-1.81396
-1.81458
-1.81521
-1.81568
-1.81631
-1.81678
-1.81725
-1.81757
-1.81773
-1.81788
-1.81804
-1.81804
-1.81804
-1.81820
-1.81820
-1.81820
-1.81820
-1.81835
-1.81835
-1.81835
-1.81835
-1.81835
-1.81835
-1.81851
-1.81851
-1.81820
-1.81788
-1.81773
-1.81773
-1.81773
-1.81788
-1.81804
-1.81820
-1.81851
-1.81867
-1.81883
-1.81898
-1.81930
-1.81945
-1.81961
-1.81977
-1.81977
-1.81945
-1.81883
-1.81773
-1.81584
-1.81396
-1.81223
-1.81050
-1.80861
-1.80720
-1.80657
-1.80547
-1.80437
-1.80375
-1.80249
-1.80155
-1.80045
-1.79935
-1.79809
-1.79683
-1.79511
-1.79306
-1.79118
-1.78945
-1.78772
-1.78615
-1.78442
-1.78270
-1.78097
-1.77924
-1.77751
-1.77579
-1.77421
-1.77264
-1.77092
-1.76934
-1.76777
-1.76605
-1.76448
-1.76023
-1.75474
-1.75002
-1.74437
-1.73903
-1.73353
-1.72819
-1.72269
-1.71719
-1.71185
-1.70651
-1.70117
-1.69583
-1.69049
-1.68515
-1.67981
-1.67573
-1.67274
-1.66929
-1.66661
-1.66347
-1.66096
-1.65876
-1.65672
-1.65468
-1.65216
-1.64996
-1.64745
-1.64494
-1.64242
-1.64007
-1.63787
-1.63598
-1.63426
-1.63237
-1.63017
-1.62844
-1.62640
-1.62467
-1.62279
-1.62153
-1.62028
-1.61933
-1.61823
-1.61729
-1.61682
-1.61666
-1.61635
-1.61619
-1.61588
-1.61556
-1.61525
-1.61509
-1.61494
-1.61462
-1.61446
-1.61415
-1.61399
-1.61384
-1.61352
-1.61321
-1.61289
-1.61258
-1.61227
-1.61195
-1.61164
-1.61117
-1.61085
-1.61054
-1.61022
-1.60975
-1.60944
-1.60881
-1.60834
-1.60834
-1.60850
-1.60865
-1.60881
-1.60912
-1.60944
-1.60991
-1.61054
-1.61085
-1.61101
-1.61101
-1.61117
-1.61117
-1.61117
-1.61132
-1.61148
-1.61258
-1.61274
-1.61305
-1.61258
-1.61242
-1.61227
-1.61195
-1.61164
-1.61148
-1.61117
-1.61085
-1.61054
-1.61007
-1.60959
-1.60912
-1.60865
-1.60818
-1.60897
-1.60975
-1.61054
-1.61195
-1.61462
-1.61713
-1.61949
-1.62185
-1.62405
-1.62593
-1.62766
-1.62734
-1.62656
-1.62625
-1.62562
-1.62515
-1.62483
-1.62436
-1.62405
-1.62248
-1.62043
-1.61839
-1.61604
-1.61415
-1.61211
-1.61038
-1.60708
-1.60331
-1.60017
-1.59719
-1.59404
-1.59106
-1.58823
-1.58525
-1.58226
-1.57928
-1.57739
-1.57582
-1.57519
-1.57441
-1.57425
-1.57362
-1.57237
-1.57095
-1.57064
-1.56970
-1.56907
-1.56923
-1.56938
-1.56938
-1.56938
-1.56938
-1.56907
-1.56875
-1.56734
-1.56546
-1.56326
-1.56137
-1.55917
-1.55744
-1.55540
-1.55352
-1.55163
-1.54818
-1.54472
-1.54142
-1.53828
-1.53514
-1.53231
-1.52917
-1.52619
-1.52336
-1.52053
-1.51770
-1.51488
-1.51205
-1.50922
-1.50702
-1.50498
-1.50310
-1.50105
-1.49901
-1.49697
-1.49493
-1.49304
-1.49084
-1.48880
-1.48676
-1.48472
-1.48267
-1.48063
-1.47859
-1.47655
-1.47451
-1.47246
-1.47042
-1.46838
-1.46555
-1.46257
-1.45927
-1.45597
-1.45267
-1.45000
-1.44733
-1.44372
-1.44073
-1.43806
-1.43461
-1.43162
-1.42911
-1.42597
-1.42314
-1.42031
-1.41764
-1.41513
-1.41262
-1.40995
-1.40759
-1.40508
-1.40256
-1.39974
-1.39785
-1.39644
-1.39502
-1.39392
-1.39283
-1.39173
-1.39063
-1.38858
-1.38686
-1.38481
-1.38293
-1.38104
-1.37932
-1.37759
-1.37602
-1.37445
-1.37288
-1.37131
-1.37021
-1.36958
-1.36911
-1.36816
-1.36722
-1.36628
-1.36534
-1.36439
-1.36361
-1.36267
-1.36172
-1.36094
-1.36000
-1.35905
-1.35811
-1.35733
-1.35654
-1.35575
-1.35513
-1.35434
-1.35371
-1.35308
-1.35230
-1.35167
-1.35104
-1.35041
-1.34963
-1.34900
-1.34837
-1.34743
-1.34633
-1.34507
-1.34397
-1.34287
-1.34272
-1.34209
-1.34146
-1.34099
-1.34036
-1.33973
-1.33910
-1.33848
-1.33800
-1.33738
-1.33690
-1.33628
-1.33581
-1.33533
-1.33486
-1.33439
-1.33392
-1.33329
-1.33282
-1.33235
-1.33188
-1.33141
-1.33094
-1.33046
-1.32999
-1.32952
-1.32905
-1.32842
-1.32779
-1.32732
-1.32669
-1.32528
-1.32450
-1.32371
-1.32292
-1.32214
-1.32135
-1.32057
-1.31994
-1.31931
-1.31868
-1.31806
-1.31743
-1.31680
-1.31601
-1.31538
-1.31476
-1.31413
-1.31366
-1.31303
-1.31256
-1.31209
-1.31146
-1.31083
-1.31036
-1.30989
-1.30926
-1.30879
-1.30942
-1.31067
-1.31177
-1.31303
-1.31413
-1.31444
-1.31507
-1.31554
-1.31617
-1.31664
-1.31743
-1.31790
-1.31853
-1.31915
-1.31963
-1.32104
-1.32245
-1.32402
-1.32544
-1.32669
-1.32795
-1.32921
-1.33031
-1.33141
-1.33251
-1.33361
-1.33486
-1.33596
-1.33706
-1.33816
-1.33926
-1.34052
-1.34162
-1.34193
-1.34225
-1.34256
-1.34303
-1.34335
-1.34366
-1.34397
-1.34429
-1.34382
-1.34366
-1.34335
-1.34303
-1.34272
-1.34240
-1.34209
-1.34193
-1.34177
-1.34162
-1.34146
-1.34130
-1.34115
-1.34115
-1.34099
-1.34083
-1.34052
-1.34036
-1.34052
-1.34020
-1.33942
-1.33942
-1.33895
-1.33848
-1.33785
-1.33722
-1.33706
-1.33675
-1.33628
-1.33675
-1.33675
-1.33675
-1.33643
-1.33581
-1.33533
-1.33518
-1.33439
-1.33408
-1.33376
-1.33329
-1.33282
-1.33219
-1.33298
-1.33376
-1.33376
-1.33423
-1.33471
-1.33502
-1.33502
-1.33533
-1.33549
-1.33549
-1.33565
-1.33565
-1.33565
-1.33565
-1.33423
-1.33219
-1.33156
-1.33141
-1.33094
-1.32936
-1.32764
-1.32560
-1.32371
-1.32167
-1.31963
-1.31758
-1.31806
-1.31853
-1.31963
-1.32120
-1.32292
-1.32512
-1.32748
-1.32984
-1.33219
-1.33455
-1.33612
-1.33675
-1.33706
-1.33706
-1.33706
-1.33722
-1.33738
-1.33753
-1.33769
-1.33785
-1.33800
-1.33706
-1.33581
-1.33392
-1.33251
-1.33062
-1.32905
-1.32717
-1.32544
-1.32355
-1.32261
-1.32387
-1.32450
-1.32560
-1.32622
-1.32701
-1.32764
-1.32827
-1.32889
-1.32952
-1.33015
-1.33094
-1.33188
-1.33282
-1.33361
-1.33455
-1.33533
-1.33628
-1.33706
-1.33785
-1.33863
-1.33958
-1.34036
-1.34115
-1.34193
-1.34272
-1.34350
-1.34429
-1.34507
-1.34586
-1.34664
-1.34617
-1.34602
-1.34570
-1.34539
-1.34507
-1.34460
-1.34492
-1.34602
-1.34633
-1.34727
-1.34821
-1.34931
-1.35026
-1.35136
-1.35230
-1.35340
-1.35434
-1.35528
-1.35623
-1.35685
-1.35764
-1.35921
-1.36031
-1.36157
-1.36314
-1.36471
-1.36628
-1.36801
-1.36973
-1.37162
-1.37335
-1.37523
-1.37696
-1.37885
-1.38073
-1.38246
-1.38419
-1.38576
-1.38733
-1.38906
-1.38968
-1.39125
-1.39267
-1.39377
-1.39487
-1.39628
-1.39769
-1.39911
-1.40052
-1.40146
-1.40256
-1.40351
-1.40429
-1.40476
-1.40681
-1.40948
-1.41230
-1.41497
-1.41764
-1.42000
-1.42236
-1.42424
-1.42550
-1.42644
-1.42723
-1.42707
-1.42581
-1.42487
-1.42456
-1.42424
-1.42487
-1.42487
-1.42518
-1.42550
-1.42723
-1.42895
-1.43115
-1.43319
-1.43508
-1.43696
-1.43885
-1.44058
-1.44215
-1.44372
-1.44529
-1.44686
-1.44827
-1.44985
-1.45142
-1.45314
-1.45503
-1.45676
-1.45848
-1.46021
-1.46178
-1.46351
-1.46524
-1.46712
-1.46901
-1.47089
-1.47278
-1.47451
-1.47639
-1.47812
-1.48000
-1.48173
-1.48346
-1.48535
-1.48707
-1.48880
-1.49069
-1.49241
-1.49414
-1.49587
-1.49760
-1.49933
-1.50121
-1.50341
-1.50545
-1.50765
-1.50985
-1.51205
-1.51425
-1.51645
-1.51755
-1.51880
-1.52006
-1.52116
-1.52226
-1.52367
-1.52509
-1.52729
-1.53011
-1.53310
-1.53498
-1.53561
-1.53687
-1.53797
-1.53875
-1.53954
-1.54064
-1.54142
-1.54189
-1.54111
-1.54142
-1.54064
-1.54017
-1.53875
-1.53765
-1.53671
-1.53561
-1.53451
-1.53357
-1.53278
-1.53184
-1.53137
-1.53074
-1.53011
-1.53058
-1.53043
-1.53011
-1.52996
-1.52948
-1.52917
-1.52870
-1.52838
-1.52917
-1.53043
-1.53027
-1.53058
-1.53090
-1.53106
-1.53121
-1.53137
-1.53153
-1.53043
-1.52933
-1.52870
-1.52776
-1.52681
-1.52619
-1.52493
-1.52336
-1.52194
-1.52006
-1.51833
-1.51660
-1.51488
-1.51331
-1.51252
-1.51331
-1.51425
-1.51535
-1.51739
-1.51959
-1.52242
-1.52461
-1.52697
-1.52948
-1.53215
-1.53467
-1.53750
-1.54017
-1.54268
-1.54535
-1.54771
-1.55006
-1.55226
-1.55446
-1.55682
-1.55902
-1.56137
-1.56357
-1.56577
-1.56797
-1.57017
-1.57252
-1.57488
-1.57708
-1.57944
-1.58179
-1.58415
-1.58650
-1.58980
-1.59373
-1.59703
-1.60017
-1.60331
-1.60630
-1.60944
-1.61258
-1.61572
-1.61886
-1.62200
-1.62530
-1.62829
-1.63159
-1.63457
-1.63771
-1.64070
-1.64368
-1.64572
-1.64557
-1.64588
-1.64572
-1.64572
-1.64557
-1.64541
-1.64541
-1.64541
-1.64792
-1.65044
-1.65358
-1.65640
-1.65923
-1.66253
-1.66583
-1.66866
-1.67196
-1.67494
-1.67792
-1.68091
-1.68405
-1.68719
-1.69002
-1.69300
-1.69599
-1.69913
-1.70211
-1.70526
-1.70698
-1.70777
-1.70887
-1.70997
-1.71107
-1.71233
-1.71327
-1.71437
-1.71531
-1.71625
-1.71877
-1.72159
-1.72458
-1.72788
-1.73117
-1.73479
-1.73824
-1.74170
-1.74515
-1.74830
-1.75144
-1.75442
-1.75756
-1.76228
-1.76762
-1.77249
-1.77751
-1.78223
-1.78694
-1.79134
-1.79589
-1.80045
-1.80516
-1.80971
-1.81427
-1.81898
-1.82244
-1.82558
-1.82904
-1.83202
-1.83500
-1.83783
-1.84082
-1.84364
-1.84647
-1.84930
-1.85213
-1.85511
-1.85794
-1.86061
-1.86234
-1.86611
-1.86972
-1.87317
-1.87584
-1.87930
-1.88244
-1.88574
-1.88904
-1.89218
-1.89611
-1.90019
-1.90412
-1.90758
-1.91087
-1.91402
-1.91731
-1.92030
-1.92328
-1.92627
-1.92894
-1.93035
-1.93208
-1.93349
-1.93506
-1.93648
-1.93773
-1.93899
-1.94040
-1.94198
-1.94402
-1.94606
-1.94842
-1.95046
-1.95250
-1.95470
-1.95658
-1.95847
-1.96067
-1.96240
-1.96444
-1.96648
-1.96852
-1.97056
-1.97261
-1.97465
-1.97481
-1.97371
-1.97308
-1.97261
-1.97229
-1.97229
-1.97229
-1.97245
-1.97245
-1.97245
-1.97261
-1.97339
-1.97433
-1.97543
-1.97622
-1.97700
-1.97795
-1.97905
-1.97999
-1.98156
-1.98297
-1.98454
-1.98596
-1.98753
-1.98894
-1.99020
-1.99177
-1.99365
-1.99585
-1.99790
-1.99978
-2.00135
-2.00292
-2.00465
-2.00638
-2.00795
-2.00968
-2.01125
-2.01298
-2.01455
-2.01627
-2.01800
-2.01957
-2.02083
-2.02224
-2.02366
-2.02507
-2.02633
-2.02774
-2.02931
-2.03183
-2.03465
-2.03764
-2.04062
-2.04345
-2.04643
-2.04926
-2.05177
-2.05460
-2.05727
-2.06010
-2.06246
-2.06371
-2.06638
-2.06858
-2.07125
-2.07408
-2.07722
-2.08036
-2.08382
-2.08743
-2.09120
-2.09529
-2.09890
-2.10235
-2.10565
-2.10879
-2.11209
-2.11539
-2.11869
-2.12183
-2.12497
-2.12796
-2.13079
-2.13377
-2.13660
-2.13974
-2.14272
-2.14571
-2.14869
-2.15246
-2.15655
-2.15796
-2.15780
-2.15827
-2.15875
-2.16000
-2.16110
-2.16236
-2.16377
-2.16550
-2.16691
-2.16817
-2.16943
-2.17021
-2.17021
-2.16990
-2.16990
-2.17006
-2.16958
-2.16927
-2.16864
-2.16833
-2.16770
-2.16723
-2.16676
-2.16566
-2.16456
-2.16314
-2.16173
-2.16063
-2.15922
-2.15780
-2.15749
-2.15827
-2.15859
-2.15922
-2.15969
-2.16032
-2.16079
-2.16314
-2.16629
-2.16864
-2.17084
-2.17273
-2.17461
-2.17650
-2.17822
-2.17979
-2.18152
-2.18309
-2.18498
-2.18671
-2.18843
-2.19048
-2.19142
-2.19205
-2.19267
-2.19330
-2.19409
-2.19472
-2.19550
-2.19613
-2.19692
-2.19754
-2.19833
-2.19911
-2.19974
-2.20053
-2.20069
-2.20084
-2.20069
-2.20084
-2.20084
-2.20116
-2.20147
-2.20179
-2.20210
-2.20241
-2.20257
-2.20273
-2.20273
-2.20163
-2.20006
-2.19864
-2.19692
-2.19534
-2.19393
-2.19267
-2.19126
-2.19000
-2.18875
-2.18890
-2.18953
-2.19000
-2.19048
-2.19048
-2.19048
-2.19063
-2.19048
-2.19063
-2.19158
-2.19252
-2.19283
-2.19409
-2.19519
-2.19676
-2.19786
-2.19927
-2.19959
-2.19959
-2.19911
-2.19896
-2.19896
-2.19943
-2.19974
-2.20006
-2.20037
-2.20069
-2.20100
-2.20131
-2.20163
-2.20194
-2.20210
-2.20257
-2.20288
-2.20288
-2.20304
-2.20320
-2.20320
-2.20320
-2.20320
-2.20304
-2.20273
-2.20241
-2.20226
-2.20194
-2.20179
-2.20147
-2.20116
-2.20100
-2.20069
-2.20037
-2.20021
-2.19990
-2.19974
-2.19943
-2.19927
-2.19896
-2.19864
-2.19849
-2.19817
-2.19802
-2.19770
-2.19739
-2.19707
-2.19692
-2.19660
-2.19613
-2.19582
-2.19550
-2.19519
-2.19487
-2.19456
-2.19440
-2.19409
-2.19393
-2.19377
-2.19362
-2.19330
-2.19519
-2.19629
-2.19786
-2.19927
-2.20053
-2.20163
-2.20241
-2.20336
-2.20414
-2.20493
-2.20556
-2.20618
-2.20713
-2.20744
-2.20823
-2.20791
-2.20823
-2.20917
-2.21090
-2.21247
-2.21404
-2.21545
-2.21718
-2.21891
-2.22048
-2.22205
-2.22299
-2.22378
-2.22456
-2.22550
-2.22645
-2.22755
-2.22865
-2.22975
-2.23100
-2.23194
-2.23336
-2.23399
-2.23493
-2.23524
-2.23540
-2.23587
-2.23603
-2.23619
-2.23650
-2.23713
-2.23760
-2.23807
-2.23980
-2.24106
-2.24231
-2.24373
-2.24467
-2.24530
-2.24577
-2.24640
-2.24671
-2.24750
-2.24859
-2.24875
-2.24859
-2.24844
-2.24781
-2.24718
-2.24765
-2.24891
-2.24969
-2.25048
-2.25127
-2.25189
-2.25221
-2.25252
-2.25284
-2.25299
-2.25331
-2.25346
-2.25362
-2.25378
-2.25409
-2.25441
-2.25488
-2.25519
-2.25566
-2.25613
-2.25645
-2.25692
-2.25723
-2.25771
-2.25818
-2.25849
-2.25881
-2.25912
-2.25928
-2.25959
-2.25990
-2.26006
-2.26038
-2.26069
-2.26085
-2.26116
-2.26132
-2.26163
-2.26195
-2.26210
-2.26242
-2.26273
-2.26305
-2.26352
-2.26399
-2.26462
-2.26493
-2.26446
-2.26305
-2.26163
-2.26085
-2.25990
-2.25928
-2.25849
-2.25818
-2.25818
-2.25755
-2.25645
-2.25472
-2.25331
-2.25142
-2.24969
-2.24765
-2.24561
-2.24341
-2.24106
-2.23870
-2.23634
-2.23383
-2.23163
-2.22959
-2.22755
-2.22550
-2.22362
-2.22173
-2.21985
-2.21796
-2.21624
-2.21435
-2.21247
-2.21058
-2.20807
-2.20571
-2.20320
-2.20084
-2.19833
-2.19597
-2.19377
-2.19158
-2.18969
-2.18749
-2.18513
-2.18294
-2.18074
-2.17822
-2.17587
-2.17367
-2.17115
-2.16911
-2.16691
-2.16487
-2.16456
-2.16471
-2.16487
-2.16487
-2.16424
-2.16346
-2.16267
-2.16204
-2.16142
-2.16079
-2.16032
-2.15984
-2.16016
-2.16016
-2.16032
-2.16047
-2.16047
-2.16063
-2.16126
-2.16173
-2.16267
-2.16361
-2.16377
-2.16361
-2.16346
-2.16346
-2.16346
-2.16346
-2.16361
-2.16581
-2.16786
-2.17006
-2.17194
-2.17398
-2.17602
-2.17791
-2.17964
-2.18152
-2.18309
-2.18482
-2.18639
-2.18781
-2.18938
-2.19032
-2.19142
-2.19252
-2.19362
-2.19472
-2.19597
-2.19739
-2.19849
-2.19974
-2.20116
-2.20257
-2.20414
-2.20556
-2.20713
-2.20838
-2.20980
-2.21121
-2.21262
-2.21419
-2.21577
-2.21718
-2.21859
-2.21985
-2.22111
-2.22236
-2.22378
-2.22503
-2.22739
-2.23022
-2.23336
-2.23634
-2.23948
-2.24200
-2.24498
-2.24781
-2.25017
-2.25189
-2.25378
-2.25566
-2.25708
-2.25881
-2.26006
-2.26163
-2.26320
-2.26493
-2.26682
-2.26870
-2.27059
-2.27247
-2.27451
-2.27640
-2.27844
-2.28048
-2.28237
-2.28425
-2.28645
-2.28849
-2.29069
-2.29289
-2.29509
-2.29713
-2.29917
-2.30137
-2.30357
-2.30577
-2.30609
-2.30561
-2.30561
-2.30561
-2.30593
-2.30671
-2.30813
-2.30970
-2.31127
-2.31284
-2.31441
-2.31583
-2.31567
-2.31473
-2.31331
-2.31221
-2.31096
-2.31001
-2.30923
-2.30954
-2.30970
-2.30986
-2.30986
-2.31001
-2.31001
-2.30986
-2.30970
-2.30970
-2.30954
-2.30954
-2.30954
-2.31001
-2.31237
-2.31441
-2.31724
-2.31975
-2.32305
-2.32604
-2.32729
-2.32792
-2.32902
-2.32996
-2.33216
-2.33499
-2.33813
-2.34064
-2.34363
-2.34646
-2.34913
-2.35195
-2.35462
-2.35729
-2.35996
-2.36279
-2.36546
-2.36813
-2.37080
-2.37347
-2.37614
-2.37866
-2.38148
-2.38400
-2.38651
-2.38902
-2.39169
-2.39421
-2.39688
-2.39955
-2.40159
-2.40379
-2.40552
-2.40740
-2.40913
-2.41102
-2.41274
-2.41463
-2.41667
-2.41856
-2.42060
-2.42264
-2.42484
-2.42798
-2.43065
-2.43285
-2.43505
-2.43740
-2.43929
-2.44102
-2.44259
-2.44400
-2.44557
-2.44714
-2.44887
-2.45060
-2.45217
-2.45390
-2.45563
-2.45798
-2.46018
-2.46254
-2.46489
-2.46725
-2.46976
-2.47306
-2.47558
-2.47856
-2.48139
-2.48390
-2.48626
-2.48846
-2.49113
-2.49348
-2.49521
-2.49694
-2.49725
-2.49757
-2.49804
-2.49819
-2.49804
-2.49804
-2.49788
-2.49757
-2.49709
-2.49678
-2.49694
-2.49725
-2.49757
-2.49788
-2.49835
-2.49898
-2.49961
-2.50039
-2.50102
-2.50181
-2.50259
-2.50306
-2.50354
-2.50369
-2.50401
-2.50401
-2.50448
-2.50495
-2.50542
-2.50605
-2.50668
-2.50731
-2.50793
-2.50856
-2.50919
-2.50982
-2.51029
-2.51060
-2.51123
-2.51155
-2.51186
-2.51202
-2.51233
-2.51249
-2.51280
-2.51312
-2.51359
-2.51406
-2.51453
-2.51516
-2.51579
-2.51626
-2.51673
-2.51720
-2.51783
-2.51924
-2.52050
-2.52317
-2.52584
-2.52851
-2.53134
-2.53401
-2.53652
-2.53935
-2.54233
-2.54500
-2.54830
-2.55113
-2.55443
-2.55757
-2.56071
-2.56385
-2.56684
-2.57014
-2.57312
-2.57611
-2.57925
-2.58239
-2.58537
-2.58836
-2.59150
-2.59511
-2.59873
-2.60202
-2.60485
-2.60721
-2.60925
-2.61082
-2.61239
-2.61428
-2.61600
-2.61757
-2.61915
-2.62072
-2.62260
-2.62417
-2.62590
-2.62779
-2.62951
-2.63203
-2.63454
-2.63737
-2.64004
-2.64271
-2.64506
-2.64726
-2.64946
-2.65166
-2.65370
-2.65575
-2.65794
-2.65999
-2.66203
-2.66423
-2.66674
-2.66910
-2.67145
-2.67397
-2.67648
-2.67884
-2.68119
-2.68386
-2.68638
-2.68857
-2.69030
-2.69297
-2.69470
-2.69721
-2.70020
-2.70303
-2.70570
-2.70884
-2.71182
-2.71528
-2.71842
-2.72188
-2.72596
-2.72989
-2.73397
-2.73806
-2.74182
-2.74544
-2.74968
-2.75345
-2.75738
-2.76130
-2.76507
-2.76869
-2.77246
-2.77607
-2.77984
-2.78361
-2.78722
-2.79178
-2.79680
-2.80152
-2.80576
-2.81047
-2.81534
-2.82005
-2.82445
-2.82948
-2.83403
-2.83843
-2.84204
-2.84550
-2.84895
-2.85194
-2.85586
-2.85963
-2.86372
-2.86702
-2.87032
-2.87314
-2.87613
-2.87911
-2.88225
-2.88524
-2.88807
-2.89121
-2.89435
-2.89749
-2.90079
-2.90409
-2.90754
-2.91100
-2.91430
-2.91775
-2.91917
-2.91964
-2.92074
-2.92137
-2.92231
-2.92325
-2.92419
-2.92498
-2.92608
-2.92702
-2.92828
-2.92938
-2.93063
-2.93048
-2.93001
-2.93001
-2.92985
-2.92985
-2.93001
-2.93016
-2.93048
-2.93079
-2.93095
-2.93063
-2.93048
-2.93016
-2.92985
-2.92938
-2.92891
-2.92859
-2.92812
-2.92765
-2.92718
-2.92671
-2.92624
-2.92592
-2.92545
-2.92451
-2.92372
-2.92341
-2.92294
-2.92294
-2.92247
-2.92184
-2.92090
-2.91932
-2.91823
-2.91697
-2.91603
-2.91461
-2.91351
-2.91241
-2.91147
-2.91021
-2.90896
-2.90864
-2.90817
-2.90676
-2.90487
-2.90299
-2.90110
-2.90095
-2.90189
-2.90315
-2.90440
-2.90644
-2.90817
-2.90990
-2.91116
-2.91241
-2.91351
-2.91461
-2.91571
-2.91681
-2.91791
-2.91901
-2.92011
-2.92090
-2.92168
-2.92247
-2.92341
-2.92419
-2.92482
-2.92545
-2.92577
-2.92592
-2.92577
-2.92577
-2.92577
-2.92561
-2.92561
-2.92561
-2.92577
-2.92608
-2.92639
-2.92671
-2.92686
-2.92718
-2.92765
-2.92796
-2.92844
-2.92891
-2.92796
-2.92624
-2.92435
-2.92262
-2.92152
-2.92011
-2.91885
-2.91775
-2.91650
-2.91508
-2.91367
-2.91257
-2.91163
-2.91069
-2.90959
-2.90833
-2.90707
-2.90566
-2.90456
-2.90330
-2.90205
-2.90079
-2.89969
-2.89843
-2.89718
-2.89623
-2.89513
-2.89388
-2.89278
-2.89168
-2.89074
-2.88964
-2.88854
-2.88759
-2.88602
-2.88540
-2.88445
-2.88351
-2.88225
-2.88084
-2.87943
-2.87754
-2.87613
-2.87440
-2.87252
-2.87063
-2.86906
-2.86686
-2.86419
-2.86183
-2.85948
-2.85728
-2.85508
-2.85272
-2.85037
-2.84817
-2.84675
-2.84565
-2.84456
-2.84361
-2.84267
-2.84157
-2.84047
-2.83953
-2.83764
-2.83592
-2.83450
-2.83277
-2.83120
-2.82932
-2.82759
-2.82555
-2.82382
-2.82209
-2.82021
-2.81848
-2.81738
-2.81801
-2.81801
-2.81848
-2.81927
-2.81864
-2.81817
-2.81785
-2.81738
-2.81785
-2.81801
-2.81879
-2.81942
-2.82036
-2.82084
-2.82131
-2.82162
-2.82178
-2.82194
-2.82115
-2.82052
-2.82005
-2.81864
-2.81707
-2.81550
-2.81392
-2.81251
-2.81125
-2.81015
-2.80937
-2.80874
-2.80843
-2.80827
-2.80827
-2.80764
-2.80654
-2.80560
-2.80466
-2.80371
-2.80261
-2.80167
-2.80057
-2.79963
-2.79869
-2.79759
-2.79633
-2.79492
-2.79335
-2.79162
-2.79005
-2.78832
-2.78675
-2.78518
-2.78361
-2.78219
-2.78062
-2.77905
-2.77748
-2.77607
-2.77450
-2.77293
-2.77136
-2.76994
-2.76821
-2.76680
-2.76507
-2.76350
-2.76209
-2.75989
-2.75738
-2.75471
-2.75204
-2.74921
-2.74654
-2.74591
-2.74497
-2.74434
-2.74340
-2.74324
-2.74277
-2.74324
-2.74355
-2.74418
-2.74481
-2.74591
-2.74669
-2.74764
-2.74827
-2.74905
-2.74984
-2.75031
-2.75094
-2.75172
-2.75219
-2.75266
-2.75313
-2.75345
-2.75392
-2.75502
-2.75659
-2.75848
-2.76036
-2.76225
-2.76397
-2.76570
-2.76711
-2.76884
-2.77088
-2.77340
-2.77544
-2.77732
-2.77905
-2.78047
-2.78157
-2.78267
-2.78377
-2.78455
-2.78565
-2.78675
-2.78769
-2.78816
-2.78816
-2.78832
-2.78895
-2.79021
-2.79099
-2.79178
-2.79146
-2.78973
-2.78879
-2.78754
-2.78612
-2.78596
-2.78628
-2.78644
-2.78628
-2.78596
-2.78534
-2.78455
-2.78408
-2.78345
-2.78282
-2.78219
-2.78172
-2.78157
-2.78219
-2.78251
-2.78282
-2.78329
-2.78392
-2.78361
-2.78282
-2.78251
-2.78125
-2.77921
-2.77670
-2.77434
-2.77183
-2.76947
-2.76664
-2.76350
-2.76052
-2.75706
-2.75376
-2.75078
-2.74701
-2.74292
-2.74010
-2.73727
-2.73397
-2.73099
-2.72832
-2.72565
-2.72298
-2.72046
-2.71795
-2.71528
-2.71496
-2.71449
-2.71402
-2.71308
-2.71182
-2.71041
-2.71167
-2.71308
-2.71434
-2.71575
-2.71669
-2.71763
-2.71842
-2.71905
-2.71952
-2.71921
-2.71905
-2.71889
-2.71842
-2.71795
-2.71748
-2.71701
-2.71638
-2.71559
-2.71465
-2.71386
-2.71292
-2.71198
-2.71182
-2.71308
-2.71386
-2.71481
-2.71559
-2.71654
-2.71748
-2.71826
-2.71889
-2.71983
-2.72078
-2.72172
-2.72282
-2.72423
-2.72549
-2.72659
-2.72769
-2.72910
-2.73067
-2.73193
-2.73319
-2.73507
-2.73711
-2.73994
-2.74277
-2.74481
-2.74638
-2.74858
-2.75031
-2.75156
-2.75266
-2.75392
-2.75533
-2.75659
-2.75800
-2.75926
-2.76099
-2.76240
-2.76382
-2.76444
-2.76523
-2.76586
-2.76649
-2.76727
-2.76821
-2.76931
-2.77057
-2.77167
-2.77308
-2.77450
-2.77591
-2.77732
-2.77858
-2.77968
-2.78062
-2.78172
-2.78267
-2.78329
-2.78408
-2.78486
-2.78565
-2.78659
-2.78722
-2.78801
-2.78895
-2.78973
-2.79052
-2.79115
-2.79178
-2.79256
-2.79335
-2.79398
-2.79476
-2.79555
-2.79649
-2.79743
-2.79837
-2.79916
-2.79994
-2.80089
-2.80199
-2.80607
-2.81063
-2.81502
-2.81927
-2.82319
-2.82728
-2.83120
-2.83482
-2.83780
-2.84126
-2.84424
-2.84707
-2.84974
-2.85272
-2.85555
-2.85791
-2.86089
-2.86356
-2.86623
-2.86906
-2.87157
-2.87456
-2.87738
-2.88006
-2.88304
-2.88540
-2.88791
-2.89074
-2.89278
-2.89498
-2.89702
-2.89890
-2.90048
-2.90220
-2.90393
-2.90550
-2.90723
-2.90896
-2.91084
-2.91288
-2.91477
-2.91665
-2.91885
-2.92090
-2.92294
-2.92545
-2.92796
-2.93063
-2.93331
-2.93550
-2.93755
-2.93959
-2.94147
-2.94399
-2.94634
-2.94838
-2.94996
-2.95027
-2.95168
-2.95294
-2.95420
-2.95577
-2.95702
-2.95875
-2.96221
-2.96519
-2.96833
-2.97116
-2.97383
-2.97650
-2.97902
-2.98169
-2.98451
-2.98703
-2.98970
-2.99237
-2.99488
-2.99739
-2.99849
-2.99865
-2.99959
-3.00006
-3.00085
-3.00116
-3.00148
-3.00163
-3.00195
-3.00211
-3.00242
-3.00258
-3.00289
-3.00321
-3.00399
-3.00462
-3.00556
-3.00588
-3.00603
-3.00619
-3.00619
-3.00635
-3.00588
-3.00540
-3.00431
-3.00321
-3.00242
-3.00132
-3.00054
-2.99991
-2.99959
-2.99928
-2.99818
-2.99708
-2.99614
-2.99519
-2.99457
-2.99362
-2.99284
-2.99205
-2.99127
-2.99064
-2.99001
-2.98907
-2.98813
-2.98718
-2.98593
-2.98483
-2.98373
-2.98247
-2.98153
-2.98043
-2.97933
-2.97823
-2.97729
-2.97603
-2.97509
-2.97399
-2.97305
-2.97226
-2.97132
-2.97038
-2.96959
-2.96881
-2.96802
-2.96708
-2.96613
-2.96535
-2.96441
-2.96331
-2.96236
-2.96142
-2.96064
-2.96001
-2.95938
-2.95859
-2.95781
-2.95702
-2.95765
-2.95891
-2.96017
-2.96127
-2.96221
-2.96284
-2.96331
-2.96456
-2.96551
-2.96661
-2.96771
-2.96881
-2.97022
-2.97163
-2.97305
-2.97477
-2.97650
-2.97823
-2.97980
-2.98121
-2.98263
-2.98420
-2.98483
-2.98561
-2.98640
-2.98718
-2.98781
-2.98875
-2.98954
-2.99032
-2.99127
-2.99221
-2.99331
-2.99425
-2.99331
-2.99362
-2.99315
-2.99268
-2.99190
-2.99174
-2.99158
-2.99158
-2.99158
-2.99142
-2.99127
-2.99080
-2.99095
-2.99127
-2.99142
-2.99190
-2.99252
-2.99315
-2.99362
-2.99409
-2.99425
-2.99441
-2.99457
-2.99488
-2.99504
-2.99535
-2.99551
-2.99567
-2.99598
-2.99614
-2.99614
-2.99629
-2.99708
-2.99896
-3.00116
-3.00305
-3.00525
-3.00745
-3.00917
-3.01200
-3.01467
-3.01719
-3.01970
-3.02253
-3.02457
-3.02677
-3.02881
-3.03101
-3.03321
-3.03509
-3.03682
-3.03871
-3.04059
-3.04248
-3.04420
-3.04593
-3.04672
-3.04766
-3.04860
-3.04939
-3.05033
-3.05111
-3.05206
-3.05300
-3.05379
-3.05441
-3.05520
-3.05598
-3.05677
-3.05771
-3.05850
-3.05944
-3.06023
-3.06117
-3.06195
-3.06164
-3.06180
-3.06447
-3.06572
-3.06745
-3.06918
-3.07106
-3.07326
-3.07546
-3.07750
-3.07970
-3.08206
-3.08442
-3.08630
-3.08819
-3.09007
-3.09196
-3.09415
-3.09620
-3.09855
-3.10091
-3.10342
-3.10594
-3.10845
-3.11096
-3.11442
-3.11772
-3.12086
-3.12400
-3.12651
-3.12918
-3.13185
-3.13609
-3.14081
-3.14646
-3.15180
-3.15746
-3.16296
-3.16861
-3.17427
-3.17992
-3.18573
-3.19123
-3.19673
-3.20223
-3.20772
-3.21306
-3.21856
-3.22390
-3.22940
-3.23490
-3.24040
-3.24589
-3.25139
-3.25657
-3.26192
-3.26710
-3.27244
-3.27762
-3.28296
-3.28752
-3.29176
-3.29679
-3.30166
-3.30653
-3.31124
-3.31579
-3.32004
-3.32428
-3.32852
-3.33276
-3.33684
-3.34124
-3.34532
-3.34894
-3.35255
-3.35569
-3.35883
-3.36198
-3.36527
-3.36826
-3.37140
-3.37454
-3.37768
-3.38098
-3.38412
-3.38742
-3.39072
-3.39418
-3.39748
-3.40125
-3.40596
-3.41051
-3.41523
-3.41978
-3.42402
-3.42512
-3.42701
-3.42873
-3.43078
-3.43298
-3.43517
-3.43753
-3.43942
-3.44177
-3.44397
-3.44648
-3.44947
-3.45198
-3.45559
-3.45968
-3.46408
-3.46848
-3.47287
-3.47759
-3.48246
-3.48732
-3.49219
-3.49754
-3.50099
-3.50335
-3.50680
-3.50947
-3.51167
-3.51419
-3.51701
-3.51921
-3.52188
-3.52471
-3.52722
-3.53005
-3.53288
-3.53586
-3.53869
-3.54152
-3.54450
-3.54764
-3.55063
-3.55377
-3.55691
-3.55990
-3.56304
-3.56618
-3.56916
-3.57215
-3.57278
-3.57419
-3.57513
-3.57592
-3.57639
-3.57702
-3.57749
-3.57812
-3.57859
-3.57906
-3.57953
-3.58000
-3.58047
-3.58094
-3.58283
-3.58519
-3.58786
-3.59021
-3.59257
-3.59477
-3.59681
-3.59885
-3.60121
-3.60341
-3.60561
-3.60765
-3.60969
-3.61173
-3.61393
-3.61597
-3.61786
-3.62006
-3.62194
-3.62398
-3.62587
-3.62775
-3.62980
-3.63168
-3.63357
-3.63577
-3.63796
-3.64016
-3.64236
-3.64440
-3.64660
-3.64865
-3.65069
-3.65273
-3.65461
-3.65650
-3.65838
-3.66027
-3.66231
-3.66435
-3.66624
-3.66828
-3.67017
-3.67205
-3.67378
-3.67551
-3.67708
-3.67896
-3.68069
-3.68257
-3.68446
-3.68619
-3.68823
-3.68980
-3.69043
-3.69137
-3.69200
-3.69247
-3.69326
-3.69420
-3.69498
-3.69577
-3.69655
-3.69765
-3.69844
-3.69671
-3.69577
-3.69436
-3.69357
-3.69279
-3.69216
-3.69137
-3.69059
-3.68996
-3.68949
-3.68886
-3.68839
-3.68776
-3.68729
-3.68682
-3.68634
-3.68572
-3.68525
-3.68477
-3.68446
-3.68399
-3.68352
-3.68305
-3.68242
-3.68195
-3.68132
-3.68069
-3.68022
-3.67959
-3.67912
-3.67849
-3.67802
-3.67755
-3.67708
-3.67645
-3.67598
-3.67551
-3.67488
-3.67441
-3.67394
-3.67346
-3.67284
-3.67236
-3.67189
-3.67142
-3.67111
-3.67064
-3.67017
-3.66985
-3.66938
-3.66922
-3.66891
-3.66844
-3.66812
-3.66797
-3.66797
-3.66530
-3.66388
-3.66263
-3.66247
-3.66215
-3.66121
-3.66105
-3.66043
-3.65917
-3.65807
-3.65713
-3.65603
-3.65540
-3.65477
-3.65383
-3.65336
-3.65336
-3.65304
-3.65304
-3.65304
-3.65414
-3.65571
-3.65744
-3.65823
-3.65886
-3.65980
-3.66058
-3.66137
-3.66231
-3.66325
-3.66404
-3.66498
-3.66577
-3.66671
-3.66561
-3.66388
-3.66263
-3.66090
-3.65964
-3.65823
-3.65713
-3.65603
-3.65493
-3.65383
-3.65289
-3.65179
-3.65084
-3.64959
-3.64849
-3.64723
-3.64598
-3.64472
-3.64346
-3.64221
-3.64048
-3.63906
-3.63812
-3.63765
-3.63686
-3.63639
-3.63592
-3.63561
-3.63545
-3.63357
-3.63090
-3.62697
-3.62288
-3.61880
-3.61440
-3.61000
-3.60576
-3.60152
-3.59697
-3.59257
-3.58770
-3.58330
-3.57859
-3.57450
-3.56979
-3.56524
-3.55974
-3.55440
-3.54906
-3.54387
-3.53900
-3.53508
-3.53099
-3.52691
-3.52361
-3.52015
-3.51701
-3.51340
-3.50963
-3.50602
-3.50225
-3.49879
-3.49518
-3.49157
-3.48811
-3.48497
-3.48198
-3.47931
-3.47649
-3.47350
-3.47099
-3.46848
-3.46596
-3.46345
-3.46094
-3.45811
-3.45559
-3.45230
-3.44900
-3.44570
-3.44224
-3.43879
-3.43565
-3.43250
-3.42936
-3.42669
-3.42528
-3.42371
-3.42198
-3.42057
-3.41900
-3.41711
-3.41523
-3.41413
-3.41256
-3.41098
-3.40988
-3.40879
-3.40737
-3.40611
-3.40549
-3.40486
-3.40407
-3.40297
-3.40234
-3.40219
-3.40234
-3.40250
-3.40234
-3.40250
-3.40282
-3.40266
-3.40297
-3.40329
-3.40360
-3.40376
-3.40392
-3.40423
-3.40439
-3.40596
-3.40800
-3.40941
-3.41114
-3.41020
-3.41020
-3.40988
-3.41083
-3.41177
-3.41271
-3.41350
-3.41460
-3.41554
-3.41632
-3.41711
-3.41805
-3.41868
-3.41947
-3.41994
-3.42057
-3.42119
-3.42167
-3.42229
-3.42277
-3.42324
-3.42371
-3.42418
-3.42481
-3.42544
-3.42622
-3.42716
-3.42795
-3.42858
-3.42936
-3.43031
-3.43062
-3.43062
-3.43062
-3.43031
-3.42999
-3.42983
-3.42968
-3.42952
-3.42921
-3.42905
-3.42873
-3.42858
-3.42842
-3.42826
-3.42795
-3.42795
-3.42779
-3.42779
-3.42826
-3.42952
-3.43078
-3.43219
-3.43376
-3.43486
-3.43565
-3.43675
-3.43784
-3.43863
-3.43942
-3.44004
-3.44052
-3.44099
-3.44146
-3.44193
-3.44224
-3.44271
-3.44319
-3.44350
-3.44413
-3.44460
-3.44507
-3.44570
-3.44617
-3.44648
-3.44680
-3.44743
-3.44743
-3.44790
-3.44837
-3.44853
-3.44884
-3.44931
-3.44947
-3.44978
-3.45010
-3.45025
-3.45135
-3.45182
-3.45277
-3.45387
-3.45465
-3.45528
-3.45622
-3.45732
-3.45842
-3.45921
-3.46015
-3.46109
-3.46204
-3.46298
-3.46392
-3.46471
-3.46565
-3.46659
-3.46738
-3.46832
-3.46910
-3.46989
-3.47067
-3.47272
-3.47413
-3.47602
-3.47743
-3.47869
-3.48183
-3.48450
-3.48795
-3.49141
-3.49471
-3.49706
-3.50083
-3.50225
-3.50335
-3.50398
-3.50539
-3.50523
-3.50460
-3.50445
-3.50413
-3.50350
-3.50272
-3.50225
-3.50162
-3.50099
-3.50021
-3.49942
-3.49863
-3.49785
-3.49675
-3.49581
-3.49486
-3.49361
-3.49267
-3.49282
-3.49314
-3.49502
-3.49769
-3.50021
-3.50256
-3.50586
-3.50916
-3.51230
-3.51544
-3.51827
-3.52078
-3.52330
-3.52565
-3.52785
-3.53005
-3.53209
-3.53398
-3.53602
-3.53790
-3.53979
-3.54152
-3.54309
-3.54450
-3.54639
-3.54811
-3.54984
-3.55157
-3.55330
-3.55534
-3.55691
-3.55880
-3.56052
-3.56209
-3.56382
-3.56539
-3.56696
-3.56869
-3.57042
-3.57215
-3.57388
-3.57545
-3.57733
-3.57749
-3.57812
-3.57859
-3.57843
-3.57749
-3.57686
-3.57592
-3.57513
-3.57450
-3.57403
-3.57325
-3.57246
-3.57215
-3.57168
-3.57183
-3.57215
-3.57246
-3.57278
-3.57309
-3.57325
-3.57419
-3.57623
-3.57812
-3.58016
-3.58204
-3.58409
-3.58597
-3.58801
-3.58974
-3.59147
-3.59335
-3.59524
-3.59712
-3.59901
-3.60105
-3.60294
-3.60482
-3.60655
-3.60843
-3.61016
-3.61220
-3.61409
-3.61597
-3.61786
-3.61974
-3.62147
-3.62320
-3.62524
-3.62713
-3.62901
-3.63121
-3.63121
-3.62980
-3.62948
-3.62870
-3.62775
-3.62697
-3.62618
-3.62508
-3.62414
-3.62320
-3.62210
-3.62100
-3.61990
-3.61896
-3.61786
-3.61676
-3.61566
-3.61377
-3.61315
-3.61157
-3.60828
-3.60576
-3.60404
-3.60152
-3.59885
-3.59618
-3.59131
-3.58581
-3.58189
-3.57796
-3.57356
-3.56838
-3.56492
-3.56147
-3.55691
-3.55220
-3.54811
-3.54356
-3.54089
-3.53932
-3.53822
-3.53602
-3.53382
-3.53162
-3.52927
-3.52974
-3.53099
-3.53256
-3.53398
-3.53555
-3.53696
-3.53838
-3.53995
-3.54105
-3.54089
-3.54136
-3.54136
-3.54246
-3.54419
-3.54654
-3.54859
-3.55047
-3.55251
-3.55471
-3.55691
-3.55911
-3.56131
-3.56304
-3.56445
-3.56586
-3.56728
-3.56869
-3.57089
-3.57309
-3.57498
-3.57717
-3.57922
-3.58126
-3.58314
-3.58503
-3.58707
-3.58896
-3.59115
-3.59304
-3.59571
-3.59775
-3.59995
-3.60184
-3.60404
-3.60608
-3.60812
-3.61016
-3.61220
-3.61409
-3.61597
-3.61644
-3.61644
-3.61629
-3.61613
-3.61582
-3.61566
-3.61534
-3.61503
-3.61456
-3.61440
-3.61440
-3.61440
-3.61472
-3.61629
-3.61770
-3.61864
-3.61927
-3.62021
-3.62100
-3.62179
-3.62257
-3.62351
-3.62430
-3.62508
-3.62603
-3.62681
-3.62870
-3.63105
-3.63372
-3.63639
-3.63906
-3.64142
-3.64378
-3.64613
-3.64865
-3.65100
-3.65320
-3.65556
-3.65776
-3.65791
-3.65886
-3.66043
-3.66043
-3.65948
-3.65948
-3.65933
-3.65917
-3.65917
-3.65948
-3.65964
-3.65996
-3.66027
-3.66058
-3.66105
-3.66137
-3.66153
-3.66184
-3.66184
-3.66231
-3.66294
-3.66404
-3.66467
-3.66545
-3.66640
-3.66718
-3.66797
-3.66875
-3.66954
-3.67032
-3.67111
-3.67189
-3.67268
-3.67346
-3.67409
-3.67488
-3.67566
-3.67645
-3.67739
-3.67818
-3.67959
-3.68163
-3.68320
-3.68525
-3.68682
-3.68854
-3.69027
-3.69184
-3.69341
-3.69436
-3.69546
-3.69655
-3.69938
-3.70205
-3.70315
-3.70284
-3.70315
-3.70284
-3.70252
-3.70205
-3.70190
-3.70158
-3.70064
-3.69985
-3.69938
-3.69828
-3.69718
-3.69624
-3.69546
-3.69420
-3.69294
-3.69184
-3.69074
-3.68949
-3.68839
-3.68744
-3.68634
-3.68525
-3.68415
-3.68289
-3.68163
-3.68038
-3.67880
-3.67708
-3.67519
-3.67346
-3.67174
-3.67001
-3.66828
-3.66655
-3.66514
-3.66373
-3.66247
-3.66074
-3.65964
-3.65744
-3.65461
-3.65194
-3.64676
-3.64221
-3.63749
-3.63309
-3.62885
-3.62477
-3.62069
-3.61660
-3.61267
-3.60938
-3.60875
-3.60781
-3.60733
-3.60655
-3.60561
-3.60498
-3.60404
-3.60309
-3.60246
-3.60152
-3.60089
-3.60027
-3.59932
-3.59822
-3.59744
-3.59650
-3.59508
-3.59445
-3.59398
-3.59335
-3.59304
-3.59257
-3.59115
-3.58817
-3.58519
-3.58189
-3.57859
-3.57529
-3.57215
-3.56822
-3.56492
-3.56209
-3.55990
-3.55723
-3.55471
-3.55251
-3.54984
-3.54764
-3.54497
-3.54262
-3.54042
-3.53775
-3.53508
-3.53256
-3.53005
-3.52754
-3.52628
-3.52487
-3.52345
-3.52220
-3.52078
-3.51937
-3.51764
-3.51607
-3.51434
-3.51261
-3.51057
-3.50822
-3.50602
-3.50209
-3.49848
-3.49471
-3.49094
-3.48748
-3.48293
-3.47947
-3.47476
-3.47020
-3.46581
-3.46204
-3.45842
-3.45387
-3.45010
-3.44696
-3.44366
-3.44114
-3.43816
-3.43549
-3.43266
-3.42999
-3.42763
-3.42355
-3.42167
-3.42041
-3.41852
-3.41632
-3.41475
-3.41271
-3.41036
-3.40941
-3.40831
-3.40721
-3.40643
-3.40533
-3.40392
-3.40282
-3.40156
-3.40015
-3.39952
-3.39842
-3.39716
-3.39575
-3.39433
-3.39261
-3.39088
-3.38915
-3.38711
-3.38554
-3.38381
-3.38208
-3.38051
-3.37863
-3.37706
-3.37548
-3.37391
-3.37250
-3.37109
-3.36952
-3.36810
-3.36684
-3.36527
-3.36386
-3.36198
-3.35993
-3.35789
-3.35601
-3.35396
-3.35208
-3.35004
-3.34815
-3.34611
-3.34438
-3.34281
-3.34124
-3.33967
-3.33794
-3.33621
-3.33464
-3.33307
-3.33150
-3.33072
-3.33040
-3.32993
-3.32962
-3.32930
-3.32899
-3.32867
-3.32836
-3.32820
-3.32773
-3.32742
-3.32710
-3.32663
-3.32585
-3.32522
-3.32475
-3.32428
-3.32365
-3.32286
-3.32255
-3.32176
-3.32129
-3.32066
-3.31972
-3.31894
-3.31831
-3.31674
-3.31517
-3.31344
-3.31187
-3.31014
-3.30857
-3.30684
-3.30527
-3.30370
-3.30229
-3.30087
-3.29961
-3.29836
-3.29710
-3.29569
-3.29459
-3.29317
-3.29192
-3.29050
-3.28925
-3.28768
-3.28611
-3.28469
-3.28328
-3.28155
-3.27982
-3.27951
-3.27919
-3.27872
-3.27841
-3.27794
-3.27762
-3.27762
-3.27747
-3.27731
-3.27747
-3.27747
-3.27778
-3.27762
-3.27747
-3.27747
-3.27747
-3.27747
-3.27731
-3.27731
-3.27715
-3.27700
-3.27684
-3.27668
-3.27652
-3.27590
-3.27432
-3.27291
-3.27118
-3.26946
-3.26726
-3.26506
-3.26490
-3.26521
-3.26474
-3.26474
-3.26474
-3.26474
-3.26459
-3.26474
-3.26474
-3.26459
-3.26459
-3.26411
-3.26364
-3.26270
-3.26207
-3.26129
-3.26034
-3.25893
-3.25720
-3.25563
-3.25438
-3.25328
-3.25218
-3.25123
-3.25123
-3.24998
-3.24872
-3.24731
-3.24574
-3.24338
-3.24165
-3.23945
-3.23757
-3.23553
-3.23411
-3.23286
-3.23144
-3.23034
-3.22940
-3.22846
-3.22736
-3.22626
-3.22547
-3.22453
-3.22343
-3.22233
-3.22107
-3.21966
-3.21793
-3.21652
-3.21542
-3.21401
-3.21322
-3.21275
-3.21196
-3.21086
-3.20992
-3.20898
-3.20835
-3.20741
-3.20600
-3.20505
-3.20332
-3.20175
-3.20018
-3.19861
-3.19688
-3.19516
-3.19736
-3.19767
-3.19736
-3.19688
-3.19563
-3.19406
-3.19249
-3.19123
-3.18966
-3.18872
-3.18934
-3.18903
-3.18762
-3.18699
-3.18620
-3.18479
-3.18322
-3.18212
-3.18071
-3.17929
-3.17804
-3.17662
-3.17536
-3.17411
-3.17285
-3.17191
-3.17128
-3.17050
-3.17002
-3.16924
-3.16877
-3.16845
-3.16814
-3.16798
-3.16798
-3.16798
-3.16798
-3.16798
-3.16798
-3.16767
-3.16720
-3.16673
-3.16625
-3.16578
-3.16531
-3.16484
-3.16437
-3.16406
-3.16358
-3.16311
-3.16343
-3.16374
-3.16406
-3.16421
-3.16406
-3.16374
-3.16358
-3.16280
-3.16217
-3.16154
-3.16107
-3.16044
-3.15997
-3.15919
-3.15840
-3.15777
-3.15699
-3.15620
-3.15589
-3.15557
-3.15526
-3.15510
-3.15353
-3.15165
-3.14960
-3.14756
-3.14521
-3.14348
-3.14159
-3.14034
-3.13845
-3.13657
-3.13484
-3.13342
-3.13154
-3.13044
-3.12997
-3.12887
-3.12714
-3.12636
-3.12573
-3.12416
-3.12636
-3.12777
-3.12918
-3.13123
-3.13342
-3.13468
-3.13594
-3.13704
-3.13814
-3.13924
-3.14034
-3.14144
-3.14238
-3.14332
-3.14458
-3.14583
-3.14693
-3.14819
-3.14882
-3.14819
-3.14803
-3.14850
-3.14898
-3.14913
-3.14960
-3.14992
-3.15055
-3.15102
-3.15117
-3.15149
-3.14866
-3.14662
-3.14379
-3.14175
-3.13971
-3.13971
-3.13924
-3.13939
-3.13924
-3.13908
-3.13892
-3.13814
-3.13751
-3.13735
-3.13641
-3.13562
-3.13515
-3.13468
-3.13405
-3.13374
-3.13327
-3.13280
-3.13232
-3.13217
-3.13248
-3.13248
-3.13264
-3.13264
-3.13280
-3.13280
-3.13311
-3.13342
-3.13264
-3.13185
-3.13107
-3.13044
-3.12997
-3.12950
-3.12903
-3.12871
-3.12840
-3.12808
-3.12793
-3.12761
-3.12746
-3.12714
-3.12698
-3.12667
-3.12620
-3.12573
-3.12526
-3.12479
-3.12431
-3.12369
-3.12321
-3.12274
-3.12243
-3.12196
-3.12164
-3.12133
-3.12086
-3.12054
-3.12023
-3.11992
-3.11960
-3.11929
-3.11897
-3.11866
-3.11850
-3.11819
-3.11803
-3.11787
-3.11772
-3.11772
-3.11756
-3.11740
-3.11662
-3.11536
-3.11379
-3.11238
-3.11065
-3.10704
-3.10374
-3.10122
-3.09840
-3.09588
-3.09306
-3.09070
-3.08834
-3.08599
-3.08347
-3.08112
-3.07876
-3.07656
-3.07436
-3.07216
-3.06981
-3.06729
-3.06494
-3.06227
-3.05975
-3.05724
-3.05331
-3.04939
-3.04546
-3.04169
-3.03792
-3.03352
-3.03179
-3.02991
-3.02771
-3.02582
-3.02378
-3.02221
-3.01986
-3.01781
-3.01577
-3.01404
-3.01216
-3.01027
-3.00855
-3.00729
-3.00745
-3.00807
-3.00855
-3.00886
-3.00902
-3.00917
-3.01012
-3.01090
-3.01169
-3.01232
-3.01263
-3.01279
-3.01310
-3.01310
-3.01326
-3.01326
-3.01326
-3.01342
-3.01326
-3.01326
-3.01404
-3.01546
-3.01719
-3.01829
-3.01970
-3.02080
-3.02174
-3.02221
-3.02253
-3.02284
-3.02347
-3.02378
-3.02394
-3.02410
-3.02441
-3.02473
-3.02504
-3.02535
-3.02567
-3.02598
-3.02630
-3.02661
-3.02708
-3.02740
-3.02771
-3.02802
-3.02850
-3.02881
-3.02928
-3.02975
-3.03022
-3.03069
-3.03132
-3.03179
-3.03242
-3.03289
-3.03336
-3.03384
-3.03431
-3.03478
-3.03541
-3.03588
-3.03635
-3.03682
-3.03729
-3.03776
-3.03823
-3.03855
-3.03902
-3.03933
-3.03981
-3.03965
-3.03965
-3.03965
-3.04043
-3.04122
-3.04216
-3.04295
-3.04200
-3.04169
-3.04090
-3.04012
-3.03918
-3.03808
-3.03682
-3.03572
-3.03446
-3.03336
-3.03227
-3.03101
-3.02991
-3.02865
-3.02740
-3.02630
-3.02598
-3.02535
-3.02488
-3.02441
-3.02394
-3.02363
-3.02331
-3.02315
-3.02300
-3.02284
-3.02268
-3.02268
-3.02221
-3.02190
-3.02143
-3.02111
-3.02080
-3.02048
-3.02017
-3.01986
-3.01938
-3.01938
-3.01876
-3.01797
-3.01797
-3.01734
-3.01687
-3.01656
-3.01593
-3.01514
-3.01436
-3.01373
-3.01310
-3.01247
-3.01184
-3.01122
-3.01075
-3.01012
-3.00949
-3.00870
-3.00807
-3.00745
-3.00698
-3.00635
-3.00572
-3.00525
-3.00478
-3.00415
-3.00352
-3.00305
-3.00242
-3.00195
-3.00132
-3.00069
-3.00006
-2.99944
-2.99896
-2.99849
-2.99802
-2.99771
-2.99724
-2.99677
-2.99629
-2.99598
-2.99567
-2.99535
-2.99504
-2.99472
-2.99441
-2.99409
-2.99378
-2.99347
-2.99315
-2.99284
-2.99252
-2.99221
-2.99190
-2.99158
-2.99127
-2.99095
-2.99064
-2.99032
-2.99001
-2.98954
-2.98907
-2.98860
-2.98813
-2.98750
-2.98687
-2.98624
-2.98577
-2.98483
-2.98420
-2.98341
-2.98279
-2.98326
-2.98357
-2.98388
-2.98404
-2.98420
-2.98451
-2.98467
-2.98483
-2.98514
-2.98530
-2.98546
-2.98577
-2.98593
-2.98608
-2.98640
-2.98656
-2.98671
-2.98703
-2.98734
-2.98750
-2.98781
-2.98813
-2.98844
-2.98875
-2.98907
-2.98938
-2.98970
-2.99001
-2.99017
-2.99032
-2.99032
-2.99017
-2.99017
-2.99001
-2.99017
-2.99017
-2.99080
-2.99111
-2.99158
-2.99221
-2.99284
-2.99362
-2.99394
-2.99268
-2.99190
-2.99080
-2.98985
-2.98860
-2.98718
-2.98561
-2.98436
-2.98137
-2.97902
-2.97634
-2.97383
-2.97148
-2.96896
-2.96645
-2.96425
-2.96221
-2.96064
-2.95907
-2.95702
-2.95482
-2.95278
-2.95043
-2.94823
-2.94619
-2.94383
-2.94163
-2.93927
-2.93692
-2.93456
-2.93205
-2.92969
-2.92812
-2.92639
-2.92419
-2.92231
-2.92042
-2.92011
-2.91995
-2.92011
-2.91995
-2.91995
-2.91980
-2.91948
-2.91932
-2.91854
-2.91728
-2.91634
-2.91508
-2.91367
-2.91257
-2.91131
-2.90990
-2.90833
-2.90707
-2.90629
-2.90519
-2.90440
-2.90267
-2.90095
-2.89953
-2.89843
-2.89733
-2.89623
-2.89545
-2.89466
-2.89388
-2.89309
-2.89262
-2.89278
-2.89294
-2.89294
-2.89294
-2.89278
-2.89246
-2.89184
-2.89089
-2.89058
-2.88995
-2.88901
-2.88822
-2.88744
-2.88681
-2.88618
-2.88540
-2.88461
-2.88382
-2.88304
-2.88225
-2.88147
-2.88053
-2.88021
-2.88006
-2.87990
-2.87974
-2.87990
-2.88021
-2.88053
-2.88084
-2.88115
-2.88115
-2.88068
-2.87974
-2.87864
-2.87738
-2.87597
-2.87393
-2.87173
-2.86984
-2.86733
-2.86450
-2.86215
-2.85932
-2.85712
-2.85477
-2.85257
-2.85005
-2.84754
-2.84487
-2.84094
-2.83654
-2.83277
-2.82885
-2.82508
-2.82115
-2.81848
-2.81644
-2.81361
-2.81094
-2.80843
-2.80591
-2.80324
-2.80057
-2.79790
-2.79539
-2.79288
-2.79021
-2.78754
-2.78471
-2.78219
-2.77968
-2.77685
-2.77434
-2.77167
-2.76916
-2.76649
-2.76492
-2.76334
-2.76240
-2.76146
-2.76020
-2.75879
-2.75706
-2.75502
-2.75329
-2.75125
-2.74889
-2.74717
-2.74544
-2.74371
-2.74198
-2.74057
-2.73915
-2.73790
-2.73648
-2.73523
-2.73381
-2.73224
-2.73099
-2.72957
-2.72816
-2.72659
-2.72517
-2.72407
-2.72298
-2.72203
-2.72093
-2.71983
-2.71889
-2.71779
-2.71669
-2.71559
-2.71481
-2.71386
-2.71308
-2.71229
-2.71151
-2.71072
-2.70994
-2.70931
-2.70852
-2.70758
-2.70664
-2.70523
-2.70397
-2.70365
-2.70334
-2.70271
-2.70208
-2.70146
-2.70051
-2.69973
-2.69926
-2.69831
-2.69831
-2.69816
-2.69847
-2.69926
-2.69926
-2.69863
-2.69816
-2.69769
-2.69659
-2.69549
-2.69439
-2.69344
-2.69250
-2.69125
-2.69030
-2.68936
-2.68826
-2.68748
-2.68669
-2.68685
-2.68763
-2.68826
-2.68936
-2.69030
-2.69250
-2.69454
-2.69721
-2.69957
-2.70224
-2.70287
-2.70601
-2.70868
-2.71182
-2.71465
-2.71732
-2.71999
-2.72250
-2.72486
-2.72706
-2.72910
-2.73099
-2.73413
-2.73743
-2.74135
-2.74481
-2.74858
-2.75219
-2.75596
-2.75973
-2.76366
-2.76774
-2.77198
-2.77607
-2.78031
-2.78455
-2.78895
-2.79319
-2.79727
-2.80152
-2.80576
-2.80984
-2.81408
-2.81817
-2.82241
-2.82665
-2.83073
-2.83497
-2.83921
-2.84330
-2.84738
-2.85162
-2.85586
-2.85995
-2.86419
-2.86843
-2.87236
-2.87644
-2.87990
-2.88335
-2.88697
-2.89042
-2.89372
-2.89702
-2.90048
-2.90393
-2.90739
-2.91084
-2.91430
-2.91775
-2.92121
-2.92482
-2.92954
-2.93472
-2.93990
-2.94493
-2.94980
-2.95482
-2.95875
-2.96268
-2.96645
-2.97022
-2.97415
-2.97792
-2.98263
-2.98687
-2.99080
-2.99519
-2.99928
-3.00321
-3.00713
-3.00980
-3.01247
-3.01452
-3.01671
-3.01860
-3.02033
-3.02111
-3.02080
-3.02001
-3.01986
-3.01923
-3.01860
-3.01813
-3.01781
-3.01750
-3.01719
-3.01797
-3.01876
-3.01970
-3.02064
-3.02143
-3.02237
-3.02300
-3.02363
-3.02441
-3.02504
-3.02535
-3.02598
-3.02661
-3.02708
-3.02755
-3.02802
-3.02850
-3.02897
-3.02944
-3.02991
-3.03038
-3.03069
-3.03132
-3.03274
-3.03399
-3.03509
-3.03635
-3.03761
-3.03855
-3.03965
-3.04106
-3.04279
-3.04467
-3.04640
-3.04829
-3.05002
-3.05206
-3.05331
-3.05331
-3.05316
-3.05269
-3.05127
-3.05002
-3.04844
-3.04766
-3.04734
-3.04970
-3.05159
-3.05363
-3.05488
-3.05583
-3.05630
-3.05646
-3.05630
-3.05630
-3.05661
-3.05708
-3.05661
-3.05661
-3.05708
-3.05740
-3.05787
-3.05881
-3.05928
-3.05975
-3.06054
-3.06132
-3.06180
-3.06274
-3.06352
-3.06400
-3.06541
-3.06651
-3.06761
-3.06902
-3.07012
-3.07106
-3.07232
-3.07342
-3.07452
-3.07546
-3.07656
-3.07766
-3.07845
-3.07939
-3.07970
-3.08080
-3.08175
-3.08237
-3.08253
-3.08300
-3.08316
-3.08253
-3.08190
-3.08112
-3.08033
-3.08143
-3.08284
-3.08504
-3.08661
-3.08850
-3.09023
-3.09180
-3.09337
-3.09384
-3.09368
-3.09368
-3.09337
-3.09290
-3.09274
-3.09227
-3.09164
-3.09101
-3.09038
-3.08976
-3.08913
-3.08866
-3.08881
-3.08897
-3.08897
-3.08960
-3.09117
-3.09243
-3.09415
-3.09573
-3.09808
-3.09981
-3.10185
-3.10436
-3.10641
-3.10861
-3.11065
-3.11316
-3.11552
-3.11772
-3.12007
-3.12243
-3.12494
-3.12730
-3.12965
-3.13217
-3.13452
-3.13704
-3.13939
-3.14175
-3.14411
-3.14662
-3.14898
-3.15133
-3.15353
-3.15604
-3.15856
-3.16138
-3.16390
-3.16641
-3.16908
-3.17175
-3.17427
-3.17694
-3.17945
-3.18228
-3.18479
-3.18746
-3.19013
-3.19280
-3.19547
-3.19814
-3.20081
-3.20207
-3.20285
-3.20395
-3.20490
-3.20615
-3.20709
-3.20757
-3.20788
-3.20804
-3.20835
-3.20851
-3.20835
-3.20662
-3.20505
-3.20348
-3.20191
-3.20018
-3.19861
-3.19720
-3.19626
-3.19563
-3.19500
-3.19421
-3.19406
-3.19311
-3.19233
-3.19186
-3.19123
-3.19013
-3.18982
-3.18903
-3.18825
-3.18746
-3.18667
-3.18557
-3.18448
-3.18353
-3.18259
-3.18149
-3.18023
-3.17929
-3.17772
-3.17615
-3.17489
-3.17332
-3.16940
-3.16657
-3.16358
-3.16060
-3.15761
-3.15463
-3.15133
-3.14788
-3.14426
-3.14096
-3.13767
-3.13437
-3.13107
-3.12777
-3.12463
-3.12180
-3.11850
-3.11583
-3.11285
-3.10971
-3.10672
-3.10374
-3.10075
-3.09761
-3.09478
-3.09164
-3.08881
-3.08599
-3.08300
-3.08017
-3.07735
-3.07389
-3.07028
-3.06667
-3.06305
-3.05991
-3.05661
-3.05347
-3.05033
-3.04719
-3.04420
-3.04106
-3.03808
-3.03509
-3.03211
-3.02928
-3.02630
-3.02331
-3.02048
-3.01750
-3.01467
-3.01169
-3.00886
-3.00588
-3.00305
-3.00006
-2.99724
-2.99441
-2.99127
-2.98844
-2.98561
-2.98279
-2.97996
-2.97697
-2.97446
-2.97163
-2.96896
-2.96629
-2.96362
-2.96079
-2.95812
-2.95561
-2.95294
-2.95043
-2.94776
-2.94524
-2.94273
-2.94022
-2.93786
-2.93613
-2.93440
-2.93236
-2.93048
-2.92859
-2.92671
-2.92498
-2.92341
-2.92200
-2.92074
-2.92058
-2.92042
-2.92011
-2.91964
-2.91932
-2.91901
-2.91854
-2.91775
-2.91728
-2.91650
-2.91571
-2.91508
-2.91430
-2.91367
-2.91304
-2.91241
-2.91163
-2.91100
-2.91021
-2.90959
-2.90896
-2.90849
-2.90786
-2.90550
-2.90236
-2.89938
-2.89608
-2.89278
-2.88995
-2.88665
-2.88351
-2.87974
-2.87613
-2.87236
-2.86922
-2.86576
-2.86215
-2.85854
-2.85477
-2.85100
-2.84723
-2.84346
-2.83953
-2.83576
-2.83183
-2.82806
-2.82429
-2.82036
-2.81659
-2.81267
-2.80890
-2.80513
-2.80136
-2.79759
-2.79413
-2.79036
-2.78659
-2.78282
-2.77937
-2.77544
-2.77167
-2.76790
-2.76429
-2.76067
-2.75706
-2.75329
-2.74952
-2.74591
-2.74214
-2.73853
-2.73507
-2.73209
-2.72942
-2.72659
-2.72156
-2.71716
-2.71245
-2.70758
-2.70287
-2.69816
-2.69392
-2.68952
-2.68528
-2.68104
-2.67679
-2.67271
-2.66847
-2.66438
-2.66030
-2.65622
-2.65198
-2.64789
-2.64365
-2.63972
-2.63532
-2.63218
-2.62857
-2.62527
-2.62213
-2.61883
-2.61553
-2.61208
-2.60894
-2.60579
-2.60234
-2.59904
-2.59590
-2.59260
-2.58946
-2.58632
-2.58333
-2.58019
-2.57689
-2.57359
-2.57045
-2.56715
-2.56385
-2.56087
-2.55757
-2.55443
-2.55144
-2.54830
-2.54532
-2.54233
-2.53951
-2.53668
-2.53369
-2.53087
-2.52757
-2.52427
-2.52129
-2.51799
-2.51453
-2.51139
-2.50793
-2.50463
-2.50134
-2.49804
-2.49458
-2.49050
-2.48657
-2.48280
-2.47919
-2.47715
-2.47542
-2.47353
-2.47165
-2.47008
-2.46819
-2.46599
-2.46379
-2.46144
-2.45924
-2.45688
-2.45453
-2.45358
-2.45217
-2.45060
-2.44950
-2.44824
-2.44667
-2.44542
-2.44416
-2.44290
-2.44180
-2.44055
-2.43929
-2.43819
-2.43693
-2.43395
-2.43081
-2.42704
-2.42421
-2.42060
-2.41777
-2.41479
-2.41070
-2.40740
-2.40379
-2.40018
-2.39641
-2.39295
-2.38918
-2.38557
-2.38196
-2.37850
-2.37504
-2.37143
-2.36766
-2.36373
-2.35996
-2.35635
-2.35258
-2.34913
-2.34536
-2.34174
-2.33687
-2.33200
-2.32713
-2.32195
-2.31661
-2.31127
-2.30609
-2.30090
-2.29556
-2.29258
-2.28944
-2.28645
-2.28300
-2.27985
-2.27640
-2.27263
-2.26902
-2.26540
-2.26163
-2.25818
-2.25472
-2.25127
-2.24781
-2.24467
-2.24294
-2.24074
-2.23901
-2.23729
-2.23587
-2.23430
-2.23320
-2.23210
-2.23100
-2.23022
-2.22943
-2.22880
-2.22802
-2.22739
-2.22660
-2.22566
-2.22456
-2.22346
-2.22252
-2.22126
-2.22001
-2.21906
-2.21812
-2.21734
-2.21624
-2.21514
-2.21388
-2.21231
-2.21090
-2.20933
-2.20885
-2.20870
-2.20838
-2.20807
-2.20744
-2.20681
-2.20618
-2.20540
-2.20477
-2.20556
-2.20634
-2.20713
-2.20775
-2.20854
-2.20901
-2.20948
-2.20995
-2.21042
-2.21074
-2.21090
-2.21058
-2.21042
-2.21011
-2.20980
-2.20948
-2.20917
-2.20885
-2.20854
-2.20823
-2.20807
-2.20775
-2.20744
-2.20697
-2.20665
-2.20634
-2.20603
-2.20571
-2.20540
-2.20508
-2.20493
-2.20508
-2.20587
-2.20634
-2.20697
-2.20728
-2.20807
-2.20870
-2.20980
-2.20995
-2.21105
-2.21184
-2.21262
-2.21341
-2.21419
-2.21482
-2.21577
-2.21655
-2.21749
-2.21828
-2.21906
-2.21985
-2.22079
-2.22158
-2.22252
-2.22346
-2.22425
-2.22519
-2.22613
-2.22708
-2.22802
-2.22912
-2.23006
-2.23084
-2.23179
-2.23257
-2.23367
-2.23446
-2.23540
-2.23634
-2.23729
-2.23807
-2.23901
-2.24011
-2.24106
-2.24184
-2.24294
-2.24388
-2.24483
-2.24577
-2.24671
-2.24765
-2.24859
-2.24954
-2.25095
-2.25252
-2.25362
-2.25472
-2.25535
-2.25661
-2.25786
-2.25881
-2.25943
-2.25990
-2.26038
-2.26100
-2.26179
-2.26289
-2.26367
-2.26462
-2.26556
-2.26634
-2.26713
-2.26792
-2.26886
-2.27059
-2.27263
-2.27467
-2.27624
-2.27797
-2.27954
-2.28017
-2.28033
-2.27954
-2.27938
-2.27891
-2.27860
-2.27828
-2.27797
-2.27765
-2.27734
-2.27718
-2.27703
-2.27671
-2.27656
-2.27640
-2.27593
-2.27546
-2.27498
-2.27467
-2.27420
-2.27388
-2.27357
-2.27326
-2.27279
-2.27247
-2.27216
-2.27184
-2.27137
-2.27106
-2.27090
-2.27106
-2.27121
-2.27169
-2.27231
-2.27326
-2.27420
-2.27546
-2.27671
-2.27797
-2.27938
-2.28080
-2.28252
-2.28425
-2.28614
-2.28818
-2.29006
-2.29163
-2.29321
-2.29478
-2.29635
-2.29776
-2.29902
-2.30027
-2.30137
-2.30247
-2.30216
-2.30169
-2.30106
-2.30027
-2.29996
-2.29980
-2.29965
-2.29980
-2.29996
-2.30012
-2.30027
-2.30043
-2.30059
-2.30059
-2.30059
-2.30043
-2.30043
-2.29808
-2.29760
-2.29698
-2.29619
-2.29493
-2.29336
-2.29289
-2.29368
-2.29462
-2.29572
-2.29682
-2.29792
-2.29886
-2.29980
-2.30090
-2.30184
-2.30232
-2.30232
-2.30027
-2.29902
-2.29729
-2.29588
-2.29415
-2.29242
-2.29038
-2.28849
-2.28708
-2.28582
-2.28441
-2.28284
-2.28142
-2.28017
-2.27875
-2.27750
-2.27608
-2.27483
-2.27357
-2.27231
-2.27121
-2.26996
-2.26870
-2.26760
-2.26650
-2.26540
-2.26415
-2.26289
-2.26148
-2.26022
-2.25896
-2.25771
-2.25629
-2.25488
-2.25331
-2.25189
-2.25048
-2.24907
-2.24750
-2.24624
-2.24483
-2.24357
-2.24247
-2.24106
-2.23980
-2.23854
-2.23729
-2.23619
-2.23509
-2.23399
-2.23304
-2.23210
-2.23100
-2.23006
-2.22912
-2.22817
-2.22723
-2.22629
-2.22535
-2.22425
-2.22331
-2.22221
-2.22126
-2.22001
-2.21624
-2.21309
-2.20933
-2.20477
-2.20037
-2.19613
-2.19267
-2.18953
-2.18686
-2.18388
-2.18058
-2.17728
-2.17414
-2.17084
-2.16770
-2.16471
-2.16142
-2.15827
-2.15670
-2.15545
-2.15388
-2.15246
-2.15073
-2.14901
-2.14728
-2.14571
-2.14382
-2.14209
-2.14021
-2.13833
-2.13644
-2.13471
-2.13298
-2.13126
-2.12953
-2.12780
-2.12639
-2.12466
-2.12309
-2.12120
-2.11916
-2.11728
-2.11508
-2.11304
-2.11099
-2.10895
-2.10675
-2.10471
-2.10267
-2.10204
-2.10110
-2.10031
-2.09921
-2.09827
-2.09733
-2.09607
-2.09497
-2.09356
-2.09246
-2.09089
-2.08947
-2.08790
-2.08633
-2.08523
-2.08445
-2.08335
-2.08256
-2.08303
-2.08382
-2.08460
-2.08539
-2.08633
-2.08696
-2.08790
-2.08853
-2.08932
-2.08994
-2.09104
-2.09183
-2.09183
-2.09183
-2.09214
-2.09152
-2.09089
-2.09073
-2.09261
-2.09450
-2.09654
-2.09858
-2.09968
-2.10125
-2.10251
-2.10424
-2.10581
-2.10722
-2.10911
-2.11084
-2.11146
-2.11131
-2.11084
-2.11036
-2.10927
-2.10832
-2.10738
-2.10628
-2.10534
-2.10408
-2.10283
-2.10157
-2.10094
-2.10047
-2.09984
-2.09937
-2.09874
-2.09796
-2.09733
-2.09481
-2.09214
-2.08932
-2.08665
-2.08429
-2.08193
-2.07989
-2.07785
-2.07471
-2.07314
-2.07157
-2.07015
-2.06858
-2.06717
-2.06575
-2.06450
-2.06308
-2.06183
-2.06041
-2.05884
-2.05711
-2.05539
-2.05350
-2.05177
-2.04973
-2.04785
-2.04596
-2.04345
-2.04062
-2.03748
-2.03465
-2.03198
-2.03041
-2.02774
-2.02507
-2.02491
-2.02413
-2.02350
-2.02303
-2.02161
-2.02052
-2.02020
-2.01957
-2.01942
-2.01816
-2.01722
-2.01612
-2.01533
-2.01439
-2.01329
-2.01203
-2.01140
-2.01078
-2.01015
-2.00952
-2.00889
-2.00842
-2.00795
-2.00748
-2.00716
-2.00701
-2.00795
-2.00905
-2.00905
-2.00842
-2.00811
-2.00763
-2.00716
-2.00669
-2.00606
-2.00544
-2.00496
-2.00434
-2.00371
-2.00324
-2.00308
-2.00292
-2.00277
-2.00261
-2.00229
-2.00214
-2.00198
-2.00167
-2.00151
-2.00119
-2.00088
-2.00057
-2.00025
-1.99994
-1.99962
-1.99947
-1.99915
-1.99900
-1.99868
-1.99837
-1.99805
-1.99758
-1.99727
-1.99680
-1.99633
-1.99585
-1.99538
-1.99491
-1.99428
-1.99365
-1.99318
-1.99256
-1.99224
-1.99177
-1.99130
-1.99067
-1.98973
-1.98816
-1.98674
-1.98564
-1.98470
-1.98344
-1.98250
-1.98250
-1.98392
-1.98517
-1.98659
-1.98800
-1.98957
-1.99146
-1.99381
-1.99570
-1.99758
-1.99962
-2.00104
-2.00277
-2.00449
-2.00591
-2.00748
-2.00889
-2.01062
-2.01235
-2.01408
-2.01580
-2.01753
-2.01926
-2.02099
-2.02287
-2.02460
-2.02633
-2.02821
-2.02994
-2.03167
-2.03340
-2.03512
-2.03685
-2.03858
-2.04015
-2.04172
-2.04345
-2.04502
-2.04675
-2.04832
-2.04973
-2.05146
-2.05287
-2.05444
-2.05523
-2.05539
-2.05523
-2.05397
-2.05334
-2.05225
-2.05146
-2.05036
-2.04942
-2.04816
-2.04643
-2.04502
-2.04313
-2.04141
-2.03984
-2.03999
-2.04156
-2.04188
-2.04329
-2.04439
-2.04581
-2.04738
-2.04910
-2.05083
-2.05272
-2.05272
-2.05319
-2.05350
-2.05382
-2.05444
-2.05507
-2.05554
-2.05617
-2.05680
-2.05743
-2.05806
-2.05884
-2.05963
-2.06041
-2.06104
-2.06183
-2.06261
-2.06340
-2.06418
-2.06308
-2.06198
-2.06073
-2.05994
-2.05821
-2.05586
-2.05413
-2.05287
-2.05177
-2.05083
-2.05020
-2.04942
-2.04863
-2.04800
-2.04738
-2.04659
-2.04596
-2.04533
-2.04471
-2.04408
-2.04345
-2.04298
-2.04235
-2.04188
-2.04141
-2.04078
-2.03999
-2.03936
-2.03858
-2.03795
-2.03732
-2.03654
-2.03591
-2.03481
-2.03402
-2.03340
-2.03277
-2.03245
-2.03198
-2.03183
-2.03167
-2.03167
-2.03167
-2.03135
-2.03151
-2.03135
-2.03041
-2.02931
-2.02806
-2.02711
-2.02648
-2.02570
-2.02491
-2.02319
-2.02083
-2.01832
-2.01596
-2.01313
-2.01046
-2.00763
-2.00559
-2.00386
-2.00198
-2.00009
-1.99821
-1.99633
-1.99444
-1.99240
-1.98831
-1.98344
-1.97920
-1.97465
-1.97041
-1.96632
-1.96224
-1.95815
-1.95423
-1.95014
-1.94606
-1.94182
-1.93773
-1.93538
-1.93412
-1.93349
-1.93271
-1.93177
-1.93051
-1.92957
-1.92815
-1.92862
-1.92957
-1.93004
-1.93051
-1.93082
-1.93098
-1.93098
-1.93098
-1.93098
-1.92957
-1.92815
-1.92627
-1.92485
-1.92250
-1.92014
-1.91841
-1.91684
-1.91543
-1.91402
-1.91276
-1.91150
-1.91025
-1.90915
-1.90789
-1.90726
-1.90726
-1.90632
-1.90506
-1.90396
-1.90318
-1.90208
-1.89831
-1.89501
-1.89155
-1.88857
-1.88763
-1.88684
-1.88653
-1.88668
-1.88464
-1.88213
-1.88071
-1.87899
-1.87757
-1.87663
-1.87522
-1.87380
-1.87255
-1.87160
-1.87019
-1.86862
-1.86862
-1.86878
-1.86940
-1.87003
-1.87066
-1.87129
-1.87176
-1.87255
-1.87333
-1.87443
-1.87537
-1.87632
-1.87726
-1.87820
-1.87899
-1.87961
-1.88024
-1.88119
-1.88276
-1.88558
-1.88810
-1.89061
-1.89312
-1.89595
-1.89862
-1.90129
-1.90396
-1.90663
-1.90915
-1.91166
-1.91433
-1.91684
-1.91936
-1.92203
-1.92454
-1.92721
-1.92957
-1.93208
-1.93459
-1.93726
-1.93993
-1.94292
-1.94575
-1.94857
-1.95093
-1.95360
-1.95627
-1.95878
-1.96114
-1.96350
-1.96585
-1.96821
-1.97041
-1.97276
-1.97512
-1.97779
-1.98046
-1.98297
-1.98564
-1.98816
-1.99067
-1.99334
-1.99538
-1.99790
-2.00009
-2.00245
-2.00481
-2.00716
-2.00952
-2.01188
-2.01423
-2.01643
-2.01894
-2.02130
-2.02381
-2.02617
-2.02853
-2.02963
-2.02947
-2.02915
-2.02963
-2.03120
-2.03308
-2.03544
-2.03764
-2.04031
-2.04266
-2.04455
-2.04628
-2.04800
-2.04958
-2.05130
-2.05303
-2.05476
-2.05649
-2.05806
-2.05916
-2.05931
-2.05947
-2.05963
-2.05963
-2.05963
-2.05979
-2.05994
-2.05994
-2.06010
-2.06010
-2.06010
-2.06167
-2.06340
-2.06591
-2.06811
-2.07031
-2.07282
-2.07486
-2.07738
-2.07958
-2.08178
-2.08413
-2.08649
-2.08853
-2.09010
-2.09214
-2.09403
-2.09607
-2.09827
-2.09874
-2.09858
-2.09890
-2.09984
-2.10078
-2.10047
-2.10031
-2.09968
-2.09843
-2.09686
-2.09576
-2.09450
-2.09340
-2.09230
-2.09057
-2.08900
-2.08743
-2.08806
-2.08837
-2.08869
-2.08869
-2.08869
-2.08869
-2.08853
-2.08822
-2.08790
-2.08806
-2.08806
-2.08837
-2.08916
-2.08994
-2.09089
-2.09214
-2.09371
-2.09921
-2.10487
-2.10895
-2.10989
-2.11115
-2.11241
-2.11335
-2.11445
-2.11555
-2.11728
-2.11838
-2.11948
-2.12105
-2.12183
-2.12089
-2.12026
-2.11932
-2.11838
-2.11775
-2.11743
-2.11665
-2.11618
-2.11523
-2.11445
-2.11351
-2.11288
-2.11209
-2.11131
-2.11068
-2.11005
-2.10974
-2.10942
-2.10927
-2.10879
-2.10848
-2.10817
-2.10864
-2.10911
-2.10974
-2.10927
-2.10879
-2.10848
-2.10817
-2.10754
-2.10707
-2.10628
-2.10550
-2.10455
-2.10330
-2.10125
-2.09953
-2.09811
-2.09670
-2.09654
-2.09654
-2.09670
-2.09686
-2.09654
-2.09623
-2.09560
-2.09497
-2.09419
-2.09340
-2.09293
-2.09214
-2.09152
-2.09089
-2.08979
-2.08884
-2.08743
-2.08649
-2.08476
-2.08350
-2.08225
-2.08068
-2.07911
-2.07816
-2.07769
-2.07706
-2.07644
-2.07534
-2.07455
-2.07377
-2.07282
-2.07188
-2.07125
-2.07062
-2.07015
-2.07062
-2.07157
-2.07204
-2.07267
-2.07298
-2.07329
-2.07267
-2.07172
-2.07078
-2.06952
-2.06874
-2.06811
-2.06748
-2.06701
-2.06654
-2.06591
-2.06324
-2.06057
-2.05727
-2.05303
-2.04926
-2.04722
-2.04581
-2.04439
-2.04298
-2.04156
-2.04046
-2.03968
-2.03874
-2.03764
-2.03748
-2.03748
-2.03732
-2.03764
-2.03795
-2.03874
-2.03936
-2.03999
-2.04031
-2.04078
-2.04109
-2.04125
-2.04172
-2.04204
-2.04219
-2.04266
-2.04188
-2.04062
-2.03936
-2.03827
-2.03685
-2.03559
-2.03434
-2.03308
-2.03167
-2.03041
-2.02915
-2.02790
-2.02664
-2.02523
-2.02381
-2.02224
-2.02067
-2.01926
-2.01769
-2.01612
-2.01360
-2.01235
-2.01109
-2.00968
-2.01031
-2.01219
-2.01565
-2.01800
-2.02020
-2.02177
-2.02334
-2.02507
-2.02821
-2.03167
-2.03497
-2.03858
-2.04188
-2.04533
-2.04879
-2.05209
-2.05554
-2.05884
-2.06151
-2.06528
-2.06827
-2.07157
-2.07486
-2.07801
-2.08131
-2.08460
-2.08775
-2.09089
-2.09403
-2.09686
-2.09890
-2.10094
-2.10314
-2.10534
-2.10754
-2.10974
-2.11272
-2.11712
-2.12183
-2.12639
-2.13063
-2.13204
-2.13251
-2.13361
-2.13534
-2.13754
-2.14005
-2.14241
-2.14508
-2.14759
-2.15011
-2.15278
-2.15576
-2.15859
-2.16173
-2.16487
-2.16801
-2.17100
-2.17414
-2.17744
-2.18089
-2.18388
-2.18561
-2.18718
-2.18875
-2.19048
-2.19220
-2.19393
-2.19582
-2.19754
-2.19943
-2.20147
-2.20336
-2.20524
-2.20665
-2.20775
-2.20854
-2.20948
-2.21027
-2.21090
-2.21152
-2.21215
-2.21278
-2.21341
-2.21419
-2.21482
-2.21529
-2.21592
-2.21655
-2.21718
-2.21592
-2.21451
-2.21325
-2.21231
-2.21152
-2.21074
-2.20995
-2.20917
-2.20854
-2.20775
-2.20713
-2.20634
-2.20540
-2.20477
-2.20383
-2.20273
-2.20179
-2.20084
-2.19974
-2.19880
-2.19786
-2.19676
-2.19582
-2.19487
-2.19409
-2.19330
-2.19236
-2.19158
-2.19079
-2.19016
-2.18922
-2.18843
-2.18765
-2.18671
-2.18592
-2.18498
-2.18419
-2.18341
-2.18262
-2.18184
-2.18089
-2.18011
-2.18011
-2.18011
-2.18027
-2.18027
-2.18168
-2.18278
-2.18404
-2.18545
-2.18686
-2.18922
-2.19220
-2.19519
-2.19786
-2.20116
-2.20383
-2.20603
-2.20917
-2.21419
-2.21828
-2.22283
-2.22723
-2.23116
-2.23509
-2.23917
-2.24341
-2.24797
-2.25236
-2.25676
-2.26085
-2.26477
-2.26839
-2.27184
-2.27561
-2.27907
-2.28252
-2.28598
-2.28944
-2.29289
-2.29635
-2.29980
-2.30326
-2.30671
-2.31048
-2.31410
-2.31724
-2.32038
-2.32368
-2.32745
-2.33090
-2.33452
-2.33813
-2.34159
-2.34520
-2.34850
-2.35211
-2.35557
-2.35902
-2.36185
-2.36452
-2.36750
-2.37049
-2.37347
-2.37661
-2.37960
-2.38274
-2.38573
-2.38887
-2.39201
-2.39515
-2.39813
-2.40128
-2.40442
-2.40677
-2.40850
-2.41070
-2.41274
-2.41479
-2.41683
-2.41887
-2.42075
-2.42295
-2.42515
-2.42735
-2.42955
-2.43191
-2.43395
-2.43631
-2.43850
-2.44086
-2.44290
-2.44589
-2.44871
-2.45170
-2.45468
-2.45751
-2.46050
-2.46348
-2.46662
-2.46945
-2.47275
-2.47432
-2.47573
-2.47730
-2.47872
-2.47793
-2.47652
-2.47463
-2.47243
-2.47133
-2.47055
-2.47023
-2.47008
-2.47023
-2.47149
-2.47212
-2.47259
-2.47322
-2.47322
-2.47306
-2.47275
-2.47259
-2.47243
-2.47243
-2.47196
-2.47165
-2.47165
-2.47181
-2.47181
-2.47196
-2.47196
-2.47196
-2.47196
-2.47212
-2.47243
-2.47275
-2.47275
-2.47102
-2.46929
-2.46741
-2.46505
-2.46238
-2.45955
-2.45688
-2.45437
-2.45186
-2.44934
-2.44667
-2.44416
-2.44149
-2.43866
-2.43599
-2.43332
-2.43049
-2.42782
-2.42500
-2.42248
-2.41981
-2.41714
-2.41463
-2.41196
-2.40944
-2.40709
-2.40442
-2.40206
-2.39986
-2.39782
-2.39562
-2.39201
-2.38792
-2.38337
-2.37944
-2.37536
-2.37175
-2.36813
-2.36436
-2.36044
-2.35682
-2.35321
-2.34960
-2.34583
-2.34221
-2.33844
-2.33467
-2.33059
-2.32698
-2.32305
-2.31944
-2.31567
-2.31174
-2.30766
-2.30357
-2.29980
-2.29572
-2.29179
-2.28786
-2.28409
-2.28033
-2.27671
-2.27294
-2.26917
-2.26540
-2.26163
-2.25786
-2.25409
-2.25048
-2.24687
-2.24325
-2.23964
-2.23619
-2.23257
-2.22880
-2.22519
-2.22126
-2.21702
-2.21247
-2.20823
-2.20398
-2.19990
-2.19597
-2.19126
-2.18561
-2.18074
-2.17665
-2.17304
-2.16943
-2.16629
-2.16314
-2.16000
-2.15686
-2.15388
-2.15105
-2.14822
-2.14539
-2.14257
-2.13958
-2.13660
-2.13361
-2.13047
-2.12639
-2.12120
-2.11633
-2.11209
-2.10785
-2.10392
-2.10063
-2.09984
-2.09811
-2.09591
-2.09230
-2.08884
-2.08555
-2.08272
-2.07989
-2.07722
-2.07471
-2.07204
-2.06984
-2.06717
-2.06403
-2.06088
-2.05759
-2.05444
-2.05146
-2.04848
-2.04549
-2.04251
-2.03952
-2.03654
-2.03340
-2.03041
-2.02743
-2.02240
-2.01690
-2.01203
-2.00716
-2.00261
-1.99790
-1.99318
-1.98847
-1.98360
-1.97842
-1.97323
-1.96805
-1.96302
-1.95784
-1.95281
-1.94779
-1.94292
-1.93805
-1.93318
-1.92831
-1.92344
-1.91857
-1.91370
-1.90867
-1.90381
-1.89894
-1.89407
-1.88935
-1.88511
-1.88103
-1.87867
-1.87679
-1.87459
-1.87286
-1.87050
-1.86815
-1.86563
-1.86359
-1.86139
-1.85919
-1.85747
-1.85590
-1.85464
-1.85433
-1.85354
-1.85228
-1.85118
-1.85008
-1.84851
-1.84694
-1.84553
-1.84427
-1.84286
-1.84144
-1.84003
-1.83846
-1.83705
-1.83563
-1.83422
-1.83296
-1.83139
-1.82998
-1.82856
-1.82715
-1.82589
-1.82464
-1.82354
-1.82228
-1.82134
-1.82024
-1.81914
-1.81804
-1.81694
-1.81584
-1.81458
-1.81348
-1.81254
-1.81144
-1.81034
-1.80924
-1.80830
-1.80720
-1.80610
-1.80500
-1.80390
-1.80280
-1.80170
-1.80060
-1.79935
-1.79825
-1.79715
-1.79636
-1.79558
-1.79479
-1.79401
-1.79354
-1.79369
-1.79385
-1.79385
-1.79306
-1.79149
-1.78977
-1.78819
-1.78662
-1.78474
-1.78317
-1.78160
-1.78018
-1.77846
-1.77704
-1.77547
-1.77390
-1.77280
-1.77154
-1.77076
-1.76950
-1.76840
-1.76730
-1.76605
-1.76495
-1.76400
-1.76290
-1.76212
-1.76102
-1.76008
-1.75913
-1.75804
-1.75709
-1.75615
-1.75521
-1.75442
-1.75348
-1.75254
-1.75159
-1.75050
-1.74955
-1.74845
-1.74751
-1.74641
-1.74547
-1.74437
-1.74343
-1.74248
-1.74170
-1.74076
-1.74013
-1.73950
-1.73856
-1.73777
-1.73683
-1.73604
-1.73526
-1.73447
-1.73353
-1.73290
-1.73212
-1.73117
-1.73039
-1.72960
-1.72913
-1.72945
-1.72976
-1.73008
-1.73039
-1.73070
-1.73086
-1.73039
-1.73023
-1.72992
-1.72929
-1.72819
-1.72725
-1.72725
-1.72693
-1.72709
-1.72756
-1.72803
-1.72835
-1.72866
-1.72850
-1.72835
-1.72772
-1.72709
-1.72709
-1.72583
-1.72568
-1.72568
-1.72583
-1.72583
-1.72662
-1.72599
-1.72379
-1.72254
-1.72096
-1.71924
-1.71798
-1.71735
-1.71641
-1.71531
-1.71437
-1.71280
-1.71201
-1.71091
-1.71044
-1.70997
-1.70903
-1.70840
-1.70730
-1.70636
-1.70557
-1.70494
-1.70431
-1.70369
-1.70306
-1.70243
-1.70180
-1.70102
-1.70039
-1.69976
-1.69913
-1.69834
-1.69709
-1.69458
-1.69081
-1.68609
-1.68169
-1.67667
-1.67211
-1.66756
-1.66300
-1.65829
-1.65373
-1.64934
-1.64462
-1.64007
-1.63536
-1.63080
-1.62609
-1.62138
-1.61651
-1.61179
-1.60724
-1.60253
-1.59797
-1.59326
-1.58886
-1.58431
-1.57975
-1.57551
-1.57111
-1.56687
-1.56263
-1.55823
-1.55399
-1.54881
-1.54299
-1.53750
-1.53168
-1.52587
-1.52006
-1.51456
-1.50906
-1.50357
-1.49823
-1.49288
-1.48754
-1.48220
-1.47576
-1.46948
-1.46273
-1.45644
-1.45032
-1.44388
-1.43759
-1.43194
-1.42958
-1.42581
-1.42141
-1.41796
-1.41482
-1.41073
-1.40712
-1.40413
-1.40146
-1.39942
-1.39785
-1.39691
-1.39565
-1.39440
-1.39345
-1.39235
-1.39141
-1.39094
-1.39031
-1.39078
-1.39094
-1.39110
-1.39125
-1.39141
-1.39141
-1.39157
-1.39157
-1.39157
-1.39157
-1.39173
-1.39188
-1.39204
-1.39251
-1.39267
-1.39235
-1.39251
-1.39235
-1.39220
-1.39220
-1.39220
-1.39204
-1.39220
-1.39251
-1.39251
-1.39298
-1.39330
-1.39361
-1.39392
-1.39424
-1.39455
-1.39471
-1.39534
-1.39597
-1.39660
-1.39722
-1.39785
-1.39848
-1.39895
-1.40068
-1.40209
-1.40366
-1.40523
-1.40649
-1.40790
-1.40869
-1.40916
-1.40948
-1.41010
-1.41073
-1.41058
-1.41026
-1.41010
-1.40979
-1.40963
-1.40932
-1.40900
-1.40853
-1.40775
-1.40696
-1.40586
-1.40429
-1.40256
-1.40099
-1.39927
-1.39769
-1.39597
-1.39440
-1.39267
-1.39110
-1.38937
-1.38780
-1.38623
-1.38450
-1.38293
-1.38136
-1.37916
-1.37633
-1.37350
-1.37052
-1.36769
-1.36471
-1.36188
-1.35905
-1.35623
-1.35340
-1.35088
-1.34806
-1.34539
-1.34240
-1.33910
-1.33596
-1.33266
-1.32952
-1.32622
-1.32371
-1.32277
-1.32167
-1.32073
-1.31947
-1.31837
-1.31727
-1.31633
-1.31601
-1.31586
-1.31538
-1.31523
-1.31491
-1.31476
-1.31460
-1.31444
-1.31429
-1.31397
-1.31413
-1.31366
-1.31366
-1.31303
-1.31209
-1.31099
-1.31177
-1.31256
-1.31334
-1.31397
-1.31444
-1.31429
-1.31429
-1.31413
-1.31413
-1.31413
-1.31397
-1.31366
-1.31366
-1.31350
-1.31334
-1.31334
-1.31350
-1.31366
-1.31381
-1.31413
-1.31429
-1.31444
-1.31460
-1.31491
-1.31507
-1.31523
-1.31554
-1.31538
-1.31476
-1.31460
-1.31413
-1.31397
-1.31381
-1.31381
-1.31397
-1.31413
-1.31429
-1.31444
-1.31460
-1.31476
-1.31507
-1.31538
-1.31554
-1.31570
-1.31601
-1.31586
-1.31601
-1.31586
-1.31570
-1.31554
-1.31554
-1.31491
-1.31413
-1.31319
-1.31240
-1.31177
-1.31099
-1.31020
-1.30910
-1.30800
-1.30690
-1.30580
-1.30455
-1.30360
-1.30250
-1.30125
-1.30015
-1.29921
-1.29811
-1.29811
-1.29842
-1.29968
-1.29999
-1.30015
-1.30078
-1.30093
-1.30093
-1.30109
-1.30140
-1.30203
-1.30266
-1.30298
-1.30360
-1.30455
-1.30549
-1.30627
-1.30722
-1.30816
-1.30910
-1.31020
-1.31114
-1.31209
-1.31287
-1.31381
-1.31554
-1.31758
-1.31947
-1.32135
-1.32340
-1.32528
-1.32717
-1.32905
-1.33188
-1.33518
-1.33863
-1.34193
-1.34523
-1.34837
-1.35151
-1.35434
-1.35528
-1.35670
-1.35764
-1.35890
-1.36000
-1.36125
-1.36235
-1.36345
-1.36471
-1.36612
-1.36754
-1.36911
-1.37068
-1.37225
-1.37382
-1.37539
-1.37586
-1.37665
-1.37712
-1.37775
-1.37743
-1.37665
-1.37586
-1.37555
-1.37539
-1.37539
-1.37539
-1.37523
-1.37508
-1.37476
-1.37460
-1.37445
-1.37413
-1.37398
-1.37366
-1.37350
-1.37382
-1.37476
-1.37539
-1.37649
-1.37775
-1.37869
-1.37963
-1.38057
-1.37994
-1.37947
-1.37916
-1.37853
-1.37837
-1.37837
-1.37837
-1.37822
-1.37822
-1.37822
-1.37806
-1.37806
-1.37790
-1.37790
-1.37790
-1.37775
-1.37775
-1.37775
-1.37759
-1.37759
-1.37743
-1.37680
-1.37633
-1.37602
-1.37586
-1.37570
-1.37523
-1.37445
-1.37413
-1.37350
-1.37303
-1.37240
-1.37178
-1.37146
-1.37115
-1.37036
-1.36973
-1.36942
-1.36911
-1.36879
-1.36863
-1.36832
-1.36816
-1.36785
-1.36769
-1.36754
-1.36738
-1.36706
-1.36691
-1.36659
-1.36644
-1.36628
-1.36596
-1.36581
-1.36581
-1.36565
-1.36565
-1.36565
-1.36565
-1.36565
-1.36549
-1.36549
-1.36549
-1.36549
-1.36549
-1.36549
-1.36565
-1.36565
-1.36565
-1.36565
-1.36565
-1.36565
-1.36565
-1.36565
-1.36691
-1.36832
-1.36973
-1.37099
-1.37240
-1.37350
-1.37476
-1.37586
-1.37712
-1.37806
-1.37916
-1.37932
-1.38136
-1.38371
-1.38638
-1.38654
-1.38764
-1.38827
-1.38890
-1.38937
-1.39063
-1.38906
-1.38701
-1.38481
-1.38199
-1.37869
-1.37460
-1.37256
-1.36754
-1.36361
-1.35905
-1.35544
-1.35198
-1.34900
-1.34554
-1.34240
-1.33926
-1.33659
-1.33518
-1.33329
-1.33188
-1.33015
-1.32889
-1.32654
-1.32450
-1.32245
-1.32057
-1.31900
-1.31790
-1.31680
-1.31633
-1.31664
-1.31774
-1.31853
-1.31978
-1.32073
-1.32183
-1.32277
-1.32402
-1.32528
-1.32874
-1.33188
-1.33533
-1.33863
-1.34303
-1.34790
-1.35246
-1.35591
-1.35890
-1.36219
-1.36502
-1.36801
-1.37099
-1.37413
-1.37712
-1.38010
-1.38309
-1.38607
-1.38890
-1.39188
-1.39455
-1.39722
-1.40005
-1.40272
-1.40539
-1.40822
-1.41089
-1.41372
-1.41654
-1.41921
-1.42188
-1.42456
-1.42628
-1.42738
-1.42785
-1.42864
-1.42911
-1.43037
-1.43210
-1.43367
-1.43539
-1.43696
-1.43822
-1.43979
-1.44136
-1.44262
-1.44419
-1.44592
-1.44765
-1.44937
-1.45047
-1.45189
-1.45330
-1.45440
-1.45581
-1.45723
-1.45864
-1.46006
-1.46178
-1.46225
-1.46351
-1.46461
-1.46587
-1.46807
-1.47027
-1.47246
-1.47451
-1.47702
-1.47938
-1.48205
-1.48472
-1.48754
-1.49021
-1.49320
-1.49603
-1.49870
-1.50152
-1.50435
-1.50718
-1.51001
-1.51173
-1.51378
-1.51582
-1.51786
-1.52006
-1.52194
-1.52367
-1.52556
-1.52729
-1.52917
-1.53090
-1.53263
-1.53435
-1.53530
-1.53624
-1.53702
-1.53797
-1.53891
-1.54001
-1.54111
-1.54221
-1.54331
-1.54456
-1.54566
-1.54676
-1.54786
-1.54896
-1.55006
-1.55100
-1.55210
-1.55305
-1.55399
-1.55509
-1.55603
-1.55744
-1.55917
-1.56121
-1.56263
-1.56388
-1.56530
-1.56718
-1.56954
-1.57190
-1.57378
-1.57457
-1.57488
-1.57582
-1.57598
-1.57519
-1.57457
-1.57409
-1.57347
-1.57268
-1.57174
-1.57017
-1.56970
-1.57033
-1.57048
-1.57017
-1.57001
-1.56954
-1.56938
-1.56907
-1.56828
-1.56938
-1.57064
-1.57174
-1.57237
-1.57331
-1.57409
-1.57472
-1.57535
-1.57614
-1.57661
-1.57708
-1.57755
-1.57802
-1.57865
-1.57912
-1.57959
[truncated: 71,234,747 more chars]
