# Supplementary material for: Langevin equations from experimental data: The case of rotational diffusion in granular media
Source: PLoS One. 2019 Feb 22;14(2):e0212135. doi: 10.1371/journal.pone.0212135 (PMC6386351; doi:10.1371/journal.pone.0212135)
Supplement: S2 File — Angular position θ of the blade during the experiment with 2600 spheres, maximum acceleration 39.8g and duration of 1 hour. Sampling rate of 2000Hz. (ZIP) [file pone.0212135.s002.zip › S2_File.dat]

-0.00833
-0.00817
-0.00707
-0.00581
-0.00565
-0.00550
-0.00487
-0.00550
-0.00550
-0.00550
-0.00518
-0.00565
-0.00518
-0.00581
-0.00597
-0.00503
-0.00393
-0.00503
-0.00408
-0.00424
-0.00314
-0.00251
-0.00236
-0.00204
-0.00126
-0.00141
-0.00063
-0.00031
-0.00079
-0.00110
-0.00110
-0.00126
-0.00141
-0.00188
-0.00267
-0.00283
-0.00283
-0.00298
-0.00330
-0.00330
-0.00330
-0.00346
-0.00346
-0.00361
-0.00330
-0.00314
-0.00314
-0.00298
-0.00298
-0.00283
-0.00283
-0.00283
-0.00283
-0.00283
-0.00267
-0.00267
-0.00251
-0.00236
-0.00236
-0.00236
-0.00236
-0.00188
-0.00188
-0.00188
-0.00236
-0.00251
-0.00298
-0.00283
-0.00346
-0.00393
-0.00424
-0.00518
-0.00503
-0.00503
-0.00377
-0.00361
-0.00251
-0.00157
-0.00063
0.00031
-0.00016
0.00031
0.00047
0.00016
-0.00079
-0.00157
-0.00236
-0.00314
-0.00424
-0.00487
-0.00613
-0.00707
-0.00770
-0.00801
-0.00817
-0.00801
-0.00785
-0.00801
-0.00833
-0.00785
-0.00754
-0.00754
-0.00723
-0.00691
-0.00628
-0.00581
-0.00534
-0.00534
-0.00518
-0.00503
-0.00487
-0.00487
-0.00487
-0.00487
-0.00503
-0.00518
-0.00550
-0.00581
-0.00628
-0.00644
-0.00675
-0.00691
-0.00691
-0.00707
-0.00707
-0.00707
-0.00707
-0.00723
-0.00707
-0.00723
-0.00738
-0.00660
-0.00581
-0.00518
-0.00471
-0.00503
-0.00503
-0.00408
-0.00440
-0.00487
-0.00550
-0.00613
-0.00597
-0.00660
-0.00691
-0.00738
-0.00754
-0.00817
-0.00880
-0.00974
-0.01068
-0.01131
-0.01178
-0.01178
-0.01210
-0.01084
-0.01178
-0.01100
-0.01131
-0.01084
-0.01068
-0.01037
-0.01052
-0.01021
-0.01021
-0.00974
-0.01005
-0.01005
-0.00990
-0.00927
-0.00864
-0.00848
-0.00801
-0.00895
-0.00958
-0.01005
-0.00974
-0.00974
-0.01037
-0.01037
-0.01021
-0.01037
-0.01021
-0.01068
-0.01084
-0.01100
-0.01084
-0.01100
-0.01100
-0.01100
-0.01100
-0.01037
-0.01068
-0.00974
-0.00911
-0.00848
-0.00801
-0.00754
-0.00723
-0.00723
-0.00691
-0.00723
-0.00723
-0.00723
-0.00707
-0.00691
-0.00707
-0.00691
-0.00691
-0.00754
-0.00754
-0.00723
-0.00738
-0.00738
-0.00691
-0.00675
-0.00644
-0.00628
-0.00597
-0.00613
-0.00565
-0.00550
-0.00487
-0.00487
-0.00424
-0.00361
-0.00346
-0.00298
-0.00236
-0.00141
-0.00031
0.00079
0.00157
0.00220
0.00283
0.00283
0.00361
0.00393
0.00424
0.00440
0.00424
0.00393
0.00393
0.00393
0.00440
0.00408
0.00377
0.00377
0.00346
0.00361
0.00377
0.00346
0.00361
0.00330
0.00298
0.00283
0.00283
0.00283
0.00267
0.00267
0.00236
0.00204
0.00157
0.00110
0.00110
0.00110
0.00079
0.00094
0.00094
0.00079
0.00094
0.00110
0.00110
0.00110
0.00110
0.00141
0.00157
0.00188
0.00157
0.00157
0.00173
0.00141
0.00126
0.00079
-0.00063
-0.00141
-0.00236
-0.00267
-0.00298
-0.00346
-0.00393
-0.00346
-0.00236
-0.00220
-0.00251
-0.00204
-0.00173
-0.00188
-0.00173
-0.00220
-0.00283
-0.00283
-0.00346
-0.00377
-0.00456
-0.00440
-0.00487
-0.00550
-0.00550
-0.00565
-0.00581
-0.00628
-0.00660
-0.00675
-0.00707
-0.00723
-0.00738
-0.00770
-0.00785
-0.00770
-0.00785
-0.00785
-0.00801
-0.00785
-0.00754
-0.00770
-0.00518
-0.00424
-0.00283
-0.00220
-0.00157
-0.00079
-0.00047
0.00000
0.00047
0.00047
0.00047
0.00031
0.00016
0.00047
0.00016
-0.00047
-0.00063
-0.00063
-0.00079
-0.00063
-0.00031
0.00016
0.00031
0.00079
0.00141
0.00188
0.00236
0.00314
0.00393
0.00456
0.00518
0.00581
0.00644
0.00691
0.00738
0.00770
0.00817
0.00864
0.00895
0.00942
0.00942
0.00895
0.00927
0.00958
0.00942
0.00958
0.00974
0.01005
0.00958
0.00974
0.01021
0.00990
0.01037
0.01084
0.01084
0.01084
0.01115
0.01115
0.01100
0.01100
0.01115
0.01100
0.01084
0.01068
0.01037
0.00990
0.00974
0.00974
0.00974
0.00942
0.00927
0.00864
0.00738
0.00660
0.00581
0.00534
0.00503
0.00487
0.00518
0.00550
0.00597
0.00660
0.00660
0.00691
0.00738
0.00801
0.00880
0.00880
0.00880
0.00833
0.00833
0.00864
0.00864
0.00785
0.00660
0.00597
0.00487
0.00424
0.00283
0.00283
0.00188
0.00110
0.00000
-0.00126
-0.00141
0.00063
0.00220
0.00330
0.00361
0.00487
0.00440
0.00503
0.00550
0.00597
0.00597
0.00597
0.00613
0.00565
0.00565
0.00565
0.00503
0.00424
0.00408
0.00424
0.00440
0.00408
0.00393
0.00330
0.00298
0.00236
0.00204
0.00141
0.00079
0.00126
0.00188
0.00188
0.00173
0.00157
0.00157
0.00141
0.00141
0.00126
0.00079
0.00000
-0.00047
-0.00079
-0.00110
-0.00141
-0.00173
-0.00188
-0.00188
-0.00188
-0.00204
-0.00220
-0.00251
-0.00283
-0.00283
-0.00314
-0.00330
-0.00377
-0.00440
-0.00424
-0.00424
-0.00361
-0.00330
-0.00408
-0.00534
-0.00565
-0.00503
-0.00487
-0.00456
-0.00424
-0.00424
-0.00456
-0.00440
-0.00487
-0.00456
-0.00471
-0.00456
-0.00471
-0.00471
-0.00487
-0.00440
-0.00408
-0.00408
-0.00424
-0.00424
-0.00393
-0.00361
-0.00346
-0.00330
-0.00361
-0.00346
-0.00330
-0.00330
-0.00330
-0.00298
-0.00314
-0.00346
-0.00361
-0.00393
-0.00440
-0.00471
-0.00487
-0.00550
-0.00597
-0.00660
-0.00691
-0.00723
-0.00754
-0.00801
-0.00942
-0.01037
-0.01052
-0.01131
-0.01147
-0.01178
-0.01225
-0.01257
-0.01194
-0.01147
-0.01100
-0.01084
-0.01052
-0.01021
-0.00942
-0.00911
-0.00927
-0.00864
-0.00864
-0.00848
-0.00927
-0.00958
-0.00990
-0.01021
-0.01052
-0.01052
-0.01084
-0.01115
-0.01162
-0.01178
-0.01194
-0.01210
-0.01257
-0.01288
-0.01304
-0.01319
-0.01351
-0.01382
-0.01398
-0.01398
-0.01414
-0.01414
-0.01398
-0.01398
-0.01414
-0.01367
-0.01351
-0.01304
-0.01162
-0.01068
-0.00927
-0.00817
-0.00754
-0.00754
-0.00707
-0.00597
-0.00597
-0.00424
-0.00346
-0.00236
-0.00188
-0.00141
-0.00141
-0.00126
-0.00126
-0.00110
-0.00126
-0.00141
-0.00173
-0.00188
-0.00157
-0.00173
-0.00173
-0.00173
-0.00126
-0.00126
-0.00079
-0.00031
0.00000
0.00047
0.00079
0.00126
0.00157
0.00173
0.00204
0.00251
0.00283
0.00298
0.00314
0.00314
0.00314
0.00314
0.00298
0.00267
0.00236
0.00236
0.00251
0.00267
0.00267
0.00267
0.00283
0.00283
0.00283
0.00283
0.00298
0.00298
0.00298
0.00298
0.00283
0.00283
0.00298
0.00314
0.00361
0.00456
0.00518
0.00518
0.00534
0.00518
0.00503
0.00471
0.00424
0.00408
0.00393
0.00361
0.00314
0.00330
0.00361
0.00377
0.00346
0.00283
0.00267
0.00204
0.00141
0.00141
0.00157
0.00157
0.00126
0.00141
0.00173
0.00141
0.00079
0.00110
0.00094
0.00031
0.00000
0.00000
0.00016
0.00000
0.00016
0.00000
-0.00047
-0.00016
0.00016
0.00000
0.00000
-0.00031
0.00000
0.00094
0.00173
0.00141
0.00204
0.00173
0.00141
0.00126
0.00188
0.00173
0.00188
0.00157
0.00110
0.00079
0.00110
0.00173
0.00110
0.00157
0.00094
0.00063
0.00000
-0.00094
-0.00173
-0.00236
-0.00251
-0.00314
-0.00393
-0.00471
-0.00487
-0.00534
-0.00565
-0.00597
-0.00597
-0.00597
-0.00613
-0.00644
-0.00660
-0.00691
-0.00707
-0.00707
-0.00707
-0.00707
-0.00754
-0.00801
-0.00880
-0.00895
-0.00911
-0.00927
-0.01115
-0.01005
-0.00974
-0.00974
-0.00974
-0.00958
-0.01100
-0.01021
-0.01021
-0.00958
-0.00958
-0.00942
-0.00990
-0.01037
-0.01052
-0.01115
-0.01147
-0.01162
-0.01178
-0.01162
-0.01147
-0.01131
-0.01115
-0.01100
-0.01115
-0.01115
-0.01115
-0.01131
-0.01115
-0.01100
-0.01100
-0.01100
-0.01100
-0.01084
-0.01084
-0.01084
-0.01100
-0.01100
-0.01131
-0.01147
-0.01162
-0.01178
-0.01210
-0.01257
-0.01288
-0.01335
-0.01335
-0.01319
-0.01304
-0.01288
-0.01272
-0.01257
-0.01257
-0.01241
-0.01241
-0.01225
-0.01225
-0.01210
-0.01194
-0.01194
-0.01194
-0.01178
-0.01194
-0.01178
-0.01178
-0.01178
-0.01194
-0.01210
-0.01225
-0.01257
-0.01304
-0.01367
-0.01398
-0.01445
-0.01508
-0.01602
-0.01618
-0.01634
-0.01649
-0.01665
-0.01791
-0.01838
-0.01854
-0.01916
-0.02042
-0.02073
-0.02105
-0.02105
-0.02136
-0.02042
-0.01932
-0.01791
-0.01696
-0.01555
-0.01367
-0.01225
-0.01100
-0.01005
-0.00990
-0.00942
-0.00864
-0.00895
-0.00801
-0.00817
-0.00738
-0.00723
-0.00754
-0.00738
-0.00723
-0.00628
-0.00581
-0.00597
-0.00534
-0.00471
-0.00503
-0.00487
-0.00456
-0.00424
-0.00408
-0.00393
-0.00393
-0.00377
-0.00346
-0.00314
-0.00298
-0.00283
-0.00251
-0.00251
-0.00236
-0.00204
-0.00188
-0.00173
-0.00141
-0.00110
-0.00063
-0.00016
0.00016
0.00047
-0.00031
-0.00094
-0.00236
-0.00283
-0.00408
-0.00456
-0.00471
-0.00456
-0.00408
-0.00361
-0.00346
-0.00330
-0.00346
-0.00330
-0.00314
-0.00314
-0.00314
-0.00330
-0.00346
-0.00361
-0.00361
-0.00346
-0.00346
-0.00346
-0.00346
-0.00361
-0.00361
-0.00377
-0.00377
-0.00361
-0.00361
-0.00361
-0.00346
-0.00346
-0.00346
-0.00346
-0.00283
-0.00283
-0.00157
-0.00063
0.00157
0.00361
0.00503
0.00565
0.00581
0.00613
0.00644
0.00675
0.00675
0.00660
0.00644
0.00581
0.00503
0.00424
0.00346
0.00267
0.00251
0.00173
0.00267
0.00188
0.00173
0.00173
0.00126
0.00000
0.00047
0.00047
0.00016
-0.00047
-0.00047
-0.00079
-0.00063
-0.00126
-0.00141
-0.00204
-0.00314
-0.00628
-0.00691
-0.00895
-0.01021
-0.01100
-0.01194
-0.01225
-0.01319
-0.01477
-0.01618
-0.01681
-0.01744
-0.01885
-0.01979
-0.02026
-0.02073
-0.02136
-0.02199
-0.02246
-0.02293
-0.02246
-0.02293
-0.02340
-0.02356
-0.02372
-0.02403
-0.02450
-0.02466
-0.02498
-0.02560
-0.02623
-0.02686
-0.02733
-0.02780
-0.02812
-0.02843
-0.02890
-0.02906
-0.02906
-0.02969
-0.02953
-0.03016
-0.03032
-0.02937
-0.02906
-0.02906
-0.02922
-0.02937
-0.02937
-0.02922
-0.02937
-0.02969
-0.02953
-0.02953
-0.02953
-0.02953
-0.02953
-0.02953
-0.02953
-0.02937
-0.02922
-0.02922
-0.02953
-0.02906
-0.02843
-0.02780
-0.02780
-0.02749
-0.02765
-0.02717
-0.02623
-0.02545
-0.02466
-0.02435
-0.02356
-0.02293
-0.02231
-0.02073
-0.02026
-0.01963
-0.01932
-0.01979
-0.01932
-0.01948
-0.01901
-0.01885
-0.01838
-0.01838
-0.01806
-0.01728
-0.01759
-0.01696
-0.01681
-0.01634
-0.01587
-0.01524
-0.01477
-0.01351
-0.01210
-0.01147
-0.01068
-0.00990
-0.00942
-0.00927
-0.00911
-0.00942
-0.00974
-0.00958
-0.00974
-0.01021
-0.01052
-0.01100
-0.01084
-0.01115
-0.01115
-0.01162
-0.01178
-0.01194
-0.01194
-0.01178
-0.01147
-0.01162
-0.01131
-0.01100
-0.01100
-0.01131
-0.01210
-0.01257
-0.01241
-0.01335
-0.01429
-0.01492
-0.01477
-0.01477
-0.01477
-0.01445
-0.01414
-0.01414
-0.01414
-0.01414
-0.01429
-0.01445
-0.01445
-0.01429
-0.01445
-0.01445
-0.01461
-0.01461
-0.01461
-0.01492
-0.01508
-0.01524
-0.01524
-0.01524
-0.01555
-0.01571
-0.01587
-0.01587
-0.01587
-0.01587
-0.01602
-0.01587
-0.01602
-0.01618
-0.01665
-0.01681
-0.01681
-0.01696
-0.01696
-0.01681
-0.01665
-0.01634
-0.01555
-0.01618
-0.01571
-0.01555
-0.01602
-0.01587
-0.01587
-0.01492
-0.01555
-0.01492
-0.01539
-0.01524
-0.01524
-0.01539
-0.01539
-0.01539
-0.01555
-0.01571
-0.01602
-0.01634
-0.01665
-0.01696
-0.01744
-0.01759
-0.01791
-0.01791
-0.01806
-0.01775
-0.01775
-0.01775
-0.01775
-0.01728
-0.01602
-0.01461
-0.01225
-0.01068
-0.00801
-0.00770
-0.00738
-0.00675
-0.00613
-0.00581
-0.00456
-0.00503
-0.00503
-0.00503
-0.00550
-0.00565
-0.00675
-0.00738
-0.00707
-0.00707
-0.00738
-0.00770
-0.00801
-0.00817
-0.00817
-0.00817
-0.00817
-0.00801
-0.00785
-0.00785
-0.00770
-0.00738
-0.00738
-0.00723
-0.00691
-0.00691
-0.00644
-0.00613
-0.00597
-0.00565
-0.00550
-0.00550
-0.00518
-0.00518
-0.00487
-0.00440
-0.00440
-0.00471
-0.00456
-0.00440
-0.00440
-0.00487
-0.00456
-0.00424
-0.00471
-0.00456
-0.00314
-0.00314
-0.00251
-0.00157
-0.00188
0.00000
0.00031
-0.00079
-0.00110
-0.00110
-0.00157
-0.00173
-0.00204
-0.00251
-0.00251
-0.00267
-0.00298
-0.00298
-0.00298
-0.00283
-0.00267
-0.00236
-0.00220
-0.00220
-0.00204
-0.00188
-0.00173
-0.00157
-0.00126
-0.00094
-0.00094
-0.00079
-0.00063
-0.00110
-0.00188
-0.00267
-0.00236
-0.00267
-0.00251
-0.00251
-0.00251
-0.00236
-0.00236
-0.00204
-0.00157
-0.00141
-0.00141
-0.00141
-0.00079
-0.00031
-0.00016
0.00016
0.00063
0.00126
0.00157
0.00173
0.00251
0.00267
0.00330
0.00361
0.00361
0.00393
0.00440
0.00487
0.00456
0.00456
0.00503
0.00518
0.00581
0.00628
0.00675
0.00675
0.00707
0.00707
0.00723
0.00738
0.00723
0.00770
0.00880
0.00848
0.00864
0.00880
0.00927
0.00911
0.00895
0.00864
0.00895
0.00880
0.00864
0.00848
0.00833
0.00848
0.00864
0.00880
0.00848
0.00880
0.00927
0.00927
0.00911
0.00895
0.00864
0.00864
0.00770
0.00707
0.00691
0.00660
0.00644
0.00581
0.00597
0.00597
0.00597
0.00565
0.00565
0.00565
0.00534
0.00503
0.00456
0.00393
0.00424
0.00393
0.00377
0.00377
0.00377
0.00361
0.00361
0.00330
0.00298
0.00251
0.00236
0.00236
0.00220
0.00188
0.00141
0.00173
0.00220
0.00188
0.00173
0.00157
0.00141
0.00079
0.00094
0.00110
0.00173
0.00173
0.00094
0.00016
-0.00063
-0.00094
-0.00110
-0.00126
-0.00126
-0.00016
-0.00016
-0.00063
-0.00031
-0.00016
-0.00031
-0.00031
-0.00047
-0.00079
-0.00094
-0.00079
-0.00094
-0.00110
-0.00094
-0.00110
-0.00126
-0.00094
-0.00079
-0.00094
-0.00079
-0.00079
-0.00079
-0.00079
-0.00079
-0.00079
-0.00079
-0.00079
-0.00079
-0.00079
-0.00079
-0.00063
-0.00047
-0.00047
-0.00047
-0.00031
0.00000
0.00000
0.00016
0.00031
0.00047
0.00063
0.00016
0.00016
0.00000
-0.00063
-0.00094
-0.00094
-0.00094
-0.00094
-0.00094
-0.00126
-0.00141
-0.00110
-0.00141
-0.00063
0.00031
0.00079
0.00126
0.00204
0.00236
0.00251
0.00283
0.00314
0.00314
0.00377
0.00456
0.00346
0.00283
0.00236
0.00188
0.00173
0.00173
0.00141
0.00157
0.00173
0.00157
0.00126
0.00173
0.00330
0.00330
0.00393
0.00408
0.00393
0.00424
0.00424
0.00440
0.00440
0.00456
0.00408
0.00408
0.00377
0.00393
0.00361
0.00377
0.00330
0.00330
0.00330
0.00298
0.00330
0.00330
0.00298
0.00267
0.00267
0.00220
0.00173
0.00157
0.00126
0.00110
0.00079
0.00079
0.00047
0.00031
0.00000
-0.00031
-0.00079
-0.00141
-0.00251
-0.00236
-0.00236
-0.00251
-0.00251
-0.00346
-0.00314
-0.00346
-0.00361
-0.00393
-0.00408
-0.00408
-0.00440
-0.00440
-0.00440
-0.00393
-0.00377
-0.00346
-0.00330
-0.00314
-0.00267
-0.00236
-0.00220
-0.00236
-0.00236
-0.00236
-0.00251
-0.00267
-0.00267
-0.00283
-0.00330
-0.00330
-0.00330
-0.00361
-0.00361
-0.00377
-0.00377
-0.00393
-0.00393
-0.00408
-0.00424
-0.00424
-0.00471
-0.00503
-0.00534
-0.00565
-0.00487
-0.00408
-0.00377
-0.00298
-0.00188
-0.00157
-0.00110
-0.00016
-0.00016
-0.00047
-0.00016
0.00000
-0.00016
-0.00063
-0.00126
-0.00110
-0.00141
-0.00173
-0.00173
-0.00173
-0.00141
-0.00126
-0.00079
-0.00031
0.00000
0.00031
0.00063
0.00094
0.00141
0.00157
0.00094
0.00173
0.00173
0.00110
0.00094
0.00000
-0.00079
-0.00110
-0.00141
-0.00188
-0.00283
-0.00298
-0.00298
-0.00346
-0.00393
-0.00440
-0.00471
-0.00503
-0.00518
-0.00550
-0.00565
-0.00550
-0.00581
-0.00581
-0.00613
-0.00613
-0.00597
-0.00565
-0.00550
-0.00534
-0.00518
-0.00534
-0.00534
-0.00534
-0.00550
-0.00597
-0.00613
-0.00628
-0.00691
-0.00707
-0.00723
-0.00754
-0.00801
-0.00880
-0.00942
-0.00958
-0.00990
-0.01005
-0.01021
-0.01021
-0.01021
-0.01021
-0.01037
-0.01037
-0.01021
-0.01005
-0.01005
-0.00927
-0.00895
-0.00895
-0.00833
-0.00817
-0.00817
-0.00817
-0.00785
-0.00691
-0.00707
-0.00707
-0.00675
-0.00691
-0.00628
-0.00597
-0.00597
-0.00613
-0.00644
-0.00581
-0.00393
-0.00236
-0.00141
-0.00047
-0.00016
-0.00016
-0.00047
-0.00031
0.00031
0.00063
0.00031
0.00110
0.00110
0.00157
0.00141
0.00141
0.00157
0.00173
0.00173
0.00204
0.00204
0.00220
0.00236
0.00220
0.00251
0.00236
0.00236
0.00236
0.00251
0.00267
0.00283
0.00314
0.00314
0.00267
0.00236
0.00220
0.00204
0.00204
0.00204
0.00204
0.00173
0.00157
0.00141
0.00141
0.00126
0.00094
0.00047
0.00031
0.00016
-0.00031
-0.00094
-0.00173
-0.00251
-0.00267
-0.00298
-0.00393
-0.00440
-0.00503
-0.00565
-0.00581
-0.00597
-0.00613
-0.00613
-0.00613
-0.00660
-0.00675
-0.00691
-0.00754
-0.00723
-0.00738
-0.00754
-0.00754
-0.00833
-0.00864
-0.00990
-0.01052
-0.01100
-0.01115
-0.01162
-0.01162
-0.01194
-0.01225
-0.01210
-0.01241
-0.01241
-0.01272
-0.01257
-0.01304
-0.01319
-0.01319
-0.01272
-0.01272
-0.01257
-0.01210
-0.01162
-0.01131
-0.01100
-0.01084
-0.01068
-0.01052
-0.01052
-0.01052
-0.01052
-0.01100
-0.01115
-0.01147
-0.01162
-0.01131
-0.01115
-0.01100
-0.01100
-0.01084
-0.01084
-0.01084
-0.01084
-0.01084
-0.01147
-0.01147
-0.01100
-0.01037
-0.00942
-0.00927
-0.00864
-0.00864
-0.00801
-0.00754
-0.00754
-0.00723
-0.00738
-0.00660
-0.00644
-0.00518
-0.00503
-0.00503
-0.00487
-0.00487
-0.00456
-0.00471
-0.00471
-0.00440
-0.00408
-0.00393
-0.00377
-0.00377
-0.00408
-0.00424
-0.00424
-0.00440
-0.00471
-0.00471
-0.00471
-0.00456
-0.00440
-0.00440
-0.00534
-0.00565
-0.00660
-0.00691
-0.00691
-0.00675
-0.00534
-0.00330
-0.00173
-0.00110
-0.00047
0.00047
0.00047
0.00079
0.00110
0.00110
0.00047
0.00016
0.00047
-0.00016
-0.00063
-0.00094
-0.00126
-0.00141
-0.00094
-0.00079
-0.00063
-0.00031
0.00016
0.00016
0.00016
0.00094
0.00141
0.00157
0.00173
0.00188
0.00188
0.00188
0.00173
0.00220
0.00236
0.00267
0.00298
0.00267
0.00220
0.00188
0.00173
0.00141
0.00110
0.00094
0.00094
0.00094
0.00094
0.00094
0.00110
0.00141
0.00157
0.00173
0.00220
0.00220
0.00188
0.00157
0.00204
0.00188
0.00188
0.00251
0.00251
0.00283
0.00330
0.00346
0.00346
0.00393
0.00377
0.00377
0.00314
0.00267
0.00220
0.00173
0.00204
0.00220
0.00236
0.00283
0.00298
0.00298
0.00346
0.00393
0.00424
0.00456
0.00456
0.00471
0.00471
0.00471
0.00487
0.00503
0.00518
0.00518
0.00424
0.00314
0.00094
-0.00063
-0.00173
-0.00283
-0.00361
-0.00424
-0.00456
-0.00565
-0.00660
-0.00613
-0.00613
-0.00613
-0.00597
-0.00675
-0.00660
-0.00707
-0.00675
-0.00723
-0.00691
-0.00691
-0.00628
-0.00518
-0.00503
-0.00408
-0.00377
-0.00330
-0.00298
-0.00267
-0.00377
-0.00314
-0.00283
-0.00251
-0.00236
-0.00267
-0.00283
-0.00283
-0.00298
-0.00361
-0.00440
-0.00424
-0.00424
-0.00503
-0.00518
-0.00565
-0.00581
-0.00565
-0.00581
-0.00613
-0.00581
-0.00581
-0.00613
-0.00613
-0.00597
-0.00550
-0.00565
-0.00550
-0.00550
-0.00550
-0.00534
-0.00550
-0.00550
-0.00550
-0.00550
-0.00565
-0.00565
-0.00565
-0.00565
-0.00597
-0.00613
-0.00613
-0.00597
-0.00581
-0.00565
-0.00581
-0.00581
-0.00581
-0.00565
-0.00550
-0.00550
-0.00565
-0.00565
-0.00550
-0.00534
-0.00534
-0.00518
-0.00487
-0.00471
-0.00456
-0.00346
-0.00314
-0.00251
-0.00220
-0.00173
-0.00157
-0.00157
-0.00141
-0.00126
-0.00094
-0.00016
0.00047
0.00047
0.00094
0.00126
0.00126
0.00141
0.00157
0.00141
0.00157
0.00157
0.00157
0.00141
0.00126
0.00110
0.00141
0.00141
0.00141
0.00141
0.00141
0.00141
0.00126
0.00110
0.00110
0.00063
0.00047
0.00063
0.00063
0.00063
0.00047
0.00047
0.00031
-0.00031
0.00000
0.00000
-0.00016
0.00031
-0.00063
-0.00079
0.00016
-0.00031
-0.00063
-0.00047
-0.00031
-0.00094
-0.00094
-0.00157
-0.00204
-0.00298
-0.00393
-0.00471
-0.00707
-0.00833
-0.01005
-0.01068
-0.01100
-0.01147
-0.01178
-0.01194
-0.01241
-0.01319
-0.01304
-0.01335
-0.01335
-0.01367
-0.01398
-0.01461
-0.01539
-0.01539
-0.01539
-0.01555
-0.01571
-0.01587
-0.01587
-0.01587
-0.01587
-0.01602
-0.01602
-0.01587
-0.01587
-0.01587
-0.01587
-0.01587
-0.01602
-0.01665
-0.01696
-0.01744
-0.01806
-0.01838
-0.01869
-0.01885
-0.01916
-0.01932
-0.01963
-0.01995
-0.02026
-0.02042
-0.02089
-0.02121
-0.02168
-0.02215
-0.02246
-0.02278
-0.02309
-0.02340
-0.02356
-0.02372
-0.02403
-0.02450
-0.02498
-0.02545
-0.02576
-0.02592
-0.02592
-0.02560
-0.02513
-0.02608
-0.02545
-0.02435
-0.02419
-0.02435
-0.02419
-0.02403
-0.02466
-0.02403
-0.02419
-0.02482
-0.02450
-0.02498
-0.02498
-0.02466
-0.02435
-0.02372
-0.02388
-0.02403
-0.02435
-0.02419
-0.02419
-0.02388
-0.02356
-0.02309
-0.02309
-0.02231
-0.02231
-0.02231
-0.02309
-0.02340
-0.02388
-0.02419
-0.02435
-0.02450
-0.02513
-0.02513
-0.02482
-0.02482
-0.02482
-0.02450
-0.02388
-0.02372
-0.02340
-0.02293
-0.02231
-0.02231
-0.02199
-0.02121
-0.02152
-0.02136
-0.02152
-0.02058
-0.01995
-0.02058
-0.01948
-0.01869
-0.01806
-0.01649
-0.01649
-0.01665
-0.01571
-0.01492
-0.01398
-0.01335
-0.01288
-0.01288
-0.01272
-0.01288
-0.01257
-0.01178
-0.01131
-0.01005
-0.00942
-0.00864
-0.00817
-0.00723
-0.00644
-0.00581
-0.00550
-0.00503
-0.00424
-0.00408
-0.00346
-0.00283
-0.00251
-0.00236
-0.00220
-0.00188
-0.00188
-0.00110
-0.00031
0.00079
0.00110
0.00141
0.00173
0.00188
0.00236
0.00236
0.00236
0.00236
0.00267
0.00298
0.00330
0.00377
0.00424
0.00456
0.00393
0.00487
0.00503
0.00550
0.00534
0.00565
0.00565
0.00581
0.00581
0.00613
0.00613
0.00597
0.00628
0.00613
0.00565
0.00565
0.00550
0.00550
0.00518
0.00534
0.00518
0.00503
0.00456
0.00440
0.00424
0.00424
0.00424
0.00440
0.00440
0.00456
0.00456
0.00471
0.00471
0.00456
0.00440
0.00440
0.00440
0.00471
0.00424
0.00377
0.00157
0.00031
-0.00047
0.00000
0.00063
0.00283
0.00298
0.00346
0.00377
0.00377
0.00377
0.00393
0.00377
0.00361
0.00298
0.00283
0.00220
0.00173
0.00063
0.00016
-0.00016
-0.00031
-0.00047
-0.00126
-0.00204
-0.00204
-0.00204
-0.00283
-0.00236
-0.00346
-0.00157
-0.00110
-0.00173
-0.00157
-0.00220
-0.00283
-0.00361
-0.00440
-0.00565
-0.00628
-0.00644
-0.00707
-0.00738
-0.00754
-0.00833
-0.00880
-0.00895
-0.00990
-0.01021
-0.01021
-0.01021
-0.01037
-0.01084
-0.01084
-0.01100
-0.01084
-0.01084
-0.01100
-0.01100
-0.01100
-0.01084
-0.01100
-0.01100
-0.01100
-0.01100
-0.01084
-0.01068
-0.01021
-0.01037
-0.01005
-0.00927
-0.00911
-0.00990
-0.00927
-0.00817
-0.00707
-0.00628
-0.00613
-0.00613
-0.00581
-0.00424
-0.00456
-0.00314
-0.00314
-0.00330
-0.00346
-0.00267
-0.00283
-0.00298
-0.00314
-0.00314
-0.00298
-0.00283
-0.00314
-0.00330
-0.00346
-0.00314
-0.00314
-0.00267
-0.00173
-0.00126
-0.00126
-0.00047
-0.00016
-0.00016
0.00000
0.00016
0.00000
0.00031
0.00047
0.00063
0.00063
0.00063
0.00063
0.00047
0.00031
0.00047
0.00031
0.00031
0.00031
0.00047
0.00031
0.00079
0.00110
0.00188
0.00251
0.00314
0.00361
0.00408
0.00456
0.00424
0.00377
0.00408
0.00408
0.00330
0.00314
0.00267
0.00236
0.00220
0.00188
0.00110
0.00031
-0.00079
-0.00204
-0.00283
-0.00456
-0.00550
-0.00660
-0.00738
-0.00895
-0.01005
-0.01068
-0.01178
-0.01225
-0.01319
-0.01367
-0.01351
-0.01335
-0.01335
-0.01367
-0.01414
-0.01367
-0.01351
-0.01367
-0.01382
-0.01414
-0.01398
-0.01398
-0.01367
-0.01414
-0.01414
-0.01477
-0.01492
-0.01587
-0.01524
-0.01429
-0.01272
-0.01037
-0.01005
-0.00911
-0.00864
-0.00864
-0.00801
-0.00801
-0.00848
-0.00848
-0.00770
-0.00754
-0.00723
-0.00644
-0.00581
-0.00534
-0.00518
-0.00471
-0.00440
-0.00440
-0.00408
-0.00440
-0.00456
-0.00487
-0.00487
-0.00518
-0.00534
-0.00550
-0.00581
-0.00613
-0.00581
-0.00550
-0.00518
-0.00518
-0.00487
-0.00456
-0.00456
-0.00424
-0.00408
-0.00393
-0.00377
-0.00424
-0.00440
-0.00487
-0.00597
-0.00597
-0.00660
-0.00613
-0.00581
-0.00660
-0.00628
-0.00613
-0.00644
-0.00691
-0.00707
-0.00613
-0.00581
-0.00597
-0.00613
-0.00613
-0.00644
-0.00723
-0.00723
-0.00754
-0.00754
-0.00738
-0.00738
-0.00738
-0.00754
-0.00770
-0.00785
-0.00833
-0.00817
-0.00833
-0.00833
-0.00817
-0.00817
-0.00817
-0.00817
-0.00817
-0.00817
-0.00817
-0.00817
-0.00833
-0.00833
-0.00833
-0.00864
-0.00895
-0.00911
-0.00927
-0.00942
-0.00958
-0.00942
-0.00880
-0.00848
-0.00785
-0.00754
-0.00675
-0.00581
-0.00518
-0.00408
-0.00408
-0.00346
-0.00377
-0.00393
-0.00408
-0.00377
-0.00377
-0.00361
-0.00393
-0.00361
-0.00330
-0.00283
-0.00267
-0.00236
-0.00236
-0.00251
-0.00267
-0.00236
-0.00220
-0.00236
-0.00283
-0.00251
-0.00251
-0.00204
-0.00204
-0.00188
-0.00204
-0.00204
-0.00173
-0.00141
-0.00110
-0.00079
-0.00063
-0.00016
0.00016
0.00016
0.00016
0.00031
0.00047
0.00047
0.00016
0.00000
0.00000
0.00000
0.00000
-0.00016
-0.00063
-0.00047
0.00000
-0.00016
0.00000
0.00031
0.00047
0.00079
0.00110
0.00157
0.00236
0.00236
0.00471
0.00487
0.00613
0.00581
0.00613
0.00628
0.00817
0.00942
0.01021
0.01115
0.01084
0.01100
0.01100
0.01052
0.00785
0.00675
0.00770
0.00675
0.00550
0.00440
0.00283
0.00204
0.00016
-0.00094
-0.00220
-0.00597
-0.01178
-0.01649
-0.01932
-0.02058
-0.02089
-0.02152
-0.02262
-0.02309
-0.02231
-0.02215
-0.02168
-0.02231
-0.02231
-0.02278
-0.02309
-0.02152
-0.02089
-0.02042
-0.02058
-0.02089
-0.02089
-0.02089
-0.02089
-0.02105
-0.02121
-0.02152
-0.02231
-0.02435
-0.02670
-0.02922
-0.03110
-0.03236
-0.03283
-0.03330
-0.03330
-0.03220
-0.03189
-0.03094
-0.03016
-0.02906
-0.02859
-0.02780
-0.02717
-0.02655
-0.02513
-0.02435
-0.02435
-0.02450
-0.02482
-0.02513
-0.02623
-0.02765
-0.02827
-0.02859
-0.02906
-0.02953
-0.03110
-0.03252
-0.03346
-0.03487
-0.03676
-0.03833
-0.03958
-0.04131
-0.04194
-0.04288
-0.04398
-0.04461
-0.04508
-0.04555
-0.04602
-0.04618
-0.04602
-0.04524
-0.04383
-0.04131
-0.03927
-0.03738
-0.03597
-0.03471
-0.03409
-0.03157
-0.02765
-0.02639
-0.02576
-0.02545
-0.02513
-0.02498
-0.02513
-0.02592
-0.02749
-0.02953
-0.03110
-0.03314
-0.03487
-0.03566
-0.03754
-0.03896
-0.03927
-0.03927
-0.03864
-0.03927
-0.04037
-0.04194
-0.04257
-0.04383
-0.04524
-0.04712
-0.04760
-0.04869
-0.04901
-0.04901
-0.05074
-0.05231
-0.05278
-0.05388
-0.05482
-0.05498
-0.05529
-0.05623
-0.05655
-0.05671
-0.05733
-0.05828
-0.06032
-0.06032
-0.06000
-0.05969
-0.06000
-0.06205
-0.06330
-0.06315
-0.06236
-0.06189
-0.06095
-0.06000
-0.05953
-0.05890
-0.05812
-0.05859
-0.05781
-0.05938
-0.06032
-0.06189
-0.06346
-0.06519
-0.06707
-0.06896
-0.07069
-0.07304
-0.07383
-0.07508
-0.07650
-0.07823
-0.07901
-0.07948
-0.08027
-0.07980
-0.07885
-0.07807
-0.07775
-0.07681
-0.07618
-0.07556
-0.07477
-0.07461
-0.07430
-0.07461
-0.07477
-0.07446
-0.07446
-0.07477
-0.07540
-0.07681
-0.07760
-0.07838
-0.07933
-0.08027
-0.08074
-0.08168
-0.08262
-0.08388
-0.08514
-0.08608
-0.08828
-0.08875
-0.08938
-0.09095
-0.09205
-0.09252
-0.09283
-0.09283
-0.09299
-0.09346
-0.09362
-0.09425
-0.09440
-0.09503
-0.09550
-0.09613
-0.09676
-0.09739
-0.09786
-0.09865
-0.09833
-0.09833
-0.09849
-0.09912
-0.09959
-0.10053
-0.10116
-0.10116
-0.10163
-0.10226
-0.10289
-0.10336
-0.10399
-0.10446
-0.10509
-0.10540
-0.10571
-0.10603
-0.10634
-0.10666
-0.10681
-0.10776
-0.10823
-0.10776
-0.10697
-0.10571
-0.10493
-0.10430
-0.10446
-0.10383
-0.10352
-0.10320
-0.10273
-0.10194
-0.10179
-0.10179
-0.10069
-0.10053
-0.09975
-0.09990
-0.10006
-0.09975
-0.09912
-0.09943
-0.09880
-0.09817
-0.09739
-0.09692
-0.09708
-0.09692
-0.09692
-0.09629
-0.09582
-0.09535
-0.09550
-0.09550
-0.09598
-0.09550
-0.09535
-0.09488
-0.09519
-0.09456
-0.09425
-0.09393
-0.09393
-0.09393
-0.09378
-0.09362
-0.09331
-0.09268
-0.09236
-0.09173
-0.09126
-0.09048
-0.09032
-0.08969
-0.08938
-0.08985
-0.09001
-0.08969
-0.09001
-0.09048
-0.09032
-0.09063
-0.09063
-0.09126
-0.09189
-0.09236
-0.09252
-0.09268
-0.09283
-0.09299
-0.09315
-0.09331
-0.09362
-0.09425
-0.09456
-0.09488
-0.09503
-0.09535
-0.09535
-0.09550
-0.09598
-0.09613
-0.09629
-0.09629
-0.09629
-0.09660
-0.09645
-0.09645
-0.09629
-0.09660
-0.09660
-0.09660
-0.09692
-0.09708
-0.09739
-0.09755
-0.09755
-0.09786
-0.09833
-0.09817
-0.09817
-0.09833
-0.09817
-0.09833
-0.09786
-0.09786
-0.09755
-0.09723
-0.09708
-0.09708
-0.09692
-0.09660
-0.09629
-0.09629
-0.09582
-0.09582
-0.09582
-0.09535
-0.09535
-0.09488
-0.09456
-0.09440
-0.09456
-0.09409
-0.09378
-0.09331
-0.09299
-0.09315
-0.09315
-0.09299
-0.09252
-0.09283
-0.09268
-0.09236
-0.09299
-0.09205
-0.09236
-0.09221
-0.09158
-0.09095
-0.09016
-0.09063
-0.09079
-0.09063
-0.09126
-0.09173
-0.09221
-0.09299
-0.09393
-0.09519
-0.09613
-0.09723
-0.09849
-0.09959
-0.09990
-0.10085
-0.10147
-0.10132
-0.10194
-0.10242
-0.10257
-0.10304
-0.10320
-0.10336
-0.10367
-0.10399
-0.10414
-0.10462
-0.10493
-0.10509
-0.10524
-0.10571
-0.10650
-0.10666
-0.10713
-0.10744
-0.10791
-0.10838
-0.10823
-0.10807
-0.10807
-0.10886
-0.10870
-0.10901
-0.10933
-0.10933
-0.10948
-0.10948
-0.10964
-0.10980
-0.10996
-0.10996
-0.10996
-0.10996
-0.10996
-0.10980
-0.11011
-0.10980
-0.11011
-0.10980
-0.10980
-0.10980
-0.10980
-0.10964
-0.10980
-0.10996
-0.11011
-0.10996
-0.10964
-0.10933
-0.10933
-0.10901
-0.10854
-0.10791
-0.10791
-0.10729
-0.10760
-0.10729
-0.10729
-0.10697
-0.10729
-0.10744
-0.10729
-0.10744
-0.10713
-0.10760
-0.10744
-0.10760
-0.10776
-0.10791
-0.10807
-0.10838
-0.10838
-0.10854
-0.10886
-0.10886
-0.10917
-0.10933
-0.10917
-0.10901
-0.10917
-0.10901
-0.10901
-0.10870
-0.10854
-0.10823
-0.10807
-0.10776
-0.10760
-0.10744
-0.10729
-0.10713
-0.10697
-0.10681
-0.10666
-0.10666
-0.10650
-0.10634
-0.10619
-0.10603
-0.10587
-0.10556
-0.10540
-0.10524
-0.10524
-0.10524
-0.10524
-0.10540
-0.10540
-0.10540
-0.10556
-0.10477
-0.10493
-0.10493
-0.10540
-0.10556
-0.10477
-0.10524
-0.10509
-0.10446
-0.10399
-0.10367
-0.10383
-0.10336
-0.10320
-0.10367
-0.10414
-0.10414
-0.10399
-0.10383
-0.10367
-0.10367
-0.10367
-0.10367
-0.10352
-0.10320
-0.10304
-0.10289
-0.10273
-0.10257
-0.10242
-0.10242
-0.10226
-0.10304
-0.10336
-0.10383
-0.10430
-0.10540
-0.10477
-0.10509
-0.10462
-0.10524
-0.10540
-0.10634
-0.10634
-0.10666
-0.10666
-0.10666
-0.10666
-0.10697
-0.10697
-0.10697
-0.10697
-0.10697
-0.10681
-0.10650
-0.10634
-0.10650
-0.10634
-0.10650
-0.10634
-0.10619
-0.10619
-0.10603
-0.10619
-0.10603
-0.10603
-0.10603
-0.10603
-0.10603
-0.10603
-0.10603
-0.10603
-0.10634
-0.10681
-0.10744
-0.10776
-0.10791
-0.10807
-0.10823
-0.10838
-0.10870
-0.10901
-0.10917
-0.10933
-0.10933
-0.10933
-0.10933
-0.10917
-0.10948
-0.10964
-0.10980
-0.10980
-0.11027
-0.11027
-0.11043
-0.11090
-0.11058
-0.11074
-0.11090
-0.10996
-0.10980
-0.10886
-0.10917
-0.10870
-0.10886
-0.10901
-0.11011
-0.11027
-0.11074
-0.11043
-0.11074
-0.11090
-0.11106
-0.11074
-0.11043
-0.11011
-0.11027
-0.11027
-0.10996
-0.11027
-0.11058
-0.11074
-0.11074
-0.11137
-0.11121
-0.11074
-0.11137
-0.11090
-0.11074
-0.11074
-0.11074
-0.11121
-0.11153
-0.11137
-0.11121
-0.11074
-0.11011
-0.10964
-0.10901
-0.10838
-0.10854
-0.10870
-0.10823
-0.10807
-0.10791
-0.10791
-0.10744
-0.10713
-0.10681
-0.10666
-0.10650
-0.10619
-0.10571
-0.10556
-0.10446
-0.10556
-0.10524
-0.10540
-0.10524
-0.10524
-0.10509
-0.10509
-0.10509
-0.10493
-0.10509
-0.10509
-0.10524
-0.10556
-0.10587
-0.10619
-0.10666
-0.10666
-0.10666
-0.10681
-0.10681
-0.10666
-0.10650
-0.10650
-0.10634
-0.10634
-0.10650
-0.10650
-0.10650
-0.10666
-0.10666
-0.10666
-0.10681
-0.10681
-0.10666
-0.10666
-0.10650
-0.10650
-0.10634
-0.10619
-0.10619
-0.10619
-0.10619
-0.10619
-0.10666
-0.10666
-0.10666
-0.10634
-0.10634
-0.10587
-0.10571
-0.10524
-0.10493
-0.10446
-0.10446
-0.10446
-0.10430
-0.10430
-0.10462
-0.10430
-0.10414
-0.10383
-0.10367
-0.10352
-0.10336
-0.10320
-0.10304
-0.10289
-0.10273
-0.10273
-0.10257
-0.10257
-0.10257
-0.10242
-0.10226
-0.10226
-0.10226
-0.10210
-0.10179
-0.10194
-0.10163
-0.10257
-0.10210
-0.10194
-0.10100
-0.09990
-0.09943
-0.09959
-0.09975
-0.09959
-0.10022
-0.09990
-0.10037
-0.10100
-0.10100
-0.10116
-0.10116
-0.10116
-0.10100
-0.10085
-0.10053
-0.10069
-0.10085
-0.10100
-0.10116
-0.10116
-0.10116
-0.10116
-0.10116
-0.10132
-0.10116
-0.10100
-0.10132
-0.10179
-0.10194
-0.10194
-0.10194
-0.10210
-0.10210
-0.10226
-0.10242
-0.10242
-0.10242
-0.10273
-0.10289
-0.10304
-0.10320
-0.10320
-0.10336
-0.10336
-0.10352
-0.10367
-0.10367
-0.10383
-0.10383
-0.10399
-0.10399
-0.10399
-0.10414
-0.10446
-0.10446
-0.10462
-0.10509
-0.10509
-0.10524
-0.10524
-0.10540
-0.10571
-0.10587
-0.10587
-0.10650
-0.10650
-0.10713
-0.10697
-0.10729
-0.10744
-0.10776
-0.10776
-0.10807
-0.10823
-0.10823
-0.10870
-0.10870
-0.10917
-0.10964
-0.10964
-0.10996
-0.11011
-0.11027
-0.11043
-0.11011
-0.11027
-0.11027
-0.11011
-0.11011
-0.11027
-0.11027
-0.11027
-0.11043
-0.11043
-0.11058
-0.11074
-0.11074
-0.11074
-0.11090
-0.11058
-0.11090
-0.11074
-0.11058
-0.11058
-0.11090
-0.11106
-0.11090
-0.11121
-0.11058
-0.11090
-0.11027
-0.11011
-0.10980
-0.10901
-0.10854
-0.10854
-0.10823
-0.10776
-0.10744
-0.10729
-0.10697
-0.10650
-0.10603
-0.10571
-0.10540
-0.10509
-0.10477
-0.10430
-0.10399
-0.10367
-0.10336
-0.10289
-0.10273
-0.10257
-0.10210
-0.10163
-0.10116
-0.10116
-0.10100
-0.10085
-0.10085
-0.10069
-0.10069
-0.10069
-0.10100
-0.10085
-0.10069
-0.10132
-0.10179
-0.10194
-0.10226
-0.10257
-0.10289
-0.10304
-0.10304
-0.10320
-0.10320
-0.10336
-0.10352
-0.10352
-0.10367
-0.10383
-0.10399
-0.10383
-0.10446
-0.10462
-0.10509
-0.10493
-0.10509
-0.10524
-0.10524
-0.10540
-0.10556
-0.10556
-0.10603
-0.10634
-0.10650
-0.10681
-0.10744
-0.10807
-0.10854
-0.10917
-0.10948
-0.10980
-0.11011
-0.11011
-0.10980
-0.10870
-0.10744
-0.10571
-0.10367
-0.10179
-0.09959
-0.09786
-0.09723
-0.09645
-0.09550
-0.09550
-0.09346
-0.09268
-0.09189
-0.09126
-0.09016
-0.09079
-0.09158
-0.09126
-0.09111
-0.09032
-0.09001
-0.08969
-0.08891
-0.08844
-0.08781
-0.08749
-0.08718
-0.08639
-0.08545
-0.08419
-0.08341
-0.08231
-0.08200
-0.08137
-0.08121
-0.08121
-0.08121
-0.08105
-0.08090
-0.08074
-0.08074
-0.08074
-0.08027
-0.07995
-0.07964
-0.07917
-0.07901
-0.07870
-0.07807
-0.07760
-0.07713
-0.07697
-0.07665
-0.07634
-0.07603
-0.07571
-0.07524
-0.07508
-0.07477
-0.07461
-0.07461
-0.07446
-0.07430
-0.07414
-0.07414
-0.07414
-0.07398
-0.07398
-0.07383
-0.07351
-0.07320
-0.07273
-0.07226
-0.07241
-0.07226
-0.07288
-0.07320
-0.07351
-0.07288
-0.07241
-0.07336
-0.07367
-0.07383
-0.07461
-0.07446
-0.07540
-0.07634
-0.07681
-0.07618
-0.07587
-0.07461
-0.07398
-0.07351
-0.07304
-0.07288
-0.07273
-0.07288
-0.07351
-0.07430
-0.07430
-0.07461
-0.07493
-0.07477
-0.07461
-0.07430
-0.07414
-0.07383
-0.07367
-0.07336
-0.07336
-0.07320
-0.07273
-0.07226
-0.07210
-0.07194
-0.07194
-0.07179
-0.07210
-0.07226
-0.07226
-0.07226
-0.07210
-0.07163
-0.07116
-0.07069
-0.07006
-0.07069
-0.07116
-0.07006
-0.06974
-0.07053
-0.07069
-0.07053
-0.07006
-0.07006
-0.06959
-0.07006
-0.07037
-0.07053
-0.07100
-0.07100
-0.07163
-0.07100
-0.07084
-0.07116
-0.06990
-0.07021
-0.06974
-0.06990
-0.06990
-0.07006
-0.07021
-0.07021
-0.07021
-0.06974
-0.06974
-0.06943
-0.06927
-0.06912
-0.06912
-0.06912
-0.06927
-0.06927
-0.06943
-0.06927
-0.06912
-0.06880
-0.06864
-0.06864
-0.06864
-0.06864
-0.06896
-0.06880
-0.06833
-0.06849
-0.06864
-0.06754
-0.06723
-0.06692
-0.06676
-0.06660
-0.06535
-0.06456
-0.06425
-0.06393
-0.06393
-0.06346
-0.06377
-0.06362
-0.06362
-0.06315
-0.06236
-0.06158
-0.06173
-0.06110
-0.06126
-0.06095
-0.06095
-0.06095
-0.06079
-0.06032
-0.06016
-0.06000
-0.05969
-0.05922
-0.05922
-0.05938
-0.05969
-0.06032
-0.06063
-0.06158
-0.06252
-0.06283
-0.06267
-0.06362
-0.06346
-0.06409
-0.06425
-0.06440
-0.06487
-0.06519
-0.06597
-0.06660
-0.06707
-0.06786
-0.06896
-0.06943
-0.06974
-0.06990
-0.06990
-0.06990
-0.06974
-0.06974
-0.06943
-0.06927
-0.06927
-0.06896
-0.06880
-0.06849
-0.06802
-0.06770
-0.06754
-0.06739
-0.06739
-0.06754
-0.06754
-0.06754
-0.06754
-0.06770
-0.06786
-0.06802
-0.06817
-0.06833
-0.06833
-0.06833
-0.06833
-0.06833
-0.06802
-0.06754
-0.06723
-0.06676
-0.06644
-0.06629
-0.06613
-0.06582
-0.06535
-0.06487
-0.06425
-0.06393
-0.06346
-0.06315
-0.06299
-0.06267
-0.06236
-0.06205
-0.06158
-0.06126
-0.06110
-0.06079
-0.06079
-0.06079
-0.06079
-0.06126
-0.06126
-0.06189
-0.06252
-0.06299
-0.06299
-0.06236
-0.06299
-0.06283
-0.06299
-0.06315
-0.06409
-0.06440
-0.06472
-0.06503
-0.06519
-0.06550
-0.06582
-0.06597
-0.06629
-0.06644
-0.06660
-0.06692
-0.06723
-0.06739
-0.06739
-0.06739
-0.06770
-0.06786
-0.06817
-0.06817
-0.06849
-0.06864
-0.06880
-0.06896
-0.06896
-0.06912
-0.06927
-0.06943
-0.06959
-0.06943
-0.06943
-0.06959
-0.06974
-0.06990
-0.07006
-0.06990
-0.06974
-0.07021
-0.07021
-0.07021
-0.07006
-0.07053
-0.07037
-0.07021
-0.07037
-0.07006
-0.07006
-0.06959
-0.06912
-0.06896
-0.06880
-0.06880
-0.06880
-0.06880
-0.06896
-0.06912
-0.06927
-0.06880
-0.06896
-0.06817
-0.06833
-0.06802
-0.06739
-0.06629
-0.06644
-0.06723
-0.06723
-0.06692
-0.06629
-0.06582
-0.06519
-0.06519
-0.06535
-0.06535
-0.06472
-0.06487
-0.06456
-0.06440
-0.06487
-0.06487
-0.06487
-0.06519
-0.06503
-0.06566
-0.06613
-0.06613
-0.06566
-0.06519
-0.06472
-0.06425
-0.06409
-0.06409
-0.06409
-0.06409
-0.06409
-0.06393
-0.06409
-0.06425
-0.06440
-0.06456
-0.06487
-0.06472
-0.06456
-0.06456
-0.06440
-0.06425
-0.06393
-0.06377
-0.06362
-0.06346
-0.06346
-0.06346
-0.06346
-0.06346
-0.06330
-0.06346
-0.06346
-0.06330
-0.06330
-0.06330
-0.06330
-0.06315
-0.06315
-0.06330
-0.06330
-0.06346
-0.06346
-0.06330
-0.06315
-0.06299
-0.06299
-0.06283
-0.06283
-0.06252
-0.06252
-0.06236
-0.06236
-0.06205
-0.06189
-0.06173
-0.06142
-0.06142
-0.06126
-0.06126
-0.06110
-0.06063
-0.06048
-0.06048
-0.06032
-0.05969
-0.05906
-0.05859
-0.05859
-0.05875
-0.05781
-0.05781
-0.05765
-0.05765
-0.05702
-0.05733
-0.05828
-0.05812
-0.05828
-0.05796
-0.05906
-0.05953
-0.05890
-0.05985
-0.06048
-0.06110
-0.06126
-0.06158
-0.06126
-0.06079
-0.06079
-0.06048
-0.06048
-0.06095
-0.06158
-0.06142
-0.06142
-0.06205
-0.06236
-0.06267
-0.06330
-0.06393
-0.06409
-0.06425
-0.06472
-0.06503
-0.06519
-0.06535
-0.06550
-0.06550
-0.06550
-0.06550
-0.06550
-0.06519
-0.06519
-0.06519
-0.06519
-0.06503
-0.06487
-0.06487
-0.06472
-0.06440
-0.06425
-0.06393
-0.06377
-0.06362
-0.06346
-0.06315
-0.06299
-0.06283
-0.06267
-0.06252
-0.06252
-0.06236
-0.06220
-0.06205
-0.06173
-0.06142
-0.06110
-0.06063
-0.06063
-0.06032
-0.06032
-0.05985
-0.05969
-0.05953
-0.05922
-0.05890
-0.05859
-0.05812
-0.05781
-0.05702
-0.05702
-0.05686
-0.05671
-0.05639
-0.05639
-0.05655
-0.05671
-0.05655
-0.05671
-0.05702
-0.05686
-0.05702
-0.05671
-0.05655
-0.05655
-0.05686
-0.05671
-0.05733
-0.05671
-0.05749
-0.05765
-0.05796
-0.05812
-0.05828
-0.05843
-0.05859
-0.05859
-0.05890
-0.05922
-0.05922
-0.05922
-0.05969
-0.05969
-0.05969
-0.05985
-0.06000
-0.06000
-0.06032
-0.06048
-0.06032
-0.06000
-0.05953
-0.05953
-0.05985
-0.05953
-0.05938
-0.05938
-0.05890
-0.05890
-0.05906
-0.05875
-0.05843
-0.05796
-0.05781
-0.05796
-0.05796
-0.05812
-0.05843
-0.05875
-0.05906
-0.05938
-0.05953
-0.06000
-0.06000
-0.06016
-0.06016
-0.06095
-0.06110
-0.06126
-0.06142
-0.06173
-0.06205
-0.06220
-0.06236
-0.06236
-0.06236
-0.06252
-0.06236
-0.06205
-0.06205
-0.06205
-0.06158
-0.06126
-0.06095
-0.06063
-0.06063
-0.06048
-0.06016
-0.06016
-0.05985
-0.05985
-0.05969
-0.05969
-0.05953
-0.05938
-0.05953
-0.05969
-0.05969
-0.05969
-0.05938
-0.05922
-0.05890
-0.05875
-0.05859
-0.05859
-0.05859
-0.05828
-0.05812
-0.05843
-0.05843
-0.05859
-0.05859
-0.05890
-0.05922
-0.05953
-0.05985
-0.05985
-0.06032
-0.06063
-0.06095
-0.06126
-0.06173
-0.06220
-0.06252
-0.06299
-0.06346
-0.06393
-0.06409
-0.06456
-0.06472
-0.06519
-0.06503
-0.06535
-0.06487
-0.06535
-0.06550
-0.06566
-0.06644
-0.06644
-0.06660
-0.06692
-0.06739
-0.06786
-0.06817
-0.06864
-0.06927
-0.06943
-0.06974
-0.07006
-0.07037
-0.07053
-0.07053
-0.07069
-0.07069
-0.07084
-0.07100
-0.07116
-0.07131
-0.07147
-0.07163
-0.07194
-0.07226
-0.07257
-0.07241
-0.07241
-0.07273
-0.07304
-0.07320
-0.07336
-0.07336
-0.07367
-0.07351
-0.07273
-0.07194
-0.07163
-0.07084
-0.06974
-0.06959
-0.06864
-0.06739
-0.06723
-0.06692
-0.06629
-0.06597
-0.06582
-0.06566
-0.06535
-0.06550
-0.06550
-0.06550
-0.06566
-0.06582
-0.06582
-0.06566
-0.06566
-0.06566
-0.06535
-0.06519
-0.06519
-0.06503
-0.06519
-0.06503
-0.06503
-0.06487
-0.06472
-0.06440
-0.06425
-0.06425
-0.06409
-0.06409
-0.06425
-0.06425
-0.06409
-0.06425
-0.06456
-0.06472
-0.06472
-0.06487
-0.06487
-0.06503
-0.06503
-0.06503
-0.06519
-0.06535
-0.06519
-0.06535
-0.06519
-0.06472
-0.06456
-0.06409
-0.06377
-0.06362
-0.06362
-0.06362
-0.06377
-0.06456
-0.06425
-0.06456
-0.06487
-0.06582
-0.06629
-0.06692
-0.06739
-0.06770
-0.06786
-0.06849
-0.06880
-0.06896
-0.06959
-0.07037
-0.07069
-0.07084
-0.07116
-0.07147
-0.07194
-0.07226
-0.07241
-0.07241
-0.07288
-0.07320
-0.07336
-0.07351
-0.07398
-0.07461
-0.07493
-0.07524
-0.07571
-0.07634
-0.07665
-0.07697
-0.07728
-0.07775
-0.07807
-0.07870
-0.07917
-0.07901
-0.07917
-0.07964
-0.07964
-0.07964
-0.07948
-0.07933
-0.07933
-0.07933
-0.07933
-0.07948
-0.07964
-0.07964
-0.07964
-0.07948
-0.07933
-0.07933
-0.07933
-0.07917
-0.07917
-0.07917
-0.07948
-0.07948
-0.07948
-0.07964
-0.07964
-0.07980
-0.07980
-0.07995
-0.07995
-0.07995
-0.08011
-0.08011
-0.08011
-0.08011
-0.08011
-0.08011
-0.08027
-0.08042
-0.08027
-0.08011
-0.08011
-0.08011
-0.08011
-0.07995
-0.07995
-0.07964
-0.07980
-0.07980
-0.07964
-0.07964
-0.07980
-0.07995
-0.07980
-0.07995
-0.07995
-0.07948
-0.07948
-0.07948
-0.07948
-0.08011
-0.08011
-0.08011
-0.08074
-0.08121
-0.08137
-0.08184
-0.08200
-0.08200
-0.08200
-0.08247
-0.08247
-0.08262
-0.08278
-0.08262
-0.08262
-0.08310
-0.08310
-0.08372
-0.08419
-0.08467
-0.08451
-0.08435
-0.08419
-0.08419
-0.08404
-0.08388
-0.08404
-0.08357
-0.08357
-0.08341
-0.08310
-0.08278
-0.08262
-0.08247
-0.08231
-0.08184
-0.08152
-0.08137
-0.08137
-0.08137
-0.08152
-0.08152
-0.08152
-0.08168
-0.08168
-0.08137
-0.08121
-0.08105
-0.08105
-0.08105
-0.08105
-0.08105
-0.08105
-0.08121
-0.08137
-0.08152
-0.08152
-0.08168
-0.08168
-0.08184
-0.08215
-0.08215
-0.08231
-0.08184
-0.08184
-0.08184
-0.08074
-0.08152
-0.08200
-0.08262
-0.08011
-0.08137
-0.08105
-0.08137
-0.08074
-0.08121
-0.08074
-0.08027
-0.08074
-0.07995
-0.07995
-0.07964
-0.07901
-0.07870
-0.07870
-0.07838
-0.07823
-0.07823
-0.07823
-0.07807
-0.07807
-0.07791
-0.07791
-0.07791
-0.07775
-0.07760
-0.07728
-0.07713
-0.07713
-0.07681
-0.07634
-0.07587
-0.07540
-0.07508
-0.07477
-0.07430
-0.07477
-0.07524
-0.07524
-0.07524
-0.07524
-0.07493
-0.07446
-0.07398
-0.07367
-0.07336
-0.07320
-0.07288
-0.07241
-0.07226
-0.07210
-0.07194
-0.07163
-0.07163
-0.07147
-0.07163
-0.07131
-0.07179
-0.07241
-0.07304
-0.07367
-0.07430
-0.07461
-0.07493
-0.07477
-0.07508
-0.07540
-0.07571
-0.07556
-0.07603
-0.07587
-0.07618
-0.07618
-0.07571
-0.07603
-0.07775
-0.07728
-0.07744
-0.07744
-0.07744
-0.07713
-0.07713
-0.07744
-0.07775
-0.07791
-0.07838
-0.07870
-0.07854
-0.07870
-0.07854
-0.07854
-0.07854
-0.07838
-0.07854
-0.07838
-0.07838
-0.07838
-0.07838
-0.07838
-0.07838
-0.07854
-0.07854
-0.07854
-0.07885
-0.07823
-0.07870
-0.07901
-0.07933
-0.07901
-0.07870
-0.07870
-0.07870
-0.07885
-0.07901
-0.07917
-0.07964
-0.07964
-0.07995
-0.07995
-0.08027
-0.07995
-0.08027
-0.08027
-0.08042
-0.08074
-0.08090
-0.08121
-0.08137
-0.08137
-0.08137
-0.08137
-0.08152
-0.08168
-0.08168
-0.08168
-0.08184
-0.08184
-0.08184
-0.08184
-0.08184
-0.08200
-0.08200
-0.08215
-0.08215
-0.08200
-0.08200
-0.08200
-0.08200
-0.08215
-0.08200
-0.08184
-0.08215
-0.08200
-0.08215
-0.08215
-0.08231
-0.08294
-0.08262
-0.08278
-0.08247
-0.08215
-0.08200
-0.08184
-0.08137
-0.08090
-0.08105
-0.08058
-0.07948
-0.07964
-0.07901
-0.07823
-0.07807
-0.07775
-0.07760
-0.07728
-0.07697
-0.07665
-0.07603
-0.07603
-0.07540
-0.07556
-0.07508
-0.07493
-0.07461
-0.07446
-0.07414
-0.07398
-0.07383
-0.07383
-0.07367
-0.07367
-0.07367
-0.07351
-0.07367
-0.07367
-0.07383
-0.07383
-0.07383
-0.07383
-0.07383
-0.07367
-0.07367
-0.07430
-0.07430
-0.07461
-0.07446
-0.07461
-0.07461
-0.07493
-0.07493
-0.07493
-0.07493
-0.07508
-0.07540
-0.07556
-0.07556
-0.07571
-0.07587
-0.07571
-0.07603
-0.07587
-0.07587
-0.07587
-0.07571
-0.07571
-0.07571
-0.07556
-0.07556
-0.07556
-0.07556
-0.07540
-0.07540
-0.07540
-0.07524
-0.07524
-0.07524
-0.07524
-0.07508
-0.07508
-0.07508
-0.07508
-0.07477
-0.07446
-0.07493
-0.07493
-0.07477
-0.07446
-0.07446
-0.07461
-0.07446
-0.07446
-0.07430
-0.07461
-0.07461
-0.07461
-0.07477
-0.07524
-0.07540
-0.07540
-0.07540
-0.07508
-0.07508
-0.07508
-0.07493
-0.07508
-0.07446
-0.07398
-0.07430
-0.07367
-0.07367
-0.07304
-0.07320
-0.07304
-0.07336
-0.07320
-0.07383
-0.07351
-0.07414
-0.07446
-0.07461
-0.07493
-0.07508
-0.07508
-0.07524
-0.07540
-0.07556
-0.07556
-0.07556
-0.07556
-0.07540
-0.07556
-0.07540
-0.07524
-0.07524
-0.07508
-0.07493
-0.07446
-0.07383
-0.07383
-0.07414
-0.07398
-0.07398
-0.07446
-0.07430
-0.07398
-0.07383
-0.07383
-0.07398
-0.07383
-0.07367
-0.07351
-0.07351
-0.07320
-0.07320
-0.07288
-0.07288
-0.07273
-0.07273
-0.07257
-0.07273
-0.07194
-0.07194
-0.07147
-0.07147
-0.07116
-0.07131
-0.07116
-0.07131
-0.07163
-0.07163
-0.07163
-0.07116
-0.07069
-0.07053
-0.07037
-0.07053
-0.07069
-0.07069
-0.07006
-0.07069
-0.07037
-0.07021
-0.07006
-0.06959
-0.06896
-0.06880
-0.06864
-0.06849
-0.06802
-0.06817
-0.06802
-0.06786
-0.06786
-0.06802
-0.06817
-0.06802
-0.06817
-0.06817
-0.06817
-0.06817
-0.06802
-0.06802
-0.06802
-0.06786
-0.06786
-0.06754
-0.06739
-0.06707
-0.06676
-0.06676
-0.06613
-0.06566
-0.06550
-0.06519
-0.06487
-0.06472
-0.06487
-0.06503
-0.06472
-0.06503
-0.06519
-0.06503
-0.06503
-0.06535
-0.06519
-0.06519
-0.06519
-0.06550
-0.06456
-0.06393
-0.06409
-0.06362
-0.06315
-0.06299
-0.06252
-0.06220
-0.06205
-0.06189
-0.06173
-0.06158
-0.06142
-0.06158
-0.06173
-0.06158
-0.06158
-0.06189
-0.06189
-0.06158
-0.06158
-0.06126
-0.06126
-0.06095
-0.06110
-0.06095
-0.06095
-0.06048
-0.06016
-0.06000
-0.05985
-0.05969
-0.05938
-0.05922
-0.05906
-0.05890
-0.05875
-0.05843
-0.05843
-0.05828
-0.05781
-0.05765
-0.05733
-0.05702
-0.05671
-0.05639
-0.05561
-0.05529
-0.05498
-0.05482
-0.05482
-0.05451
-0.05435
-0.05419
-0.05419
-0.05419
-0.05404
-0.05388
-0.05388
-0.05356
-0.05341
-0.05341
-0.05309
-0.05325
-0.05325
-0.05278
-0.05246
-0.05262
-0.05231
-0.05278
-0.05278
-0.05294
-0.05309
-0.05325
-0.05341
-0.05309
-0.05341
-0.05372
-0.05372
-0.05372
-0.05341
-0.05356
-0.05372
-0.05388
-0.05435
-0.05529
-0.05576
-0.05671
-0.05702
-0.05765
-0.05796
-0.05828
-0.05906
-0.05938
-0.05969
-0.06079
-0.06110
-0.06173
-0.06205
-0.06267
-0.06299
-0.06346
-0.06377
-0.06409
-0.06456
-0.06487
-0.06503
-0.06550
-0.06550
-0.06550
-0.06582
-0.06629
-0.06660
-0.06707
-0.06739
-0.06786
-0.06817
-0.06864
-0.06912
-0.06974
-0.07021
-0.07053
-0.07100
-0.07116
-0.07147
-0.07226
-0.07257
-0.07304
-0.07336
-0.07367
-0.07398
-0.07430
-0.07430
-0.07430
-0.07446
-0.07446
-0.07446
-0.07446
-0.07461
-0.07461
-0.07461
-0.07461
-0.07461
-0.07383
-0.07320
-0.07273
-0.07210
-0.07100
-0.07006
-0.06927
-0.06912
-0.06864
-0.06817
-0.06754
-0.06692
-0.06660
-0.06597
-0.06566
-0.06519
-0.06503
-0.06472
-0.06425
-0.06409
-0.06377
-0.06362
-0.06299
-0.06205
-0.06110
-0.06032
-0.05938
-0.05859
-0.05749
-0.05686
-0.05623
-0.05592
-0.05529
-0.05498
-0.05466
-0.05451
-0.05451
-0.05451
-0.05451
-0.05451
-0.05451
-0.05451
-0.05451
-0.05466
-0.05451
-0.05419
-0.05372
-0.05341
-0.05294
-0.05231
-0.05199
-0.05152
-0.05105
-0.05074
-0.05042
-0.05011
-0.04995
-0.04948
-0.04917
-0.04901
-0.04854
-0.04854
-0.04885
-0.04885
-0.04807
-0.04744
-0.04618
-0.04665
-0.04712
-0.04697
-0.04744
-0.04697
-0.04697
-0.04744
-0.04681
-0.04712
-0.04697
-0.04665
-0.04618
-0.04587
-0.04571
-0.04524
-0.04508
-0.04445
-0.04414
-0.04367
-0.04320
-0.04273
-0.04241
-0.04225
-0.04194
-0.04163
-0.04147
-0.04131
-0.04115
-0.04100
-0.04100
-0.04053
-0.04021
-0.04021
-0.03990
-0.03958
-0.03943
-0.03911
-0.03896
-0.03880
-0.03896
-0.03911
-0.03911
-0.03927
-0.03958
-0.04006
-0.04037
-0.04115
-0.04084
-0.04194
-0.04194
-0.04194
-0.04210
-0.04225
-0.04210
-0.04225
-0.04241
-0.04225
-0.04241
-0.04273
-0.04273
-0.04288
-0.04304
-0.04351
-0.04367
-0.04398
-0.04445
-0.04508
-0.04524
-0.04555
-0.04571
-0.04587
-0.04540
-0.04555
-0.04587
-0.04508
-0.04508
-0.04492
-0.04492
-0.04492
-0.04477
-0.04461
-0.04461
-0.04445
-0.04461
-0.04461
-0.04445
-0.04445
-0.04445
-0.04508
-0.04508
-0.04492
-0.04492
-0.04508
-0.04508
-0.04524
-0.04540
-0.04540
-0.04540
-0.04540
-0.04540
-0.04524
-0.04524
-0.04540
-0.04540
-0.04540
-0.04555
-0.04555
-0.04555
-0.04555
-0.04540
-0.04540
-0.04524
-0.04524
-0.04524
-0.04524
-0.04524
-0.04508
-0.04508
-0.04508
-0.04492
-0.04477
-0.04461
-0.04430
-0.04398
-0.04414
-0.04445
-0.04477
-0.04508
-0.04477
-0.04508
-0.04540
-0.04571
-0.04524
-0.04477
-0.04477
-0.04351
-0.04320
-0.04320
-0.04178
-0.04084
-0.04037
-0.04006
-0.03974
-0.03943
-0.03958
-0.03958
-0.03880
-0.03848
-0.03911
-0.03927
-0.03880
-0.03833
-0.03833
-0.03801
-0.03754
-0.03738
-0.03723
-0.03723
-0.03707
-0.03691
-0.03660
-0.03613
-0.03566
-0.03534
-0.03487
-0.03440
-0.03409
-0.03377
-0.03362
-0.03346
-0.03314
-0.03283
-0.03252
-0.03204
-0.03204
-0.03173
-0.03157
-0.03126
-0.03047
-0.02749
-0.02749
-0.02717
-0.02670
-0.02733
-0.02655
-0.02513
-0.02482
-0.02482
-0.02403
-0.02498
-0.02498
-0.02482
-0.02450
-0.02435
-0.02419
-0.02435
-0.02466
-0.02482
-0.02450
-0.02435
-0.02450
-0.02466
-0.02450
-0.02450
-0.02435
-0.02435
-0.02450
-0.02435
-0.02435
-0.02419
-0.02388
-0.02356
-0.02215
-0.02183
-0.02168
-0.02293
-0.02325
-0.02356
-0.02388
-0.02435
-0.02450
-0.02450
-0.02513
-0.02639
-0.02608
-0.02529
-0.02639
-0.02702
-0.02812
-0.02843
-0.02843
-0.02843
-0.02780
-0.02780
-0.02780
-0.02843
-0.02859
-0.02890
-0.02906
-0.02922
-0.02937
-0.02953
-0.02953
-0.02953
-0.02953
-0.02969
-0.02985
-0.03032
-0.03032
-0.03032
-0.03000
-0.03000
-0.03016
-0.03016
-0.03016
-0.03063
-0.03094
-0.03094
-0.03110
-0.03157
-0.03157
-0.03157
-0.03173
-0.03173
-0.03204
-0.03220
-0.03252
-0.03283
-0.03314
-0.03377
-0.03377
-0.03330
-0.03346
-0.03283
-0.03252
-0.03236
-0.03267
-0.03220
-0.03252
-0.03267
-0.03157
-0.03252
-0.03283
-0.03330
-0.03362
-0.03424
-0.03393
-0.03440
-0.03487
-0.03519
-0.03534
-0.03566
-0.03613
-0.03660
-0.03676
-0.03707
-0.03723
-0.03786
-0.03754
-0.03754
-0.03786
-0.03801
-0.03786
-0.03754
-0.03754
-0.03754
-0.03770
-0.03786
-0.03801
-0.03817
-0.03817
-0.03817
-0.03817
-0.03817
-0.03817
-0.03833
-0.03786
-0.03801
-0.03801
-0.03786
-0.03833
-0.03833
-0.03848
-0.03896
-0.03927
-0.03943
-0.03927
-0.03911
-0.03896
-0.03896
-0.03896
-0.03896
-0.03880
-0.03880
-0.03864
-0.03848
-0.03864
-0.03848
-0.03864
-0.03848
-0.03848
-0.03864
-0.03848
-0.03864
-0.03848
-0.03848
-0.03848
-0.03817
-0.03786
-0.03786
-0.03817
-0.03817
-0.03817
-0.03817
-0.03833
-0.03817
-0.03833
-0.03817
-0.03817
-0.03833
-0.03833
-0.03864
-0.03864
-0.03864
-0.03848
-0.03848
-0.03833
-0.03848
-0.03833
-0.03848
-0.03817
-0.03786
-0.03801
-0.03801
-0.03770
-0.03770
-0.03770
-0.03738
-0.03738
-0.03723
-0.03723
-0.03723
-0.03707
-0.03691
-0.03691
-0.03676
-0.03676
-0.03676
-0.03676
-0.03660
-0.03660
-0.03629
-0.03629
-0.03613
-0.03613
-0.03613
-0.03597
-0.03534
-0.03471
-0.03424
-0.03330
-0.03314
-0.03267
-0.03220
-0.03189
-0.03173
-0.03173
-0.03236
-0.03189
-0.03126
-0.03063
-0.03047
-0.03079
-0.03094
-0.03063
-0.03063
-0.03094
-0.03110
-0.03126
-0.03126
-0.03142
-0.03142
-0.03142
-0.03189
-0.03204
-0.03204
-0.03189
-0.03189
-0.03173
-0.03173
-0.03189
-0.03204
-0.03204
-0.03220
-0.03236
-0.03252
-0.03252
-0.03267
-0.03267
-0.03267
-0.03283
-0.03283
-0.03236
-0.03220
-0.03252
-0.03252
-0.03283
-0.03204
-0.03189
-0.03173
-0.03157
-0.03142
-0.03173
-0.03157
-0.03142
-0.03126
-0.03126
-0.03126
-0.03110
-0.03110
-0.03063
-0.03047
-0.03016
-0.03016
-0.03032
-0.02969
-0.03000
-0.03000
-0.03000
-0.03000
-0.02985
-0.03000
-0.03047
-0.03063
-0.03079
-0.03094
-0.03126
-0.03110
-0.03142
-0.03157
-0.03157
-0.03204
-0.03220
-0.03252
-0.03252
-0.03252
-0.03252
-0.03267
-0.03299
-0.03314
-0.03330
-0.03330
-0.03330
-0.03314
-0.03314
-0.03314
-0.03299
-0.03299
-0.03299
-0.03299
-0.03314
-0.03346
-0.03330
-0.03330
-0.03377
-0.03393
-0.03456
-0.03566
-0.03581
-0.03550
-0.03377
-0.03299
-0.03189
-0.03173
-0.03157
-0.03094
-0.03032
-0.02969
-0.02890
-0.02890
-0.02859
-0.02827
-0.02843
-0.02796
-0.02796
-0.02812
-0.02812
-0.02812
-0.02780
-0.02780
-0.02765
-0.02765
-0.02749
-0.02749
-0.02749
-0.02733
-0.02733
-0.02717
-0.02702
-0.02655
-0.02639
-0.02623
-0.02592
-0.02560
-0.02545
-0.02560
-0.02545
-0.02529
-0.02529
-0.02529
-0.02529
-0.02513
-0.02513
-0.02513
-0.02482
-0.02466
-0.02435
-0.02419
-0.02419
-0.02419
-0.02403
-0.02388
-0.02340
-0.02309
-0.02278
-0.02246
-0.02231
-0.02215
-0.02215
-0.02152
-0.02152
-0.02152
-0.02136
-0.02105
-0.02121
-0.02105
-0.02089
-0.02073
-0.02058
-0.02026
-0.02042
-0.02058
-0.02073
-0.02105
-0.02136
-0.02121
-0.02152
-0.02136
-0.02121
-0.02168
-0.02246
-0.02278
-0.02403
-0.02529
-0.02702
-0.02780
-0.02812
-0.02875
-0.02953
-0.03032
-0.03094
-0.03204
-0.03314
-0.03362
-0.03393
-0.03440
-0.03456
-0.03456
-0.03440
-0.03409
-0.03393
-0.03252
-0.03110
-0.02953
-0.02827
-0.02796
-0.02717
-0.02686
-0.02623
-0.02560
-0.02482
-0.02466
-0.02466
-0.02545
-0.02670
-0.02780
-0.02890
-0.02969
-0.03016
-0.03079
-0.03094
-0.03094
-0.03094
-0.03047
-0.03047
-0.03016
-0.03032
-0.03063
-0.03079
-0.03079
-0.03079
-0.03063
-0.03047
-0.03063
-0.03063
-0.03094
-0.03063
-0.03094
-0.03094
-0.03204
-0.03330
-0.03393
-0.03377
-0.03377
-0.03424
-0.03409
-0.03424
-0.03267
-0.03362
-0.03440
-0.03393
-0.03424
-0.03456
-0.03393
-0.03314
-0.03299
-0.03346
-0.03424
-0.03471
-0.03487
-0.03519
-0.03534
-0.03534
-0.03581
-0.03613
-0.03629
-0.03629
-0.03644
-0.03597
-0.03581
-0.03581
-0.03581
-0.03566
-0.03566
-0.03550
-0.03566
-0.03534
-0.03534
-0.03550
-0.03597
-0.03629
-0.03597
-0.03613
-0.03534
-0.03566
-0.03581
-0.03581
-0.03566
-0.03534
-0.03503
-0.03471
-0.03566
-0.03629
-0.03691
-0.03738
-0.03848
-0.03817
-0.03880
-0.03833
-0.03896
-0.03833
-0.03864
-0.03848
-0.03833
-0.03786
-0.03801
-0.03801
-0.03770
-0.03754
-0.03738
-0.03817
-0.03848
-0.03848
-0.03864
-0.03864
-0.03896
-0.03896
-0.03911
-0.03943
-0.03958
-0.03974
-0.03990
-0.04006
-0.03990
-0.03990
-0.04021
-0.04084
-0.04068
-0.03974
-0.03958
-0.03880
-0.03817
-0.03786
-0.03691
-0.03691
-0.03629
-0.03629
-0.03613
-0.03581
-0.03566
-0.03566
-0.03566
-0.03534
-0.03629
-0.03534
-0.03503
-0.03471
-0.03424
-0.03393
-0.03393
-0.03377
-0.03362
-0.03330
-0.03299
-0.03220
-0.03189
-0.03126
-0.03094
-0.03063
-0.03032
-0.02985
-0.02985
-0.02985
-0.03016
-0.03000
-0.02985
-0.03000
-0.02985
-0.02953
-0.02985
-0.02969
-0.02969
-0.02937
-0.02953
-0.02922
-0.02922
-0.02937
-0.02922
-0.02890
-0.02843
-0.02796
-0.02749
-0.02717
-0.02733
-0.02686
-0.02670
-0.02686
-0.02639
-0.02576
-0.02623
-0.02592
-0.02576
-0.02529
-0.02560
-0.02545
-0.02529
-0.02545
-0.02545
-0.02529
-0.02529
-0.02435
-0.02450
-0.02419
-0.02498
-0.02466
-0.02466
-0.02513
-0.02529
-0.02560
-0.02560
-0.02576
-0.02608
-0.02623
-0.02639
-0.02639
-0.02655
-0.02670
-0.02686
-0.02670
-0.02670
-0.02717
-0.02686
-0.02702
-0.02702
-0.02733
-0.02717
-0.02717
-0.02749
-0.02749
-0.02749
-0.02749
-0.02765
-0.02765
-0.02765
-0.02780
-0.02812
-0.02812
-0.02827
-0.02827
-0.02843
-0.02843
-0.02859
-0.02827
-0.02812
-0.02796
-0.02796
-0.02765
-0.02780
-0.02796
-0.02812
-0.02812
-0.02843
-0.02875
-0.02875
-0.02906
-0.02969
-0.02985
-0.03016
-0.03032
-0.03063
-0.03079
-0.03110
-0.03142
-0.03204
-0.03252
-0.03283
-0.03330
-0.03362
-0.03377
-0.03393
-0.03409
-0.03440
-0.03424
-0.03362
-0.03377
-0.03299
-0.03283
-0.03252
-0.03189
-0.03142
-0.03079
-0.02969
-0.02937
-0.02827
-0.02749
-0.02655
-0.02560
-0.02498
-0.02466
-0.02419
-0.02388
-0.02340
-0.02388
-0.02356
-0.02340
-0.02246
-0.02262
-0.02278
-0.02278
-0.02278
-0.02262
-0.02278
-0.02388
-0.02403
-0.02372
-0.02340
-0.02356
-0.02388
-0.02403
-0.02388
-0.02388
-0.02403
-0.02435
-0.02450
-0.02466
-0.02466
-0.02498
-0.02529
-0.02545
-0.02576
-0.02655
-0.02702
-0.02780
-0.02843
-0.02875
-0.02906
-0.02937
-0.02953
-0.02953
-0.02969
-0.02969
-0.02985
-0.03000
-0.02969
-0.02937
-0.02922
-0.02906
-0.02890
-0.02827
-0.02733
-0.02702
-0.02686
-0.02655
-0.02655
-0.02639
-0.02623
-0.02623
-0.02639
-0.02639
-0.02639
-0.02608
-0.02608
-0.02623
-0.02623
-0.02623
-0.02592
-0.02576
-0.02560
-0.02529
-0.02513
-0.02513
-0.02419
-0.02372
-0.02340
-0.02325
-0.02183
-0.02026
-0.02105
-0.02011
-0.02089
-0.02026
-0.02026
-0.01854
-0.01854
-0.01854
-0.01869
-0.01806
-0.01885
-0.01885
-0.01854
-0.01791
-0.01791
-0.01759
-0.01744
-0.01696
-0.01728
-0.01649
-0.01618
-0.01602
-0.01602
-0.01602
-0.01587
-0.01571
-0.01571
-0.01555
-0.01555
-0.01524
-0.01539
-0.01555
-0.01555
-0.01555
-0.01539
-0.01539
-0.01555
-0.01681
-0.01539
-0.01477
-0.01461
-0.01492
-0.01524
-0.01555
-0.01587
-0.01602
-0.01587
-0.01838
-0.02011
-0.02215
-0.02309
-0.02450
-0.02592
-0.02655
-0.02717
-0.02765
-0.02827
-0.02749
-0.02717
-0.02733
-0.02655
-0.02592
-0.02529
-0.02513
-0.02498
-0.02435
-0.02388
-0.02356
-0.02325
-0.02325
-0.02325
-0.02340
-0.02372
-0.02450
-0.02498
-0.02623
-0.02702
-0.02733
-0.02765
-0.02796
-0.02765
-0.02812
-0.02875
-0.02906
-0.02937
-0.02969
-0.02937
-0.02985
-0.03016
-0.03047
-0.03094
-0.03126
-0.03157
-0.03189
-0.03189
-0.03189
-0.03142
-0.03142
-0.03173
-0.03204
-0.03299
-0.03377
-0.03471
-0.03581
-0.03629
-0.03676
-0.03676
-0.03676
-0.03581
-0.03534
-0.03487
-0.03471
-0.03456
-0.03330
-0.03314
-0.03330
-0.03393
-0.03471
-0.03471
-0.03440
-0.03362
-0.03267
-0.03189
-0.03094
-0.03063
-0.02953
-0.03047
-0.02985
-0.02985
-0.02985
-0.03032
-0.03000
-0.03000
-0.03047
-0.03000
-0.02953
-0.02922
-0.02969
-0.02985
-0.03016
-0.03000
-0.03016
-0.02985
-0.03000
-0.02969
-0.02937
-0.02922
-0.02890
-0.02859
-0.02827
-0.02765
-0.02780
-0.02749
-0.02780
-0.02796
-0.02749
-0.02765
-0.02733
-0.02780
-0.02655
-0.02560
-0.02466
-0.02435
-0.02403
-0.02419
-0.02435
-0.02450
-0.02450
-0.02498
-0.02545
-0.02623
-0.02670
-0.02686
-0.02702
-0.02733
-0.02733
-0.02733
-0.02765
-0.02749
-0.02749
-0.02733
-0.02670
-0.02576
-0.02466
-0.02403
-0.02356
-0.02278
-0.02215
-0.02152
-0.02121
-0.02105
-0.02073
-0.02026
-0.01932
-0.01869
-0.01822
-0.01791
-0.01759
-0.01728
-0.01681
-0.01634
-0.01587
-0.01524
-0.01492
-0.01429
-0.01351
-0.01272
-0.01225
-0.01162
-0.01100
-0.01037
-0.00990
-0.00927
-0.00864
-0.00817
-0.00785
-0.00738
-0.00691
-0.00644
-0.00613
-0.00597
-0.00550
-0.00565
-0.00534
-0.00550
-0.00408
-0.00440
-0.00314
-0.00236
-0.00188
-0.00141
-0.00079
-0.00126
-0.00110
-0.00126
-0.00157
-0.00141
-0.00016
0.00063
0.00110
0.00141
0.00126
0.00126
0.00141
0.00141
0.00188
0.00236
0.00251
0.00267
0.00220
0.00283
0.00283
0.00377
0.00440
0.00471
0.00534
0.00534
0.00581
0.00660
0.00754
0.00754
0.00801
0.00770
0.00770
0.00770
0.00770
0.00770
0.00801
0.00723
0.00707
0.00691
0.00691
0.00707
0.00675
0.00675
0.00660
0.00644
0.00644
0.00675
0.00691
0.00691
0.00723
0.00707
0.00707
0.00738
0.00754
0.00770
0.00817
0.00833
0.00848
0.00848
0.00833
0.00848
0.00864
0.00864
0.00880
0.00880
0.00911
0.00927
0.00927
0.00895
0.00880
0.00880
0.00864
0.00833
0.00880
0.00942
0.00974
0.01021
0.01037
0.01100
0.01178
0.01225
0.01210
0.01210
0.01288
0.01335
0.01367
0.01429
0.01461
0.01445
0.01524
0.01555
0.01571
0.01587
0.01634
0.01665
0.01696
0.01696
0.01775
0.01791
0.01885
0.01916
0.02026
0.02121
0.02136
0.02183
0.02246
0.02278
0.02309
0.02340
0.02356
0.02403
0.02419
0.02435
0.02435
0.02450
0.02482
0.02482
0.02435
0.02482
0.02513
0.02498
0.02529
0.02529
0.02545
0.02592
0.02623
0.02639
0.02608
0.02608
0.02592
0.02576
0.02560
0.02560
0.02560
0.02639
0.02670
0.02717
0.02749
0.02733
0.02733
0.02655
0.02576
0.02388
0.02513
0.02482
0.02450
0.02388
0.02293
0.02199
0.02183
0.02121
0.02042
0.01948
0.01806
0.01696
0.01618
0.01555
0.01477
0.01304
0.01241
0.01162
0.01052
0.00974
0.00911
0.00864
0.00817
0.00801
0.00801
0.00785
0.00738
0.00707
0.00707
0.00707
0.00691
0.00660
0.00644
0.00581
0.00518
0.00503
0.00440
0.00377
0.00298
0.00236
0.00173
0.00094
-0.00016
-0.00094
-0.00204
-0.00283
-0.00361
-0.00393
-0.00361
-0.00346
-0.00393
-0.00361
-0.00330
-0.00283
-0.00251
-0.00173
-0.00141
-0.00110
-0.00047
0.00000
-0.00031
-0.00094
-0.00079
-0.00094
-0.00079
-0.00063
-0.00094
-0.00126
-0.00141
-0.00157
-0.00204
-0.00267
-0.00267
-0.00330
-0.00408
-0.00534
-0.00613
-0.00691
-0.00723
-0.00770
-0.00770
-0.00785
-0.00770
-0.00817
-0.00848
-0.01021
-0.01131
-0.01147
-0.01210
-0.01241
-0.01272
-0.01272
-0.01382
-0.01508
-0.01649
-0.01728
-0.01963
-0.02026
-0.02136
-0.02340
-0.02372
-0.02372
-0.02356
-0.02435
-0.02482
-0.02419
-0.02419
-0.02340
-0.02356
-0.02073
-0.01932
-0.01854
-0.01806
-0.01838
-0.01712
-0.01665
-0.01524
-0.01492
-0.01351
-0.01398
-0.01241
-0.01225
-0.01178
-0.01147
-0.01147
-0.01147
-0.01100
-0.01068
-0.01037
-0.00880
-0.00801
-0.00723
-0.00644
-0.00628
-0.00613
-0.00550
-0.00534
-0.00534
-0.00518
-0.00503
-0.00456
-0.00456
-0.00408
-0.00377
-0.00346
-0.00346
-0.00330
-0.00314
-0.00298
-0.00251
-0.00220
-0.00188
-0.00141
-0.00094
-0.00063
-0.00063
-0.00063
-0.00079
-0.00110
-0.00063
-0.00094
-0.00063
-0.00031
-0.00047
-0.00047
-0.00047
-0.00079
-0.00126
-0.00126
-0.00157
-0.00141
-0.00126
-0.00110
-0.00094
-0.00016
0.00000
0.00031
0.00079
0.00031
0.00063
0.00047
0.00063
0.00094
0.00094
0.00094
0.00094
0.00094
0.00079
0.00094
0.00063
0.00047
0.00016
-0.00016
-0.00016
-0.00047
-0.00016
0.00000
0.00000
0.00000
0.00016
0.00000
-0.00016
0.00000
0.00016
0.00031
0.00047
0.00047
0.00047
0.00063
0.00063
0.00063
0.00063
0.00094
0.00110
0.00126
0.00126
0.00126
0.00110
0.00079
0.00094
0.00047
0.00031
0.00031
-0.00110
-0.00204
-0.00157
-0.00251
-0.00188
-0.00251
-0.00236
-0.00330
-0.00298
-0.00377
-0.00440
-0.00456
-0.00471
-0.00613
-0.00613
-0.00581
-0.00503
-0.00440
-0.00408
-0.00298
-0.00204
-0.00141
-0.00110
-0.00110
-0.00110
-0.00047
0.00031
0.00079
0.00110
0.00126
0.00126
0.00157
0.00157
0.00157
0.00173
0.00173
0.00157
0.00188
0.00236
0.00236
0.00267
0.00283
0.00298
0.00330
0.00361
0.00408
0.00440
0.00456
0.00487
0.00534
0.00550
0.00550
0.00581
0.00597
0.00613
0.00644
0.00675
0.00723
0.00738
0.00770
0.00785
0.00801
0.00817
0.00848
0.00864
0.00864
0.00895
0.00911
0.00942
0.01005
0.01052
0.01084
0.01147
0.01178
0.01241
0.01272
0.01241
0.01194
0.01272
0.01319
0.01367
0.01429
0.01461
0.01461
0.01508
0.01555
0.01665
0.01712
0.01759
0.01838
0.01932
0.02058
0.02058
0.02168
0.02231
0.02293
0.02309
0.02293
0.02246
0.02183
0.02168
0.02136
0.02073
0.02105
0.02058
0.02058
0.02058
0.02042
0.02042
0.02073
0.02105
0.02136
0.02136
0.02183
0.02231
0.02278
0.02325
0.02309
0.02340
0.02356
0.02309
0.02325
0.02309
0.02309
0.02293
0.02262
0.02262
0.02231
0.02199
0.02168
0.02168
0.02168
0.02168
0.02152
0.02121
0.02183
0.02183
0.02199
0.02042
0.02089
0.02105
0.01995
0.01901
0.01744
0.01744
0.01696
0.01712
0.01665
0.01618
0.01571
0.01524
0.01445
0.01445
0.01398
0.01429
0.01429
0.01477
0.01508
0.01508
0.01539
0.01524
0.01524
0.01539
0.01539
0.01555
0.01555
0.01571
0.01587
0.01602
0.01602
0.01618
0.01649
0.01696
0.01775
0.01791
0.01775
0.01791
0.01791
0.01806
0.01806
0.01791
0.01806
0.01822
0.01806
0.01822
0.01822
0.01854
0.01854
0.01838
0.01838
0.01869
0.01916
0.01932
0.01948
0.01979
0.02089
0.02121
0.02168
0.02215
0.02231
0.02246
0.02278
0.02278
0.02293
0.02293
0.02215
0.02152
0.02058
0.01995
0.01963
0.01979
0.01995
0.01979
0.01948
0.01916
0.01901
0.01869
0.01838
0.01838
0.01885
0.01901
0.02011
0.02073
0.02183
0.02231
0.02293
0.02356
0.02388
0.02388
0.02450
0.02498
0.02498
0.02560
0.02623
0.02655
0.02686
0.02796
0.02906
0.02906
0.03016
0.03110
0.03173
0.03220
0.03157
0.03173
0.03189
0.03142
0.03126
0.03189
0.03236
0.03330
0.03299
0.03314
0.03330
0.03409
0.03487
0.03676
0.03613
0.03770
0.03801
0.03864
0.04021
0.04021
0.03974
0.04021
0.04021
0.03958
0.04006
0.03864
0.03801
0.03754
0.03754
0.03723
0.03738
0.03770
0.03754
0.03676
0.03613
0.03581
0.03613
0.03566
0.03487
0.03534
0.03519
0.03534
0.03581
0.03550
0.03566
0.03550
0.03487
0.03487
0.03471
0.03440
0.03393
0.03393
0.03393
0.03377
0.03377
0.03362
0.03330
0.03283
0.03252
0.03252
0.03299
0.03299
0.03471
0.03487
0.03487
0.03581
0.03629
0.03754
0.03801
0.03817
0.03833
0.03770
0.03801
0.03864
0.03864
0.03848
0.03786
0.03707
0.03817
0.03864
0.03943
0.04021
0.04084
0.04100
0.04147
0.04163
0.04178
0.04115
0.04131
0.04131
0.04131
0.04115
0.04068
0.04053
0.04037
0.04021
0.04037
0.04021
0.04021
0.04006
0.03990
0.03927
0.03896
0.03880
0.03864
0.03864
0.03864
0.03833
0.03848
0.03848
0.03833
0.03801
0.03801
0.03817
0.03754
0.03691
0.03738
0.03754
0.03817
0.03786
0.03801
0.03801
0.03864
0.03880
0.03911
0.03943
0.03974
0.04006
0.04021
0.03990
0.04006
0.04021
0.04021
0.04037
0.04068
0.04147
0.04194
0.04257
0.04288
0.04225
0.04241
0.04383
0.04398
0.04508
0.04492
0.04618
0.04712
0.04791
0.04822
0.04854
0.05011
0.04995
0.05074
0.05042
0.04932
0.04948
0.04838
0.04869
0.04854
0.04791
0.04728
0.04760
0.04712
0.04744
0.04744
0.04807
0.04822
0.04838
0.04838
0.04838
0.04807
0.04760
0.04728
0.04712
0.04728
0.04728
0.04775
0.04728
0.04760
0.04728
0.04775
0.04775
0.04807
0.04822
0.04838
0.04838
0.04854
0.04822
0.04807
0.04791
0.04775
0.04744
0.04744
0.04728
0.04697
0.04665
0.04665
0.04650
0.04681
0.04681
0.04697
0.04665
0.04650
0.04602
0.04602
0.04587
0.04602
0.04618
0.04634
0.04650
0.04681
0.04681
0.04665
0.04697
0.04697
0.04665
0.04775
0.04775
0.04838
0.04917
0.04917
0.04979
0.04948
0.04932
0.04932
0.04869
0.04807
0.04854
0.04854
0.04901
0.04822
0.04822
0.04775
0.04728
0.04728
0.04681
0.04618
0.04571
0.04508
0.04477
0.04430
0.04445
0.04414
0.04445
0.04445
0.04477
0.04492
0.04477
0.04461
0.04430
0.04398
0.04304
0.04273
0.04257
0.04241
0.04241
0.04241
0.04241
0.04225
0.04225
0.04257
0.04257
0.04241
0.04210
0.04194
0.04163
0.04131
0.04115
0.04115
0.04115
0.04147
0.04178
0.04210
0.04225
0.04210
0.04210
0.04210
0.04225
0.04241
0.04257
0.04273
0.04288
0.04304
0.04320
0.04335
0.04335
0.04335
0.04335
0.04335
0.04320
0.04288
0.04257
0.04194
0.04147
0.04115
0.04115
0.04100
0.04100
0.04053
0.03990
0.03958
0.03927
0.03911
0.03911
0.03958
0.03990
0.04021
0.04021
0.03927
0.03911
0.03927
0.04006
0.04037
0.04006
0.04021
0.04084
0.04163
0.04257
0.04288
0.04351
0.04430
0.04492
0.04508
0.04524
0.04697
0.04760
0.04791
0.04822
0.04885
0.04932
0.05089
0.05027
0.04964
0.04995
0.05011
0.05011
0.05027
0.05089
0.05042
0.05074
0.05121
0.05074
0.05089
0.04995
0.04995
0.04995
0.04979
0.05011
0.05011
0.04964
0.05011
0.05089
0.05058
0.05027
0.04964
0.04948
0.04995
0.05042
0.05027
0.05089
0.05262
0.05419
0.05718
0.05686
0.05623
0.05576
0.05623
0.05608
0.05623
0.05561
0.05545
0.05561
0.05529
0.05498
0.05435
0.05356
0.05341
0.05294
0.05309
0.05356
0.05341
0.05309
0.05294
0.05278
0.05294
0.05294
0.05231
0.05215
0.05152
0.05152
0.05089
0.05058
0.05042
0.05011
0.04979
0.04917
0.04885
0.04917
0.04775
0.04728
0.04681
0.04712
0.04712
0.04744
0.04712
0.04650
0.04634
0.04587
0.04540
0.04477
0.04430
0.04414
0.04398
0.04398
0.04383
0.04414
0.04414
0.04445
0.04461
0.04461
0.04445
0.04430
0.04430
0.04445
0.04477
0.04524
0.04587
0.04665
0.04728
0.04854
0.04901
0.04995
0.05042
0.05042
0.05042
0.05042
0.05027
0.05074
0.05058
0.05042
0.05058
0.05011
0.05074
0.05058
0.05074
0.05105
0.05137
0.05168
0.05231
0.05246
0.05231
0.05231
0.05231
0.05231
0.05231
0.05262
0.05246
0.05278
0.05246
0.05278
0.05278
0.05309
0.05356
0.05404
0.05451
0.05529
0.05529
0.05545
0.05592
0.05608
0.05623
0.05639
0.05671
0.05686
0.05718
0.05781
0.05828
0.05890
0.05969
0.06016
0.06079
0.06110
0.06126
0.06158
0.06158
0.06205
0.06205
0.06220
0.06220
0.06205
0.06236
0.06267
0.06315
0.06362
0.06346
0.06283
0.06330
0.06315
0.06299
0.06283
0.06252
0.06158
0.06095
0.06000
0.05922
0.05843
0.05765
0.05655
0.05576
0.05482
0.05435
0.05388
0.05341
0.05309
0.05278
0.05199
0.05121
0.05058
0.05042
0.05042
0.04979
0.04964
0.04901
0.04901
0.04838
0.04760
0.04744
0.04681
0.04634
0.04587
0.04540
0.04477
0.04414
0.04383
0.04351
0.04288
0.04304
0.04320
0.04320
0.04320
0.04335
0.04383
0.04398
0.04398
0.04430
0.04430
0.04430
0.04524
0.04587
0.04618
0.04650
0.04681
0.04744
0.04775
0.04807
0.04807
0.04838
0.04869
0.04869
0.04917
0.04917
0.04948
0.04964
0.04964
0.04964
0.04979
0.04995
0.04995
0.04979
0.05042
0.05089
0.05121
0.05121
0.05137
0.05168
0.05184
0.05199
0.05231
0.05246
0.05246
0.05246
0.05262
0.05294
0.05309
0.05309
0.05325
0.05372
0.05388
0.05325
0.05309
0.05372
0.05419
0.05404
0.05419
0.05356
0.05278
0.05199
0.05168
0.05121
0.05074
0.05011
0.04964
0.04948
0.04901
0.04885
0.04854
0.04854
0.04807
0.04869
0.04650
0.04712
0.04869
0.04869
0.04854
0.04854
0.04854
0.04885
0.04885
0.04854
0.04807
0.04775
0.04728
0.04712
0.04681
0.04681
0.04650
0.04618
0.04634
0.04634
0.04618
0.04650
0.04728
0.04838
0.04917
0.04979
0.05137
0.05215
0.05309
0.05435
0.05529
0.05608
0.05718
0.05733
0.05812
0.05812
0.05843
0.05828
0.05796
0.05781
0.05781
0.05718
0.05655
0.05623
0.05623
0.05608
0.05623
0.05608
0.05608
0.05592
0.05623
0.05623
0.05639
0.05686
0.05733
0.05828
0.05890
0.05969
0.06063
0.06173
0.06252
0.06220
0.06267
0.06158
0.06032
0.05890
0.05781
0.05671
0.05608
0.05498
0.05435
0.05435
0.05404
0.05325
0.05278
0.05215
0.05137
0.04979
0.04854
0.04760
0.04744
0.04650
0.04602
0.04524
0.04477
0.04477
0.04492
0.04508
0.04524
0.04461
0.04430
0.04492
0.04540
0.04602
0.04634
0.04618
0.04540
0.04524
0.04587
0.04524
0.04445
0.04414
0.04398
0.04414
0.04383
0.04398
0.04398
0.04367
0.04383
0.04445
0.04524
0.04555
0.04587
0.04618
0.04634
0.04618
0.04571
0.04524
0.04430
0.04414
0.04320
0.04304
0.04288
0.04335
0.04320
0.04320
0.04320
0.04288
0.04304
0.04288
0.04273
0.04288
0.04351
0.04383
0.04383
0.04430
0.04508
0.04555
0.04618
0.04602
0.04587
0.04555
0.04555
0.04540
0.04524
0.04508
0.04524
0.04555
0.04618
0.04728
0.04838
0.04932
0.04948
0.04995
0.04964
0.04948
0.04948
0.04917
0.04917
0.04885
0.04901
0.04917
0.04901
0.04901
0.04901
0.04932
0.04932
0.04917
0.04917
0.04917
0.04917
0.04979
0.05137
0.05246
0.05356
0.05372
0.05466
0.05482
0.05529
0.05576
0.05608
0.05639
0.05655
0.05639
0.05655
0.05686
0.05592
0.05623
0.05639
0.05671
0.05702
0.05671
0.05623
0.05639
0.05639
0.05639
0.05686
0.05765
0.05781
0.05796
0.05796
0.05796
0.05796
0.05796
0.05796
0.05796
0.05781
0.05781
0.05796
0.05796
0.05765
0.05749
0.05733
0.05733
0.05765
0.05765
0.05796
0.05781
0.05796
0.05812
0.05828
0.05843
0.05843
0.05859
0.05890
0.05890
0.05906
0.05953
0.05985
0.05985
0.06016
0.06032
0.06142
0.06236
0.06205
0.06283
0.06330
0.06330
0.06393
0.06503
0.06519
0.06597
0.06676
0.06723
0.06754
0.06770
0.06754
0.06770
0.06786
0.06786
0.06817
0.06802
0.06802
0.06849
0.06833
0.06849
0.06849
0.06849
0.06849
0.06833
0.06817
0.06802
0.06864
0.06833
0.06896
0.06880
0.06849
0.06833
0.06802
0.06770
0.06770
0.06739
0.06707
0.06676
0.06644
0.06644
0.06629
0.06613
0.06597
0.06582
0.06613
0.06660
0.06739
0.06786
0.06802
0.06864
0.06833
0.06896
0.06896
0.06912
0.06880
0.06849
0.06896
0.06912
0.06864
0.06880
0.06833
0.06817
0.06754
0.06739
0.06754
0.06660
0.06770
0.06723
0.06676
0.06613
0.06613
0.06629
0.06597
0.06519
0.06519
0.06487
0.06362
0.06236
0.06126
0.06063
0.06000
0.05828
0.05906
0.06032
0.06063
0.06126
0.06142
0.06126
0.06095
0.06126
0.06220
0.06236
0.06252
0.06283
0.06346
0.06346
0.06330
0.06346
0.06346
0.06299
0.06267
0.06236
0.06126
0.06016
0.06048
0.06079
0.06095
0.06048
0.06079
0.06095
0.06095
0.06063
0.06063
0.06079
0.06126
0.06126
0.06142
0.06189
0.06252
0.06299
0.06362
0.06425
0.06425
0.06660
0.06817
0.06959
0.07100
0.07257
0.07367
0.07461
0.07524
0.07508
0.07556
0.07540
0.07508
0.07524
0.07540
0.07556
0.07571
0.07556
0.07508
0.07493
0.07461
0.07446
0.07398
0.07351
0.07320
0.07304
0.07351
0.07414
0.07477
0.07524
0.07556
0.07571
0.07493
0.07383
0.07430
0.07336
0.07304
0.07179
0.07179
0.07131
0.07147
0.07021
0.07006
0.06912
0.06943
0.06943
0.06849
0.06739
0.06644
0.06472
0.06346
0.06267
0.06158
0.06063
0.05969
0.05828
0.05765
0.05686
0.05639
0.05576
0.05513
0.05513
0.05451
0.05466
0.05451
0.05529
0.05529
0.05545
0.05561
0.05671
0.05718
0.05796
0.05875
0.05953
0.06063
0.06079
0.06079
0.06079
0.06110
0.06158
0.06158
0.06189
0.06189
0.06236
0.06220
0.06252
0.06377
0.06362
0.06330
0.06362
0.06315
0.06330
0.06315
0.06267
0.06346
0.06440
0.06425
0.06425
0.06440
0.06456
0.06472
0.06503
0.06519
0.06503
0.06487
0.06472
0.06472
0.06487
0.06456
0.06362
0.06346
0.06330
0.06330
0.06330
0.06346
0.06346
0.06315
0.06315
0.06330
0.06362
0.06409
0.06425
0.06409
0.06377
0.06315
0.06315
0.06377
0.06362
0.06330
0.06315
0.06299
0.06315
0.06362
0.06377
0.06440
0.06487
0.06503
0.06472
0.06519
0.06550
0.06660
0.06644
0.06597
0.06597
0.06597
0.06613
0.06566
0.06503
0.06503
0.06519
0.06535
0.06519
0.06456
0.06440
0.06425
0.06425
0.06456
0.06566
0.06613
0.06802
0.06864
0.06974
0.07037
0.07100
0.06959
0.06974
0.06880
0.06802
0.06817
0.06692
0.06660
0.06550
0.06582
0.06456
0.06456
0.06346
0.06267
0.06236
0.06220
0.06158
0.06126
0.06095
0.06016
0.05938
0.05875
0.05859
0.05843
0.05796
0.05781
0.05765
0.05749
0.05718
0.05671
0.05639
0.05592
0.05529
0.05482
0.05435
0.05419
0.05325
0.05231
0.05168
0.05105
0.05074
0.05042
0.04995
0.04979
0.04948
0.04932
0.04901
0.04854
0.04869
0.04854
0.04932
0.04979
0.05011
0.05027
0.05058
0.05074
0.05121
0.05121
0.05199
0.05215
0.05215
0.05278
0.05388
0.05419
0.05529
0.05608
0.05639
0.05702
0.05749
0.05796
0.05875
0.05969
0.06032
0.06032
0.06063
0.06079
0.06063
0.06079
0.06095
0.06158
0.06158
0.06189
0.06252
0.06315
0.06299
0.06330
0.06425
0.06503
0.06472
0.06440
0.06503
0.06566
0.06582
0.06613
0.06660
0.06644
0.06613
0.06597
0.06582
0.06550
0.06519
0.06487
0.06456
0.06440
0.06409
0.06425
0.06409
0.06393
0.06362
0.06362
0.06346
0.06330
0.06330
0.06330
0.06330
0.06267
0.06283
0.06283
0.06283
0.06236
0.06189
0.06173
0.06110
0.06063
0.06032
0.06063
0.06032
0.06032
0.06048
0.06095
0.06095
0.06048
0.06205
0.06158
0.06142
0.06048
0.06142
0.06095
0.06110
0.06158
0.06173
0.06220
0.06377
0.06456
0.06487
0.06535
0.06582
0.06566
0.06597
0.06613
0.06629
0.06629
0.06613
0.06613
0.06550
0.06519
0.06487
0.06472
0.06440
0.06425
0.06440
0.06440
0.06440
0.06425
0.06425
0.06425
0.06425
0.06440
0.06456
0.06456
0.06440
0.06456
0.06519
0.06566
0.06597
0.06597
0.06644
0.06613
0.06582
0.06487
0.06472
0.06425
0.06409
0.06409
0.06440
0.06440
0.06456
0.06472
0.06440
0.06456
0.06456
0.06456
0.06503
0.06535
0.06566
0.06566
0.06582
0.06582
0.06629
0.06660
0.06676
0.06723
0.06739
0.06754
0.06770
0.06770
0.06802
0.06864
0.06896
0.06912
0.06927
0.06927
0.06943
0.06943
0.06927
0.06912
0.06896
0.06896
0.06817
0.06912
0.06896
0.06927
0.06880
0.06849
0.06739
0.06676
0.06535
0.06487
0.06425
0.06362
0.06205
0.06189
0.06079
0.06048
0.05969
0.05906
0.05922
0.06048
0.06095
0.06126
0.06126
0.06063
0.06016
0.05938
0.05875
0.05828
0.05796
0.05749
0.05671
0.05639
0.05608
0.05576
0.05561
0.05529
0.05466
0.05451
0.05404
0.05388
0.05325
0.05356
0.05372
0.05372
0.05356
0.05309
0.05294
0.05309
0.05325
0.05294
0.05246
0.05246
0.05278
0.05309
0.05388
0.05419
0.05451
0.05451
0.05435
0.05451
0.05482
0.05513
0.05561
0.05529
0.05513
0.05482
0.05498
0.05482
0.05529
0.05529
0.05513
0.05529
0.05545
0.05529
0.05545
0.05545
0.05561
0.05529
0.05576
0.05576
0.05576
0.05608
0.05639
0.05686
0.05718
0.05733
0.05733
0.05749
0.05749
0.05749
0.05718
0.05749
0.05749
0.05765
0.05765
0.05765
0.05765
0.05781
0.05781
0.05781
0.05781
0.05765
0.05749
0.05765
0.05781
0.05781
0.05796
0.05796
0.05796
0.05781
0.05796
0.05796
0.05812
0.05828
0.05843
0.05828
0.05812
0.05875
0.05938
0.05985
0.06032
0.06110
0.06110
0.06189
0.06220
0.06205
0.06220
0.06220
0.06236
0.06236
0.06205
0.06189
0.06205
0.06173
0.06173
0.06158
0.06142
0.06095
0.06063
0.06048
0.06016
0.05985
0.05922
0.05906
0.05890
0.05875
0.05875
0.05890
0.05875
0.05859
0.05843
0.05828
0.05812
0.05828
0.05812
0.05796
0.05796
0.05733
0.05812
0.05890
0.05812
0.05796
0.05765
0.05812
0.05843
0.05890
0.05875
0.05843
0.05859
0.05859
0.05843
0.05906
0.05922
0.05938
0.05938
0.05938
0.05890
0.05859
0.05828
0.05781
0.05781
0.05796
0.05828
0.05843
0.05859
0.05875
0.05922
0.05938
0.05985
0.05985
0.06000
0.05890
0.05938
0.05875
0.05828
0.05765
0.05828
0.05859
0.05843
0.05859
0.05859
0.05890
0.05875
0.05875
0.05875
0.05890
0.05922
0.05953
0.06016
0.06063
0.06110
0.06173
0.06236
0.06267
0.06299
0.06377
0.06487
0.06519
0.06566
0.06613
0.06692
0.06770
0.06833
0.06959
0.06943
0.07021
0.07084
0.07069
0.07053
0.07116
0.07147
0.07179
0.07210
0.07179
0.07147
0.07131
0.07116
0.07100
0.07131
0.07116
0.07100
0.07116
0.07100
0.07116
0.07131
0.07131
0.07179
0.07241
0.07288
0.07351
0.07414
0.07398
0.07398
0.07430
0.07430
0.07430
0.07383
0.07320
0.07241
0.07147
0.07116
0.07084
0.07006
0.06927
0.06880
0.06833
0.06786
0.06786
0.06723
0.06723
0.06707
0.06739
0.06739
0.06707
0.06723
0.06754
0.06786
0.06817
0.06943
0.06974
0.06927
0.06912
0.06896
0.06880
0.06864
0.06833
0.06770
0.06707
0.06660
0.06629
0.06550
0.06535
0.06456
0.06409
0.06362
0.06330
0.06315
0.06299
0.06252
0.06220
0.06252
0.06220
0.06205
0.06252
0.06267
0.06267
0.06267
0.06299
0.06299
0.06330
0.06362
0.06299
0.06283
0.06267
0.06236
0.06205
0.06173
0.06158
0.06110
0.06095
0.06063
0.05969
0.05938
0.05906
0.05875
0.05843
0.05843
0.05812
0.05781
0.05749
0.05749
0.05765
0.05796
0.05812
0.05812
0.05796
0.05781
0.05765
0.05749
0.05765
0.05796
0.05859
0.05938
0.05985
0.06016
0.06032
0.06000
0.05969
0.05969
0.05969
0.05969
0.06048
0.06095
0.06126
0.06110
0.06126
0.06158
0.06173
0.06142
0.06158
0.06095
0.06048
0.06032
0.06095
0.06189
0.06236
0.06299
0.06283
0.06315
0.06315
0.06330
0.06267
0.06173
0.06173
0.06173
0.06095
0.06110
0.06095
0.06000
0.05890
0.05592
0.05545
0.05388
0.05262
0.05215
0.05105
0.05074
0.05042
0.05042
0.04932
0.04822
0.04760
0.04697
0.04634
0.04571
0.04571
0.04430
0.04728
0.04712
0.04885
0.04917
0.05074
0.05089
0.05246
0.05309
0.05372
0.05404
0.05498
0.05529
0.05529
0.05482
0.05498
0.05513
0.05513
0.05561
0.05592
0.05639
0.05655
0.05718
0.05781
0.05828
0.05890
0.05922
0.05969
0.06000
0.06048
0.06079
0.06158
0.06189
0.06252
0.06220
0.06267
0.06330
0.06346
0.06362
0.06409
0.06393
0.06362
0.06315
0.06346
0.06346
0.06299
0.06299
0.06315
0.06236
0.06142
0.06126
0.06110
0.06032
0.05953
0.05875
0.05828
0.05733
0.05686
0.05702
0.05686
0.05655
0.05639
0.05623
0.05623
0.05608
0.05608
0.05608
0.05592
0.05576
0.05561
0.05545
0.05513
0.05513
0.05529
0.05498
0.05466
0.05451
0.05309
0.05294
0.05231
0.05231
0.05137
0.05121
0.05105
0.05137
0.05152
0.05262
0.05309
0.05404
0.05451
0.05482
0.05576
0.05686
0.05718
0.05765
0.05828
0.05953
0.06000
0.06048
0.06095
0.06158
0.06189
0.06236
0.06236
0.06283
0.06346
0.06377
0.06409
0.06456
0.06487
0.06566
0.06582
0.06582
0.06597
0.06613
0.06660
0.06692
0.06723
0.06739
0.06786
0.06786
0.06786
0.06754
0.06723
0.06770
0.06770
0.06786
0.06786
0.06754
0.06770
0.06770
0.06707
0.06723
0.06723
0.06676
0.06660
0.06613
0.06566
0.06472
0.06456
0.06362
0.06377
0.06267
0.06236
0.06220
0.06189
0.06189
0.06252
0.06252
0.06267
0.06267
0.06252
0.06267
0.06236
0.06189
0.06189
0.06173
0.06158
0.06142
0.06110
0.06016
0.05969
0.05922
0.05922
0.05906
0.05890
0.05875
0.05843
0.05812
0.05796
0.05781
0.05749
0.05702
0.05749
0.05749
0.05733
0.05686
0.05686
0.05686
0.05655
0.05623
0.05576
0.05513
0.05435
0.05404
0.05388
0.05356
0.05231
0.05074
0.05137
0.05089
0.05121
0.05074
0.05027
0.04995
0.04979
0.05011
0.04979
0.04979
0.04948
0.04932
0.04885
0.04791
0.04760
0.04728
0.04838
0.04917
0.05011
0.05058
0.05089
0.05137
0.05184
0.05341
0.05372
0.05419
0.05498
0.05561
0.05576
0.05623
0.05702
0.05733
0.05749
0.05781
0.05812
0.05796
0.05702
0.05639
0.05686
0.05671
0.05702
0.05702
0.05749
0.05812
0.05781
0.05765
0.05781
0.05733
0.05686
0.05671
0.05733
0.05781
0.05796
0.05796
0.05812
0.05843
0.05859
0.05890
0.05938
0.05938
0.05890
0.05812
0.05781
0.05749
0.05718
0.05702
0.05686
0.05671
0.05671
0.05655
0.05718
0.05733
0.05718
0.05733
0.05781
0.05796
0.05765
0.05765
0.05812
0.05859
0.05890
0.05938
0.05953
0.06000
0.05985
0.05953
0.05922
0.05890
0.05890
0.05843
0.05828
0.05796
0.05812
0.05843
0.05828
0.05843
0.05812
0.05812
0.05843
0.05890
0.05890
0.05875
0.05890
0.05906
0.05922
0.05938
0.05938
0.05938
0.05969
0.06000
0.05985
0.06000
0.06000
0.06016
0.06016
0.06016
0.06032
0.06016
0.06016
0.06016
0.06000
0.05969
0.05985
0.05985
0.05985
0.05969
0.05985
0.06016
0.06063
0.06079
0.06095
0.06095
0.06079
0.06063
0.06048
0.06032
0.06000
0.05985
0.05969
0.05969
0.05938
0.05875
0.05859
0.05843
0.05796
0.05765
0.05733
0.05702
0.05686
0.05671
0.05655
0.05639
0.05655
0.05655
0.05655
0.05655
0.05655
0.05702
0.05749
0.05796
0.05828
0.05859
0.05890
0.05922
0.05938
0.05969
0.05985
0.06000
0.05969
0.05985
0.05938
0.05938
0.05953
0.05922
0.05890
0.05906
0.05875
0.05859
0.05875
0.05890
0.05875
0.05859
0.05875
0.05969
0.05953
0.05969
0.05985
0.06032
0.06000
0.06032
0.06063
0.06095
0.06110
0.06173
0.06252
0.06315
0.06377
0.06440
0.06503
0.06566
0.06582
0.06613
0.06660
0.06676
0.06676
0.06692
0.06707
0.06723
0.06707
0.06723
0.06723
0.06707
0.06644
0.06597
0.06723
0.06833
0.06927
0.07006
0.07069
0.07163
0.07194
0.07241
0.07320
0.07398
0.07477
0.07540
0.07556
0.07556
0.07571
0.07603
0.07634
0.07650
0.07634
0.07665
0.07665
0.07665
0.07681
0.07665
0.07665
0.07697
0.07697
0.07713
0.07697
0.07697
0.07697
0.07697
0.07697
0.07697
0.07728
0.07744
0.07791
0.07838
0.07870
0.07870
0.07933
0.07980
0.07948
0.08011
0.07917
0.07917
0.07807
0.07760
0.07775
0.07760
0.07775
0.07775
0.07791
0.07760
0.07728
0.07681
0.07634
0.07571
0.07508
0.07446
0.07320
0.07257
0.07131
0.06974
0.06849
0.06723
0.06629
0.06535
0.06393
0.06299
0.06173
0.06110
0.06000
0.05922
0.05843
0.05733
0.05655
0.05592
0.05498
0.05466
0.05419
0.05404
0.05404
0.05372
0.05356
0.05309
0.05341
0.05278
0.05246
0.05199
0.05184
0.05152
0.05074
0.05027
0.04979
0.04948
0.04917
0.04932
0.04932
0.04917
0.04901
0.04901
0.04885
0.04854
0.04838
0.04854
0.04901
0.04917
0.04948
0.04964
0.04932
0.04979
0.05027
0.04964
0.04917
0.04932
0.04995
0.05105
0.05152
0.05152
0.05199
0.05199
0.05262
0.05246
0.05278
0.05215
0.05215
0.05231
0.05168
0.05152
0.05074
0.05074
0.05027
0.04979
0.04948
0.04948
0.04932
0.04932
0.04948
0.04979
0.05042
0.05089
0.05105
0.05137
0.05121
0.05089
0.05105
0.05074
0.05042
0.05058
0.05042
0.05042
0.04979
0.04948
0.04917
0.04948
0.04964
0.04964
0.04948
0.04995
0.05042
0.05042
0.05042
0.05121
0.05074
0.05074
0.05042
0.05058
0.05089
0.05089
0.05137
0.05152
0.05184
0.05215
0.05246
0.05294
0.05309
0.05356
0.05388
0.05419
0.05466
0.05482
0.05513
0.05513
0.05513
0.05513
0.05513
0.05513
0.05529
0.05529
0.05529
0.05545
0.05545
0.05561
0.05561
0.05561
0.05576
0.05592
0.05608
0.05592
0.05608
0.05623
0.05608
0.05639
0.05702
0.05733
0.05828
0.05890
0.05922
0.06048
0.06126
0.06205
0.06283
0.06330
0.06440
0.06425
0.06409
0.06425
0.06456
0.06519
0.06535
0.06487
0.06519
0.06582
0.06644
0.06739
0.06833
0.06817
0.06864
0.06990
0.06990
0.07006
0.07006
0.07037
0.07021
0.07021
0.06990
0.07037
0.07069
0.07100
0.07100
0.07037
0.07084
0.07069
0.07147
0.07163
0.07100
0.07021
0.07021
0.07021
0.07037
0.07021
0.06990
0.06927
0.06864
0.06912
0.06912
0.06896
0.06896
0.06864
0.06833
0.06802
0.06770
0.06786
0.06786
0.06786
0.06817
0.06849
0.06864
0.06959
0.06959
0.07084
0.07069
0.07006
0.06974
0.06959
0.06912
0.06849
0.06770
0.06770
0.06692
0.06629
0.06597
0.06535
0.06472
0.06472
0.06472
0.06456
0.06456
0.06456
0.06393
0.06362
0.06315
0.06252
0.06173
0.06095
0.05953
0.05859
0.05796
0.05718
0.05623
0.05545
0.05482
0.05419
0.05325
0.05246
0.05215
0.05152
0.05105
0.05042
0.04995
0.04948
0.04901
0.04869
0.04885
0.04854
0.04885
0.04885
0.04901
0.04948
0.04979
0.04995
0.05027
0.05042
0.05027
0.05042
0.05058
0.05058
0.05074
0.05105
0.05105
0.05168
0.05215
0.05294
0.05356
0.05404
0.05404
0.05404
0.05419
0.05404
0.05435
0.05435
0.05404
0.05372
0.05419
0.05419
0.05388
0.05404
0.05451
0.05466
0.05513
0.05529
0.05529
0.05545
0.05513
0.05529
0.05498
0.05482
0.05435
0.05435
0.05513
0.05482
0.05482
0.05435
0.05451
0.05451
0.05435
0.05419
0.05419
0.05404
0.05388
0.05356
0.05341
0.05325
0.05309
0.05309
0.05325
0.05325
0.05309
0.05325
0.05341
0.05341
0.05356
0.05372
0.05372
0.05388
0.05404
0.05419
0.05419
0.05388
0.05419
0.05388
0.05419
0.05419
0.05451
0.05435
0.05419
0.05388
0.05404
0.05325
0.05325
0.05388
0.05451
0.05451
0.05466
0.05498
0.05498
0.05529
0.05576
0.05623
0.05702
0.05718
0.05733
0.05765
0.05781
0.05796
0.05796
0.05781
0.05781
0.05796
0.05828
0.05843
0.05828
0.05796
0.05812
0.05843
0.05828
0.05875
0.05812
0.05796
0.05781
0.05781
0.05733
0.05702
0.05671
0.05655
0.05639
0.05639
0.05623
0.05671
0.05702
0.05702
0.05749
0.05765
0.05749
0.05686
0.05702
0.05671
0.05623
0.05623
0.05843
0.05828
0.05843
0.05875
0.05828
0.05859
0.05859
0.05828
0.05843
0.05749
0.05671
0.05513
0.05356
0.05215
0.05105
0.04995
0.04838
0.04838
0.04838
0.04838
0.04869
0.04885
0.04979
0.05011
0.05027
0.04995
0.05027
0.04964
0.04901
0.04869
0.04869
0.04869
0.04822
0.04791
0.04744
0.04744
0.04744
0.04712
0.04634
0.04555
0.04477
0.04445
0.04398
0.04335
0.04304
0.04304
0.04304
0.04304
0.04273
0.04225
0.04257
0.04320
0.04398
0.04477
0.04555
0.04681
0.04807
0.04838
0.04979
0.05074
0.05121
0.05294
0.05309
0.05309
0.05309
0.05341
0.05356
0.05341
0.05309
0.05246
0.05246
0.05184
0.05074
0.05011
0.04995
0.04948
0.04917
0.04854
0.04869
0.04838
0.04885
0.04932
0.04995
0.05011
0.05089
0.05089
0.05074
0.05058
0.05074
0.05042
0.05011
0.04979
0.04932
0.04964
0.04995
0.04995
0.04979
0.04979
0.04948
0.04948
0.04995
0.04995
0.04964
0.04917
0.04901
0.04979
0.04932
0.04948
0.05027
0.05121
0.05199
0.05121
0.05089
0.05105
0.05058
0.05074
0.05137
0.05341
0.05419
0.05435
0.05545
0.05576
0.05529
0.05529
0.05513
0.05545
0.05498
0.05435
0.05294
0.05058
0.04917
0.04869
0.04775
0.04760
0.04697
0.04665
0.04681
0.04650
0.04681
0.04697
0.04697
0.04681
0.04760
0.04917
0.04948
0.05027
0.05121
0.05168
0.05215
0.05325
0.05435
0.05419
0.05435
0.05388
0.05325
0.05215
0.05137
0.05042
0.04964
0.04901
0.04854
0.04838
0.04822
0.04838
0.04838
0.04838
0.04822
0.04822
0.04917
0.05011
0.05105
0.05137
0.05215
0.05278
0.05341
0.05404
0.05451
0.05435
0.05356
0.05168
0.05105
0.05058
0.04948
0.04854
0.04917
0.05137
0.05294
0.05278
0.05199
0.05168
0.05168
0.04995
0.05074
0.05011
0.05058
0.05042
0.04979
0.04948
0.04932
0.04948
0.04995
0.04995
0.05027
0.05121
0.05199
0.05184
0.05168
0.05152
0.05246
0.05231
0.05215
0.05294
0.05435
0.05404
0.05356
0.05356
0.05372
0.05356
0.05325
0.05294
0.05262
0.05246
0.05184
0.05137
0.05074
0.05011
0.04948
0.04917
0.04869
0.04917
0.04948
0.04979
0.05027
0.05058
0.05121
0.05152
0.05184
0.05215
0.05231
0.05294
0.05246
0.05278
0.05561
0.05686
0.05828
0.05781
0.05702
0.05529
0.05466
0.05419
0.05419
0.05231
0.05246
0.05137
0.05121
0.05058
0.04885
0.04932
0.04822
0.04712
0.04681
0.04602
0.04634
0.04728
0.04650
0.04477
0.04383
0.04288
0.04241
0.04178
0.04147
0.04131
0.04100
0.04037
0.04006
0.03958
0.03896
0.03990
0.04021
0.04100
0.04210
0.04288
0.04335
0.04445
0.04540
0.04571
0.04540
0.04555
0.04508
0.04477
0.04524
0.04555
0.04555
0.04555
0.04587
0.04650
0.04712
0.04744
0.04760
0.04760
0.04760
0.04760
0.04744
0.04712
0.04697
0.04697
0.04681
0.04665
0.04665
0.04681
0.04681
0.04681
0.04681
0.04650
0.04681
0.04681
0.04634
0.04634
0.04618
0.04665
0.04681
0.04602
0.04587
0.04571
0.04540
0.04508
0.04461
0.04445
0.04477
0.04477
0.04383
0.04414
0.04445
0.04508
0.04492
0.04492
0.04508
0.04524
0.04571
0.04555
0.04524
0.04540
0.04555
0.04571
0.04650
0.04665
0.04712
0.04744
0.04775
0.04822
0.04807
0.04822
0.04807
0.04838
0.04901
0.04901
0.04932
0.04948
0.04995
0.05011
0.05042
0.05074
0.05074
0.05105
0.05074
0.05042
0.05058
0.05042
0.05011
0.05011
0.04995
0.05011
0.05027
0.05011
0.05042
0.05058
0.05089
0.05105
0.05089
0.05074
0.05074
0.05089
0.05089
0.05089
0.05089
0.05058
0.05027
0.05011
0.05042
0.05058
0.05074
0.05089
0.05089
0.05137
0.05152
0.05152
0.05152
0.05184
0.05215
0.05246
0.05278
0.05309
0.05341
0.05372
0.05356
0.05388
0.05388
0.05356
0.05388
0.05419
0.05498
0.05498
0.05482
0.05498
0.05482
0.05498
0.05435
0.05451
0.05435
0.05419
0.05388
0.05372
0.05325
0.05294
0.05231
0.05246
0.05199
0.05184
0.05121
0.05262
0.05325
0.05325
0.05498
0.05498
0.05576
0.05639
0.05655
0.05671
0.05639
0.05639
0.05592
0.05545
0.05466
0.05341
0.05184
0.05042
0.05027
0.04917
0.04901
0.04869
0.04901
0.04901
0.04901
0.04885
0.04869
0.04869
0.04838
0.04869
0.04932
0.04995
0.05011
0.05011
0.05027
0.05027
0.04995
0.04979
0.04948
0.04932
0.04917
0.04869
0.04807
0.04728
0.04665
0.04602
0.04555
0.04524
0.04508
0.04461
0.04445
0.04445
0.04445
0.04477
0.04492
0.04524
0.04524
0.04524
0.04524
0.04571
0.04665
0.04712
0.04791
0.04854
0.04948
0.05042
0.05137
0.05278
0.05325
0.05356
0.05388
0.05372
0.05356
0.05356
0.05356
0.05356
0.05356
0.05372
0.05419
0.05482
0.05545
0.05655
0.05765
0.05812
0.05843
0.05938
0.05922
0.06016
0.06142
0.06283
0.06519
0.06707
0.06723
0.06880
0.06896
0.06802
0.06817
0.06739
0.06754
0.06692
0.06692
0.06692
0.06582
0.06487
0.06503
0.06409
0.06377
0.06299
0.06283
0.06283
0.06299
0.06330
0.06315
0.06267
0.06189
0.06220
0.06393
0.06535
0.06535
0.06550
0.06440
0.06472
0.06487
0.06456
0.06393
0.06393
0.06346
0.06315
0.06330
0.06377
0.06456
0.06503
0.06487
0.06487
0.06472
0.06503
0.06629
0.06503
0.06503
0.06535
0.06519
0.06550
0.06472
0.06472
0.06393
0.06409
0.06456
0.06409
0.06330
0.06346
0.06267
0.06267
0.06267
0.06110
0.05686
0.05875
0.05875
0.05922
0.05922
0.05875
0.05796
0.05702
0.05545
0.05482
0.05372
0.05074
0.04995
0.04948
0.04901
0.04791
0.04760
0.04854
0.04932
0.04979
0.05058
0.05184
0.05309
0.05545
0.05718
0.05843
0.05953
0.06016
0.06048
0.06079
0.06063
0.06095
0.06110
0.06063
0.05985
0.05859
0.05765
0.05592
0.05482
0.05309
0.05262
0.05294
0.05294
0.05341
0.05435
0.05435
0.05498
0.05498
0.05498
0.05545
0.05498
0.05513
0.05513
0.05513
0.05482
0.05513
0.05576
0.05671
0.05702
0.05812
0.05875
0.05938
0.05969
0.05985
0.05969
0.05938
0.05890
0.05859
0.05749
0.05639
0.05545
0.05451
0.05388
0.05356
0.05325
0.05294
0.05262
0.05215
0.05184
0.05121
0.05105
0.05042
0.04807
0.04587
0.04445
0.04178
0.03927
0.03990
0.04068
0.04147
0.04131
0.04053
0.03896
0.03848
0.03864
0.03801
0.03770
0.03660
0.03644
0.03487
0.03330
0.03283
0.03142
0.03047
0.02985
0.02922
0.02890
0.02843
0.02859
0.02827
0.02796
0.02859
0.02890
0.02890
0.02922
0.03032
0.03173
0.03189
0.03204
0.03252
0.03314
0.03487
0.03581
0.03676
0.03691
0.03723
0.03754
0.03833
0.03880
0.03911
0.03958
0.03990
0.04115
0.04194
0.04288
0.04335
0.04414
0.04477
0.04555
0.04602
0.04634
0.04697
0.04807
0.04917
0.05074
0.05168
0.05404
0.05545
0.05718
0.05749
0.05781
0.05859
0.05906
0.05969
0.06032
0.06048
0.06079
0.06000
0.06000
0.05906
0.05906
0.05890
0.05953
0.06016
0.06126
0.06142
0.06126
0.06142
0.06173
0.06189
0.06205
0.06236
0.06299
0.06299
0.06346
0.06393
0.06425
0.06456
0.06487
0.06535
0.06550
0.06582
0.06613
0.06629
0.06676
0.06676
0.06707
0.06692
0.06707
0.06707
0.06723
0.06723
0.06739
0.06723
0.06629
0.06597
0.06566
0.06550
0.06566
0.06535
0.06503
0.06425
0.06393
0.06346
0.06252
0.06189
0.06142
0.06110
0.06079
0.06032
0.05953
0.05890
0.05843
0.05796
0.05749
0.05781
0.05781
0.05765
0.05765
0.05765
0.05749
0.05749
0.05765
0.05781
0.05812
0.05828
0.05843
0.05843
0.05828
0.05796
0.05765
0.05702
0.05655
0.05576
0.05513
0.05451
0.05388
0.05294
0.05231
0.05199
0.05184
0.05168
0.05105
0.05042
0.04964
0.04932
0.04948
0.04964
0.04979
0.04948
0.04932
0.04932
0.04948
0.04979
0.04964
0.04995
0.05027
0.04995
0.05011
0.05074
0.05074
0.05042
0.04995
0.04964
0.04979
0.05011
0.05042
0.05011
0.05042
0.05027
0.05011
0.04948
0.04964
0.04995
0.05027
0.05089
0.05168
0.05246
0.05309
0.05388
0.05451
0.05529
0.05545
0.05576
0.05608
0.05671
0.05686
0.05702
0.05718
0.05749
0.05765
0.05796
0.05796
0.05812
0.05796
0.05796
0.05859
0.05812
0.05843
0.05796
0.05765
0.05718
0.05765
0.05765
0.05781
0.05812
0.05828
0.05890
0.05890
0.05875
0.05875
0.05890
0.05875
0.05812
0.05749
0.05749
0.05718
0.05718
0.05686
0.05623
0.05576
0.05576
0.05561
0.05545
0.05513
0.05513
0.05498
0.05451
0.05388
0.05341
0.05309
0.05278
0.05231
0.05215
0.05184
0.05152
0.05121
0.05074
0.05011
0.04964
0.04979
0.04964
0.04932
0.04948
0.04964
0.04917
0.04932
0.04948
0.04964
0.04964
0.04948
0.04948
0.04917
0.04932
0.04948
0.04917
0.04869
0.04901
0.04885
0.04901
0.04917
0.04932
0.04948
0.04948
0.04948
0.04948
0.04948
0.04932
0.04932
0.04932
0.04917
0.04917
0.04917
0.04901
0.04885
0.04838
0.04854
0.04838
0.04854
0.04869
0.04869
0.04917
0.04948
0.04948
0.04964
0.05011
0.05058
0.05105
0.05137
0.05168
0.05215
0.05231
0.05294
0.05325
0.05356
0.05404
0.05388
0.05419
0.05419
0.05435
0.05435
0.05435
0.05451
0.05466
0.05498
0.05498
0.05529
0.05576
0.05655
0.05686
0.05686
0.05686
0.05671
0.05702
0.05655
0.05639
0.05623
0.05592
0.05561
0.05529
0.05513
0.05529
0.05529
0.05513
0.05513
0.05513
0.05513
0.05513
0.05498
0.05513
0.05529
0.05513
0.05513
0.05466
0.05451
0.05482
0.05466
0.05482
0.05498
0.05529
0.05545
0.05545
0.05592
0.05623
0.05623
0.05592
0.05561
0.05545
0.05561
0.05576
0.05561
0.05576
0.05592
0.05592
0.05592
0.05576
0.05592
0.05576
0.05545
0.05498
0.05466
0.05498
0.05561
0.05608
0.05639
0.05671
0.05702
0.05749
0.05765
0.05828
0.05859
0.05859
0.05828
0.05828
0.05812
0.05812
0.05828
0.05843
0.05843
0.05875
0.05906
0.05906
0.05922
0.05938
0.05953
0.05985
0.06000
0.06000
0.06016
0.06063
0.06095
0.06126
0.06173
0.06189
0.06205
0.06236
0.06252
0.06315
0.06346
0.06440
0.06425
0.06425
0.06409
0.06346
0.06393
0.06362
0.06346
0.06267
0.06267
0.06267
0.06158
0.06126
0.06095
0.06048
0.05969
0.05938
0.05890
0.05843
0.05733
0.05686
0.05655
0.05576
0.05545
0.05529
0.05513
0.05482
0.05482
0.05482
0.05466
0.05466
0.05482
0.05529
0.05561
0.05592
0.05576
0.05608
0.05608
0.05702
0.05749
0.05749
0.05781
0.05828
0.05875
0.05985
0.06079
0.06189
0.06189
0.06267
0.06267
0.06267
0.06267
0.06283
0.06330
0.06362
0.06409
0.06409
0.06440
0.06440
0.06440
0.06440
0.06487
0.06440
0.06346
0.06267
0.06267
0.06252
0.06267
0.06173
0.06173
0.06158
0.06142
0.06126
0.06079
0.05953
0.05843
0.05733
0.05608
0.05513
0.05404
0.05356
0.05246
0.05184
0.05121
0.05042
0.05027
0.04932
0.04917
0.04932
0.04901
0.04901
0.04917
0.04979
0.05011
0.05042
0.05105
0.05152
0.05184
0.05184
0.05121
0.05042
0.04838
0.04822
0.04854
0.04964
0.04869
0.04807
0.04665
0.04461
0.04367
0.04414
0.04430
0.04555
0.04602
0.04634
0.04728
0.04869
0.04948
0.04979
0.05089
0.05184
0.05215
0.05262
0.05309
0.05372
0.05419
0.05498
0.05592
0.05671
0.05702
0.05718
0.05749
0.05749
0.05749
0.05733
0.05702
0.05671
0.05639
0.05592
0.05561
0.05529
0.05529
0.05498
0.05498
0.05498
0.05498
0.05482
0.05435
0.05404
0.05388
0.05372
0.05388
0.05419
0.05451
0.05482
0.05545
0.05561
0.05592
0.05608
0.05623
0.05639
0.05655
0.05671
0.05702
0.05733
0.05749
0.05765
0.05796
0.05812
0.05781
0.05812
0.05859
0.05890
0.05890
0.05843
0.05812
0.05859
0.06016
0.05938
0.05938
0.05906
0.05985
0.06016
0.06126
0.06126
0.06189
0.06220
0.06315
0.06409
0.06613
0.06644
0.06723
0.06739
0.06770
0.06723
0.06629
0.06519
0.06472
0.06440
0.06330
0.06362
0.06409
0.06566
0.06519
0.06535
0.06566
0.06550
0.06550
0.06472
0.06440
0.06425
0.06377
0.06377
0.06346
0.06283
0.06267
0.06205
0.06158
0.06110
0.06110
0.06063
0.06032
0.05969
0.05938
0.05906
0.05890
0.05890
0.05859
0.05812
0.05781
0.05765
0.05749
0.05749
0.05749
0.05781
0.05796
0.05812
0.05843
0.05859
0.05859
0.05859
0.05859
0.05938
0.05985
0.05985
0.05969
0.05953
0.06032
0.06016
0.05985
0.06000
0.05985
0.05985
0.05969
0.05969
0.05953
0.05938
0.05922
0.05875
0.05875
0.05796
0.05796
0.05843
0.05890
0.05953
0.06126
0.06283
0.06393
0.06566
0.06629
0.06754
0.06880
0.06864
0.07021
0.07069
0.07194
0.07320
0.07304
0.07383
0.07493
0.07524
0.07571
0.07603
0.07634
0.07634
0.07634
0.07634
0.07634
0.07634
0.07650
0.07681
0.07728
0.07713
0.07744
0.07697
0.07760
0.07791
0.07760
0.07838
0.07823
0.07775
0.07713
0.07697
0.07603
0.07493
0.07131
0.06974
0.06802
0.06707
0.06660
0.06597
0.06566
0.06613
0.06644
0.06644
0.06660
0.06644
0.06692
0.06723
0.06754
0.06786
0.06833
0.06849
0.06864
0.06849
0.06864
0.06864
0.06849
0.06864
0.06849
0.06802
0.06754
0.06707
0.06676
0.06629
0.06629
0.06644
0.06676
0.06692
0.06723
0.06739
0.06754
0.06770
0.06786
0.06754
0.06754
0.06770
0.06817
0.06849
0.06959
0.07194
0.07446
0.07681
0.07917
0.08090
0.08325
0.08310
0.08482
0.08482
0.08514
0.08529
0.08592
0.08687
0.08812
0.08765
0.08734
0.08718
0.08592
0.08577
0.08577
0.08545
0.08419
0.08325
0.08105
0.07933
0.07775
0.07618
0.07540
0.07414
0.07288
0.07194
0.06974
0.06880
0.06849
0.06770
0.06692
0.06644
0.06550
0.06456
0.06393
0.06346
0.06299
0.06236
0.06158
0.06079
0.06000
0.05906
0.05843
0.05812
0.05781
0.05733
0.05686
0.05623
0.05592
0.05608
0.05608
0.05718
0.05749
0.05796
0.05796
0.05859
0.05906
0.05922
0.05922
0.06000
0.06032
0.06126
0.06173
0.06205
0.06252
0.06283
0.06330
0.06377
0.06393
0.06425
0.06456
0.06519
0.06550
0.06582
0.06597
0.06629
0.06644
0.06644
0.06644
0.06676
0.06692
0.06739
0.06786
0.06849
0.06880
0.06912
0.06912
0.06927
0.06959
0.06990
0.07006
0.07021
0.07053
0.07037
0.07053
0.07069
0.07147
0.07320
0.07383
0.07461
0.07571
0.07556
0.07618
0.07665
0.07775
0.07807
0.07807
0.07665
0.07697
0.07775
0.07791
0.07933
0.08027
0.08105
0.08200
0.08278
0.08325
0.08341
0.08372
0.08388
0.08388
0.08325
0.08262
0.08231
0.08231
0.08184
0.08184
0.08215
0.08184
0.08137
0.08121
0.08090
0.08090
0.08027
0.07964
0.07917
0.07917
0.07964
0.07995
0.07980
0.07948
0.07995
0.08011
0.07964
0.07870
0.07807
0.07760
0.07760
0.07933
0.08074
0.08278
0.08294
0.08372
0.08514
0.08702
0.08906
0.09032
0.09079
0.09079
0.09063
0.09079
0.09063
0.09079
0.09111
0.09142
0.09205
0.09283
0.09378
0.09425
0.09472
0.09503
0.09519
0.09488
0.09488
0.09488
0.09519
0.09519
0.09535
0.09535
0.09550
0.09566
0.09566
0.09598
0.09598
0.09566
0.09582
0.09629
0.09566
0.09535
0.09550
0.09582
0.09566
0.09598
0.09566
0.09582
0.09519
0.09519
0.09503
0.09393
0.09378
0.09393
0.09425
0.09440
0.09440
0.09440
0.09425
0.09409
0.09393
0.09409
0.09440
0.09488
0.09503
0.09519
0.09456
0.09440
0.09472
0.09456
0.09456
0.09550
0.09598
0.09613
0.09660
0.09676
0.09723
0.09786
0.09786
0.09770
0.09723
0.09708
0.09692
0.09755
0.09739
0.09802
0.09849
0.09849
0.09802
0.09755
0.09755
0.09708
0.09660
0.09613
0.09566
0.09535
0.09535
0.09519
0.09503
0.09472
0.09456
0.09488
0.09472
0.09472
0.09456
0.09456
0.09550
0.09566
0.09645
0.09708
0.09739
0.09770
0.09802
0.09912
0.10053
0.10069
0.10116
0.10179
0.10257
0.10257
0.10257
0.10336
0.10352
0.10352
0.10336
0.10336
0.10352
0.10367
0.10367
0.10367
0.10367
0.10383
0.10367
0.10367
0.10399
0.10399
0.10414
0.10462
0.10509
0.10524
0.10540
0.10587
0.10619
0.10666
0.10681
0.10744
0.10823
0.10697
0.10760
0.10744
0.10713
0.10697
0.10681
0.10603
0.10571
0.10556
0.10462
0.10320
0.10242
0.10210
0.10147
0.10100
0.10069
0.10069
0.10069
0.10069
0.10022
0.10022
0.10022
0.10006
0.09975
0.09975
0.09975
0.09943
0.09975
0.09959
0.09943
0.09896
0.09880
0.09865
0.09817
0.09786
0.09755
0.09739
0.09723
0.09676
0.09645
0.09598
0.09566
0.09550
0.09503
0.09503
0.09456
0.09425
0.09393
0.09378
0.09346
0.09299
0.09221
0.09236
0.09221
0.09221
0.09221
0.09236
0.09221
0.09205
0.09221
0.09221
0.09221
0.09221
0.09173
0.09142
0.09189
0.09205
0.09236
0.09315
0.09315
0.09283
0.09252
0.09268
0.09252
0.09283
0.09315
0.09393
0.09472
0.09535
0.09582
0.09660
0.09817
0.09865
0.09959
0.10085
0.10116
0.10069
0.10037
0.10053
0.10053
0.10069
0.10053
0.10022
0.10037
0.09943
0.09865
0.09833
0.09802
0.09770
0.09770
0.09739
0.09708
0.09660
0.09629
0.09629
0.09613
0.09613
0.09598
0.09582
0.09566
0.09566
0.09550
0.09519
0.09503
0.09488
0.09519
0.09535
0.09535
0.09566
0.09582
0.09566
0.09598
0.09613
0.09629
0.09598
0.09550
0.09550
0.09550
0.09503
0.09472
0.09393
0.09378
0.09393
0.09362
0.09362
0.09346
0.09346
0.09378
0.09362
0.09378
0.09409
0.09409
0.09409
0.09409
0.09440
0.09472
0.09503
0.09519
0.09519
0.09503
0.09503
0.09503
0.09488
0.09598
0.09660
0.09692
0.09676
0.09692
0.09865
0.09802
0.09582
0.09629
0.09613
0.09566
0.09535
0.09566
0.09503
0.09519
0.09299
0.09378
0.09346
0.09331
0.09315
0.09268
0.09252
0.09205
0.09142
0.09016
0.08859
0.08749
0.08749
0.08687
0.08592
0.08561
0.08624
0.08655
0.08687
0.08891
0.09142
0.09126
0.09173
0.09221
0.09268
0.09189
0.09111
0.09079
0.09095
0.09048
0.09048
0.09095
0.09173
0.09236
0.09362
0.09456
0.09440
0.09456
0.09503
0.09503
0.09456
0.09393
0.09393
0.09440
0.09456
0.09535
0.09535
0.09472
0.09488
0.09488
0.09440
0.09362
0.09236
0.09111
0.09032
0.08969
0.08938
0.08938
0.08906
0.08844
0.08765
0.08812
0.08875
0.08954
0.09016
0.09142
0.09173
0.09409
0.09566
0.09739
0.09959
0.10100
0.10304
0.10367
0.10336
0.10320
0.10352
0.10367
0.10367
0.10320
0.10320
0.10320
0.10257
0.10257
0.10289
0.10273
0.10257
0.10273
0.10289
0.10273
0.10257
0.10273
0.10289
0.10336
0.10352
0.10383
0.10430
0.10414
0.10430
0.10462
0.10509
0.10540
0.10556
0.10603
0.10681
0.10760
0.10791
0.10823
0.10870
0.10917
0.10980
0.11011
0.11090
0.11325
0.11498
0.11687
0.11687
0.11750
0.11702
0.11718
0.11671
0.11702
0.11812
0.11655
0.11702
0.11687
0.11640
0.11640
0.11530
0.11530
0.11467
0.11420
0.11404
0.11294
0.11247
0.11153
0.11121
0.11074
0.11027
0.10948
0.10901
0.10823
0.10729
0.10697
0.10666
0.10634
0.10603
0.10587
0.10556
0.10540
0.10509
0.10509
0.10477
0.10462
0.10430
0.10383
0.10336
0.10273
0.10194
0.10147
0.10132
0.10069
0.10022
0.09959
0.09865
0.09802
0.09755
0.09692
0.09645
0.09566
0.09503
0.09425
0.09331
0.09283
0.09236
0.09173
0.09111
0.09016
0.08954
0.08891
0.08859
0.08875
0.08828
0.08875
0.08844
0.08875
0.08812
0.08844
0.08749
0.08592
0.08514
0.08498
0.08639
0.08702
0.08639
0.08749
0.08749
0.08718
0.08608
0.08624
0.08608
0.08592
0.08608
0.08702
0.08765
0.08671
0.08718
0.08702
0.08702
0.08765
0.08875
0.08985
0.09001
0.09095
0.09095
0.09173
0.09221
0.09315
0.09378
0.09393
0.09440
0.09488
0.09582
0.09598
0.09645
0.09723
0.09833
0.09833
0.09817
0.09865
0.09802
0.09943
0.09975
0.10100
0.10116
0.10179
0.10273
0.10289
0.10304
0.10336
0.10320
0.10304
0.10320
0.10352
0.10289
0.10289
0.10257
0.10273
0.10273
0.10289
0.10320
0.10320
0.10273
0.10242
0.10210
0.10257
0.10257
0.10226
0.10226
0.10399
0.10273
0.10336
0.10446
0.10540
0.10556
0.10619
0.10634
0.10666
0.10697
0.10681
0.10681
0.10556
0.10509
0.10352
0.10226
0.10037
0.09975
0.09943
0.09943
0.09912
0.09959
0.09975
0.10006
0.10085
0.10132
0.10147
0.10147
0.10179
0.10194
0.10179
0.10132
0.10132
0.10132
0.10132
0.10132
0.10132
0.10100
0.10022
0.09943
0.09817
0.09708
0.09598
0.09488
0.09409
0.09362
0.09315
0.09268
0.09252
0.09362
0.09440
0.09598
0.09723
0.09708
0.09566
0.09723
0.09817
0.09959
0.10037
0.10037
0.10022
0.09990
0.09990
0.09943
0.09880
0.09833
0.09817
0.09786
0.09739
0.09708
0.09692
0.09645
0.09598
0.09566
0.09503
0.09456
0.09456
0.09472
0.09488
0.09440
0.09425
0.09409
0.09378
0.09331
0.09362
0.09409
0.09472
0.09503
0.09535
0.09566
0.09629
0.09660
0.09676
0.09676
0.09692
0.09708
0.09739
0.09723
0.09708
0.09692
0.09676
0.09598
0.09660
0.09708
0.09676
0.09708
0.09739
0.09786
0.09880
0.09975
0.10022
0.10037
0.10085
0.10085
0.10037
0.10006
0.09990
0.09975
0.09943
0.09959
0.09912
0.09896
0.09865
0.09833
0.09817
0.09802
0.09770
0.09786
0.09770
0.09786
0.09786
0.09770
0.09770
0.09802
0.09817
0.09833
0.09817
0.09833
0.09833
0.09865
0.09880
0.09927
0.09927
0.09975
0.09943
0.09943
0.09943
0.09912
0.09896
0.09849
0.09833
0.09802
0.09770
0.09802
0.09708
0.09708
0.09708
0.09660
0.09645
0.09582
0.09566
0.09503
0.09440
0.09440
0.09440
0.09425
0.09362
0.09378
0.09331
0.09315
0.09268
0.09268
0.09252
0.09221
0.09205
0.09189
0.09142
0.09095
0.09063
0.09016
0.09001
0.09016
0.08969
0.08954
0.08954
0.09001
0.08969
0.08985
0.09001
0.09048
0.09063
0.09063
0.09048
0.09016
0.09016
0.09001
0.08985
0.09032
0.08954
0.08954
0.08985
0.08969
0.08938
0.08859
0.08906
0.08891
0.08906
0.08922
0.08969
0.09001
0.09048
0.09095
0.09111
0.09173
0.09268
0.09331
0.09362
0.09425
0.09440
0.09535
0.09582
0.09598
0.09645
0.09613
0.09660
0.09692
0.09739
0.09739
0.09770
0.09786
0.09660
0.09645
0.09629
0.09598
0.09582
0.09550
0.09566
0.09598
0.09755
0.09613
0.09770
0.09802
0.09833
0.09849
0.09896
0.09880
0.09865
0.09770
0.09692
0.09425
0.09221
0.09095
0.09063
0.09048
0.09079
0.09142
0.09205
0.09268
0.09331
0.09378
0.09519
0.09660
0.09817
0.09943
0.09990
0.09975
0.09959
0.10006
0.10022
0.10085
0.10085
0.10069
0.10022
0.09975
0.09865
0.09660
0.09519
0.09393
0.09378
0.09409
0.09425
0.09472
0.09550
0.09613
0.09723
0.09912
0.10069
0.10179
0.10273
0.10383
0.10509
0.10666
0.10776
0.10776
0.10807
0.10823
0.10823
0.10823
0.10776
0.10744
0.10713
0.10681
0.10697
0.10713
0.10634
0.10462
0.10336
0.10242
0.10132
0.10006
0.09975
0.09896
0.09817
0.09833
0.09927
0.09880
0.09943
0.09943
0.09896
0.09817
0.09802
0.09786
0.09770
0.09833
0.09817
0.09833
0.09896
0.09880
0.09865
0.09880
0.09927
0.09912
0.09896
0.09865
0.09802
0.09770
0.09739
0.09708
0.09676
0.09613
0.09598
0.09708
0.09708
0.09739
0.09865
0.10037
0.10179
0.10210
0.10320
0.10446
0.10446
0.10477
0.10430
0.10383
0.10304
0.10289
0.10289
0.10163
0.10194
0.10069
0.10006
0.09959
0.09865
0.09833
0.09723
0.09645
0.09440
0.09346
0.09283
0.09268
0.09252
0.09205
0.09158
0.09126
0.09095
0.09079
0.09111
0.09142
0.09095
0.09032
0.08985
0.08969
0.08985
0.08969
0.08938
0.08922
0.08875
0.08859
0.08828
0.08796
0.08749
0.08702
0.08671
0.08655
0.08639
0.08655
0.08624
0.08608
0.08577
0.08561
0.08514
0.08482
0.08451
0.08435
0.08435
0.08419
0.08404
0.08388
0.08372
0.08357
0.08341
0.08341
0.08341
0.08341
0.08310
0.08294
0.08294
0.08278
0.08262
0.08184
0.08152
0.08090
0.08074
0.08042
0.08074
0.08121
0.08278
0.08404
0.08372
0.08200
0.08137
0.08121
0.08011
0.07995
0.08011
0.08105
0.08058
0.08027
0.08058
0.08042
0.08011
0.07948
0.07948
0.07933
0.07980
0.08027
0.07995
0.08011
0.08042
0.08090
0.08105
0.08121
0.08137
0.08137
0.08152
0.08152
0.08152
0.08184
0.08247
0.08310
0.08372
0.08451
0.08467
0.08545
0.08608
0.08671
0.08718
0.08781
0.08891
0.08969
0.09063
0.09111
0.09142
0.09142
0.09142
0.09158
0.09173
0.09189
0.09221
0.09236
0.09268
0.09331
0.09440
0.09519
0.09645
0.09723
0.09802
0.09927
0.10006
0.10053
0.10179
0.10304
0.10352
0.10399
0.10493
0.10556
0.10681
0.10729
0.10760
0.10776
0.10791
0.10791
0.10776
0.10760
0.10760
0.10713
0.10713
0.10713
0.10744
0.10791
0.10807
0.10823
0.10823
0.10791
0.10807
0.10791
0.10807
0.10807
0.10791
0.10776
0.10791
0.10791
0.10807
0.10838
0.10870
0.10901
0.10886
0.10870
0.10854
0.10886
0.10823
0.10791
0.10776
0.10807
0.10729
0.10713
0.10681
0.10666
0.10650
0.10556
0.10524
0.10462
0.10446
0.10399
0.10399
0.10210
0.10194
0.10194
0.10132
0.10132
0.10069
0.10037
0.10022
0.09927
0.09896
0.09880
0.09755
0.09660
0.09613
0.09598
0.09519
0.09440
0.09425
0.09409
0.09378
0.09362
0.09346
0.09346
0.09346
0.09283
0.09252
0.09221
0.09221
0.09221
0.09173
0.09158
0.09158
0.09158
0.09158
0.09158
0.09142
0.09142
0.09111
0.09079
0.09032
0.09016
0.09032
0.09063
0.09048
0.09032
0.09048
0.09048
0.09001
0.09032
0.09032
0.09079
0.09095
0.09111
0.09126
0.09142
0.09158
0.09158
0.09173
0.09221
0.09205
0.09205
0.09205
0.09205
0.09173
0.09173
0.09173
0.09189
0.09189
0.09221
0.09252
0.09331
0.09299
0.09315
0.09331
0.09331
0.09315
0.09378
0.09503
0.09519
0.09550
0.09550
0.09566
0.09566
0.09550
0.09503
0.09566
0.09550
0.09535
0.09582
0.09582
0.09598
0.09566
0.09550
0.09535
0.09503
0.09503
0.09488
0.09456
0.09456
0.09425
0.09425
0.09409
0.09378
0.09393
0.09425
0.09440
0.09456
0.09488
0.09488
0.09519
0.09519
0.09550
0.09582
0.09582
0.09598
0.09629
0.09629
0.09645
0.09676
0.09660
0.09676
0.09660
0.09660
0.09676
0.09676
0.09676
0.09676
0.09676
0.09660
0.09692
0.09692
0.09708
0.09723
0.09755
0.09755
0.09770
0.09770
0.09770
0.09770
0.09786
0.09817
0.09833
0.09833
0.09833
0.09849
0.09865
0.09912
0.09959
0.09927
0.09927
0.09943
0.09927
0.09927
0.09943
0.09959
0.09959
0.09959
0.09943
0.09927
0.09943
0.09927
0.09802
0.09676
0.09629
0.09550
0.09472
0.09488
0.09472
0.09393
0.09362
0.09331
0.09221
0.09205
0.09299
0.09315
0.09283
0.09268
0.09268
0.09236
0.09252
0.09095
0.09079
0.08922
0.08906
0.08812
0.08734
0.08624
0.08310
0.08247
0.08184
0.08121
0.08042
0.07917
0.07838
0.07760
0.07713
0.07650
0.07618
0.07556
0.07508
0.07461
0.07383
0.07351
0.07336
0.07304
0.07273
0.07241
0.07194
0.07163
0.07163
0.07147
0.07131
0.07100
0.07037
0.06959
0.06896
0.06802
0.06723
0.06692
0.06660
0.06629
0.06566
0.06535
0.06535
0.06472
0.06409
0.06393
0.06377
0.06362
0.06330
0.06315
0.06299
0.06283
0.06283
0.06283
0.06299
0.06346
0.06362
0.06393
0.06377
0.06393
0.06409
0.06393
0.06393
0.06362
0.06346
0.06315
0.06267
0.06236
0.06158
0.06158
0.06126
0.06110
0.06079
0.06095
0.06142
0.06205
0.06362
0.06409
0.06503
0.06629
0.06582
0.06597
0.06629
0.06597
0.06629
0.06692
0.06707
0.06770
0.06864
0.06880
0.06927
0.07006
0.06959
0.06974
0.06943
0.06896
0.06880
0.06912
0.06959
0.07037
0.07084
0.07069
0.07037
0.07053
0.07100
0.07131
0.07179
0.07226
0.07288
0.07367
0.07430
0.07461
0.07524
0.07571
0.07603
0.07603
0.07603
0.07634
0.07681
0.07697
0.07728
0.07775
0.07823
0.07823
0.07791
0.07760
0.07760
0.07791
0.07838
0.07838
0.07870
0.07870
0.07901
0.07980
0.08121
0.08341
0.08357
0.08451
0.08545
0.08655
0.08702
0.08765
0.08844
0.08938
0.09158
0.09221
0.09362
0.09503
0.09503
0.09598
0.09645
0.09660
0.09676
0.09755
0.09849
0.09943
0.10006
0.10053
0.10147
0.10210
0.10242
0.10336
0.10352
0.10336
0.10462
0.10446
0.10509
0.10493
0.10509
0.10556
0.10556
0.10540
0.10509
0.10524
0.10540
0.10524
0.10477
0.10509
0.10524
0.10556
0.10571
0.10571
0.10509
0.10556
0.10571
0.10540
0.10571
0.10540
0.10556
0.10524
0.10509
0.10509
0.10509
0.10462
0.10446
0.10414
0.10399
0.10320
0.10336
0.10352
0.10336
0.10304
0.10289
0.10304
0.10289
0.10257
0.10273
0.10273
0.10242
0.10242
0.10210
0.10242
0.10210
0.10242
0.10257
0.10242
0.10242
0.10242
0.10242
0.10242
0.10242
0.10210
0.10194
0.10194
0.10163
0.10132
0.10132
0.10132
0.10132
0.10132
0.10116
0.10116
0.10132
0.10132
0.10132
0.10132
0.10147
0.10147
0.10100
0.10053
0.10006
0.09990
0.09943
0.09927
0.09865
0.09833
0.09802
0.09755
0.09723
0.09660
0.09629
0.09582
0.09582
0.09535
0.09519
0.09488
0.09456
0.09472
0.09440
0.09472
0.09472
0.09488
0.09503
0.09566
0.09629
0.09660
0.09629
0.09660
0.09598
0.09613
0.09645
0.09629
0.09598
0.09582
0.09535
0.09519
0.09519
0.09535
0.09535
0.09550
0.09550
0.09535
0.09535
0.09550
0.09550
0.09566
0.09566
0.09566
0.09566
0.09582
0.09598
0.09598
0.09519
0.09598
0.09613
0.09613
0.09660
0.09708
0.09739
0.09755
0.09739
0.09708
0.09723
0.09660
0.09645
0.09645
0.09613
0.09582
0.09582
0.09660
0.09692
0.09739
0.09770
0.09802
0.09676
0.09770
0.09770
0.09770
0.09739
0.09755
0.09755
0.09755
0.09708
0.09660
0.09598
0.09550
0.09488
0.09440
0.09425
0.09393
0.09346
0.09315
0.09299
0.09268
0.09252
0.09252
0.09236
0.09221
0.09221
0.09252
0.09173
0.09158
0.09236
0.09283
0.09299
0.09299
0.09331
0.09268
0.09315
0.09315
0.09346
0.09331
0.09315
0.09315
0.09299
0.09221
0.09158
0.09079
0.09001
0.08954
0.08985
0.08938
0.08985
0.08969
0.08922
0.08922
0.08922
0.08906
0.08891
0.08875
0.08844
0.08844
0.08828
0.08828
0.08812
0.08812
0.08812
0.08812
0.08781
0.08765
0.08765
0.08749
0.08749
0.08718
0.08702
0.08702
0.08702
0.08702
0.08702
0.08687
0.08687
0.08687
0.08687
0.08671
0.08671
0.08671
0.08671
0.08687
0.08718
0.08734
0.08781
0.08859
0.08906
0.09001
0.09079
0.09158
0.09205
0.09236
0.09268
0.09299
0.09346
0.09362
0.09346
0.09440
0.09409
0.09456
0.09362
0.09346
0.09299
0.09236
0.09158
0.09079
0.09032
0.09032
0.09016
0.09001
0.09001
0.08969
0.08954
0.08922
0.08891
0.08875
0.08875
0.09016
0.09095
0.09048
0.09063
0.09079
0.09095
0.09126
0.09189
0.09283
0.09252
0.09095
0.09221
0.09236
0.09095
0.09142
0.09032
0.09063
0.08828
0.08718
0.08624
0.08435
0.08372
0.08325
0.08278
0.08152
0.08121
0.08137
0.08215
0.08231
0.08247
0.08247
0.08388
0.08577
0.08781
0.08875
0.08938
0.08985
0.09048
0.09111
0.09126
0.09079
0.08985
0.08844
0.08702
0.08577
0.08419
0.08168
0.07917
0.07791
0.07744
0.07697
0.07665
0.07665
0.07697
0.07713
0.07744
0.07823
0.07901
0.07980
0.08121
0.08278
0.08419
0.08529
0.08655
0.08765
0.08844
0.08906
0.08922
0.08922
0.08875
0.08749
0.08655
0.08561
0.08451
0.08404
0.08325
0.08200
0.08168
0.08200
0.08152
0.08090
0.08027
0.07964
0.07917
0.07838
0.07791
0.07760
0.07744
0.07744
0.07760
0.07775
0.07807
0.07854
0.07948
0.08042
0.08168
0.08451
0.08608
0.08687
0.08749
0.08796
0.08859
0.08844
0.08796
0.08624
0.08451
0.08310
0.08074
0.07885
0.07744
0.07697
0.07697
0.07760
0.07870
0.08027
0.08215
0.08357
0.08529
0.08765
0.08891
0.09063
0.09236
0.09456
0.09566
0.09613
0.09660
0.09692
0.09755
0.09723
0.09723
0.09802
0.09880
0.10037
0.09943
0.10132
0.10163
0.10100
0.10194
0.10242
0.10273
0.10430
0.10477
0.10524
0.10493
0.10556
0.10603
0.10666
0.10744
0.10791
0.10870
0.10886
0.10948
0.11121
0.11278
0.11341
0.11404
0.11373
0.11357
0.11357
0.11357
0.11357
0.11388
0.11357
0.11341
0.11373
0.11325
0.11278
0.11215
0.11184
0.11074
0.10980
0.10980
0.10996
0.10980
0.11137
0.11200
0.11200
0.11121
0.11200
0.11184
0.11106
0.11074
0.11043
0.11011
0.10996
0.10901
0.10854
0.10776
0.10760
0.10666
0.10634
0.10650
0.10619
0.10556
0.10477
0.10477
0.10462
0.10493
0.10462
0.10493
0.10462
0.10430
0.10446
0.10414
0.10383
0.10367
0.10320
0.10273
0.10210
0.10226
0.10242
0.10226
0.10226
0.10194
0.10194
0.10194
0.10163
0.10163
0.10147
0.10100
0.10022
0.10022
0.10100
0.10147
0.10147
0.10147
0.10116
0.10085
0.10069
0.10037
0.09927
0.09896
0.09912
0.09896
0.09849
0.09833
0.09817
0.09770
0.09708
0.09708
0.09692
0.09660
0.09645
0.09629
0.09598
0.09582
0.09550
0.09535
0.09472
0.09456
0.09440
0.09409
0.09393
0.09362
0.09346
0.09283
0.09283
0.09315
0.09299
0.09268
0.09236
0.09205
0.09189
0.09158
0.09158
0.09158
0.09173
0.09126
0.09095
0.09095
0.09111
0.09063
0.09048
0.09048
0.09016
0.09001
0.08985
0.08969
0.08969
0.08969
0.08969
0.09001
0.09016
0.09032
0.09032
0.09063
0.09079
0.09095
0.09063
0.09079
0.09063
0.09111
0.09126
0.09126
0.09048
0.09079
0.08985
0.09001
0.08922
0.08844
0.08812
0.08781
0.08765
0.08718
0.08687
0.08655
0.08639
0.08608
0.08608
0.08577
0.08561
0.08514
0.08514
0.08498
0.08498
0.08498
0.08498
0.08514
0.08498
0.08498
0.08498
0.08529
0.08608
0.08624
0.08671
0.08702
0.08734
0.08749
0.08796
0.08812
0.08844
0.08875
0.08922
0.08938
0.09001
0.09016
0.09048
0.09063
0.09079
0.09063
0.09079
0.09048
0.09048
0.09048
0.09079
0.09079
0.09079
0.09048
0.09032
0.09063
0.09079
0.09079
0.09048
0.09032
0.09048
0.09001
0.08985
0.08954
0.08906
0.08891
0.08891
0.08891
0.08891
0.08859
0.08875
0.08828
0.08781
0.08671
0.08687
0.08639
0.08639
0.08624
0.08592
0.08577
0.08545
0.08514
0.08498
0.08451
0.08325
0.08231
0.08215
0.08168
0.08090
0.07901
0.07885
0.07791
0.07744
0.07728
0.07728
0.07618
0.07540
0.07508
0.07446
0.07414
0.07398
0.07304
0.07241
0.07194
0.07147
0.07116
0.07084
0.07053
0.07006
0.06974
0.06943
0.06912
0.06896
0.06896
0.06849
0.06833
0.06817
0.06802
0.06770
0.06770
0.06739
0.06754
0.06739
0.06723
0.06707
0.06692
0.06676
0.06644
0.06629
0.06597
0.06582
0.06566
0.06566
0.06535
0.06487
0.06472
0.06456
0.06409
0.06409
0.06425
0.06425
0.06425
0.06393
0.06362
0.06283
0.06409
0.06440
0.06503
0.06487
0.06550
0.06566
0.06613
0.06676
0.06707
0.06754
0.06786
0.06739
0.06754
0.06754
0.06770
0.06817
0.06864
0.06912
0.06974
0.07053
0.07084
0.07210
0.07304
0.07351
0.07383
0.07414
0.07461
0.07587
0.07618
0.07665
0.07665
0.07728
0.07807
0.07870
0.07901
0.07917
0.07917
0.07964
0.08011
0.08027
0.08105
0.08105
0.08137
0.08152
0.08137
0.08121
0.08152
0.08152
0.08137
0.08105
0.08074
0.08058
0.08074
0.08090
0.08074
0.08074
0.08090
0.08090
0.08090
0.08105
0.08152
0.08184
0.08231
0.08247
0.08247
0.08262
0.08294
0.08310
0.08372
0.08419
0.08482
0.08592
0.08655
0.08765
0.08796
0.08938
0.08985
0.09032
0.09079
0.09063
0.09079
0.09095
0.09126
0.09173
0.09189
0.09236
0.09236
0.09236
0.09252
0.09236
0.09221
0.09205
0.09205
0.09205
0.09205
0.09205
0.09189
0.09189
0.09173
0.09158
0.09142
0.09126
0.09095
0.09079
0.09063
0.09048
0.09032
0.09032
0.09016
0.08954
0.08891
0.08954
0.08969
0.08969
0.08954
0.09016
0.09016
0.08985
0.09001
0.09016
0.08985
0.09016
0.08985
0.08954
0.08954
0.08954
0.08906
0.08891
0.08906
0.08891
0.08891
0.08875
0.08859
0.08844
0.08828
0.08812
0.08828
0.08828
0.08844
0.08844
0.08844
0.08859
0.08875
0.08891
0.08891
0.08891
0.08891
0.08906
0.08954
0.09001
0.09032
0.09001
0.08985
0.08985
0.08938
0.08891
0.08844
0.08796
0.08765
0.08734
0.08718
0.08639
0.08435
0.08341
0.08200
0.08152
0.08027
0.07995
0.08042
0.08105
0.08074
0.08074
0.08027
0.07995
0.07980
0.07917
0.07870
0.07791
0.07713
0.07571
0.07461
0.07383
0.07304
0.07163
0.07100
0.07053
0.06974
0.06880
0.06833
0.06802
0.06770
0.06739
0.06723
0.06707
0.06707
0.06692
0.06676
0.06644
0.06613
0.06582
0.06582
0.06597
0.06566
0.06550
0.06535
0.06503
0.06519
0.06535
0.06566
0.06566
0.06566
0.06566
0.06566
0.06566
0.06597
0.06597
0.06629
0.06644
0.06629
0.06644
0.06676
0.06707
0.06707
0.06754
0.06786
0.06880
0.06959
0.07053
0.07100
0.07131
0.07210
0.07241
0.07288
0.07336
0.07320
0.07320
0.07351
0.07367
0.07367
0.07398
0.07398
0.07446
0.07446
0.07414
0.07398
0.07398
0.07398
0.07398
0.07398
0.07398
0.07367
0.07351
0.07304
0.07288
0.07288
0.07288
0.07304
0.07304
0.07288
0.07273
0.07257
0.07241
0.07226
0.07273
0.07273
0.07288
0.07288
0.07351
0.07383
0.07398
0.07414
0.07477
0.07603
0.07728
0.07854
0.07917
0.07980
0.08011
0.08011
0.08121
0.08247
0.08419
0.08498
0.08545
0.08482
0.08514
0.08514
0.08671
0.08781
0.08812
0.08875
0.08906
0.08938
0.08938
0.08922
0.08954
0.08954
0.08969
0.09016
0.09048
0.09016
0.09063
0.09048
0.09079
0.09048
0.09032
0.09016
0.09001
0.09048
0.09048
0.09063
0.09048
0.09079
0.09111
0.09126
0.09158
0.09189
0.09205
0.09236
0.09252
0.09268
0.09283
0.09299
0.09283
0.09299
0.09299
0.09331
0.09346
0.09378
0.09393
0.09409
0.09425
0.09456
0.09472
0.09472
0.09456
0.09456
0.09456
0.09456
0.09472
0.09488
0.09503
0.09503
0.09535
0.09535
0.09550
0.09550
0.09566
0.09566
0.09598
0.09598
0.09598
0.09598
0.09582
0.09535
0.09660
0.09613
0.09645
0.09645
0.09676
0.09676
0.09645
0.09645
0.09645
0.09582
0.09566
0.09613
0.09598
0.09566
0.09550
0.09535
0.09566
0.09566
0.09566
0.09598
0.09613
0.09598
0.09535
0.09550
0.09535
0.09550
0.09519
0.09519
0.09503
0.09472
0.09440
0.09409
0.09362
0.09362
0.09346
0.09331
0.09393
0.09409
0.09440
0.09440
0.09456
0.09425
0.09409
0.09440
0.09488
0.09519
0.09519
0.09519
0.09535
0.09488
0.09472
0.09440
0.09425
0.09393
0.09331
0.09346
0.09331
0.09299
0.09268
0.09346
0.09346
0.09331
0.09283
0.09268
0.09252
0.09268
0.09268
0.09236
0.09189
0.09173
0.09173
0.09205
0.09205
0.09205
0.09205
0.09173
0.09158
0.09126
0.09079
0.08954
0.08859
0.08812
0.08734
0.08687
0.08608
0.08498
0.08357
0.08325
0.08294
0.08200
0.08152
0.08105
0.08027
0.07980
0.07917
0.07901
0.07901
0.07885
0.07854
0.07838
0.07807
0.07744
0.07697
0.07618
0.07524
0.07446
0.07383
0.07320
0.07288
0.07257
0.07241
0.07226
0.07226
0.07210
0.07210
0.07210
0.07210
0.07226
0.07226
0.07241
0.07257
0.07273
0.07288
0.07304
0.07320
0.07336
0.07336
0.07351
0.07351
0.07336
0.07320
0.07273
0.07210
0.07194
0.07147
0.07100
0.07069
0.07021
0.07006
0.07053
0.07147
0.07147
0.07147
0.07131
0.07053
0.06974
0.06864
0.06802
0.06802
0.06802
0.06817
0.06896
0.06943
0.06974
0.07037
0.07069
0.07053
0.07100
0.07241
0.07273
0.07163
0.07021
0.07147
0.07053
0.07163
0.07131
0.07210
0.07241
0.07304
0.07446
0.07446
0.07524
0.07587
0.07571
0.07618
0.07634
0.07618
0.07618
0.07603
0.07618
0.07618
0.07697
0.07713
0.07744
0.07775
0.07791
0.07823
0.07854
0.07948
0.08074
0.08247
0.08404
0.08498
0.08498
0.08467
0.08592
0.08608
0.08639
0.08734
0.08781
0.08781
0.08749
0.08875
0.08812
0.08922
0.08922
0.08954
0.08922
0.08969
0.09016
0.09032
0.09048
0.09079
0.09095
0.09095
0.09095
0.09111
0.09142
0.09158
0.09173
0.09142
0.09142
0.09126
0.09111
0.09095
0.09048
0.09032
0.09001
0.08985
0.08985
0.08938
0.09001
0.09032
0.09079
0.09111
0.09158
0.09158
0.09189
0.09236
0.09268
0.09283
0.09299
0.09283
0.09299
0.09315
0.09299
0.09283
0.09331
0.09393
0.09472
0.09519
0.09550
0.09582
0.09613
0.09645
0.09660
0.09708
0.09708
0.09723
0.09723
0.09739
0.09676
0.09708
0.09692
0.09660
0.09613
0.09598
0.09535
0.09535
0.09425
0.09393
0.09393
0.09346
0.09331
0.09252
0.09189
0.09158
0.09142
0.09063
0.09032
0.08969
0.08891
0.08859
0.08781
0.08749
0.08718
0.08671
0.08655
0.08624
0.08577
0.08514
0.08467
0.08419
0.08435
0.08388
0.08357
0.08357
0.08372
0.08341
0.08294
0.08262
0.08247
0.08215
0.08184
0.08137
0.08121
0.08121
0.08090
0.08058
0.08042
0.07995
0.07964
0.07917
0.07901
0.07870
0.07838
0.07823
0.07807
0.07791
0.07775
0.07760
0.07775
0.07744
0.07728
0.07744
0.07744
0.07760
0.07760
0.07760
0.07744
0.07713
0.07508
0.07461
0.07508
0.07508
0.07587
0.07587
0.07587
0.07618
0.07665
0.07650
0.07650
0.07618
0.07587
0.07556
0.07508
0.07461
0.07430
0.07398
0.07383
0.07367
0.07336
0.07320
0.07304
0.07288
0.07257
0.07257
0.07257
0.07257
0.07241
0.07226
0.07194
0.07163
0.07147
0.07147
0.07179
0.07194
0.07147
0.07131
0.07147
0.07163
0.07084
0.07131
0.07179
0.07210
0.07241
0.07257
0.07273
0.07304
0.07367
0.07383
0.07367
0.07367
0.07383
0.07414
0.07461
0.07477
0.07477
0.07477
0.07461
0.07461
0.07461
0.07477
0.07477
0.07508
0.07493
0.07477
0.07446
0.07446
0.07461
0.07430
0.07477
0.07508
0.07493
0.07508
0.07524
0.07618
0.07650
0.07665
0.07681
0.07775
0.07838
0.07885
0.07854
0.07838
0.08042
0.07995
0.08011
0.07964
0.07901
0.07838
0.07807
0.07728
0.07681
0.07650
0.07618
0.07587
0.07524
0.07540
0.07540
0.07493
0.07477
0.07446
0.07430
0.07414
0.07398
0.07414
0.07446
0.07430
0.07398
0.07414
0.07414
0.07414
0.07461
0.07477
0.07493
0.07508
0.07508
0.07508
0.07508
0.07524
0.07540
0.07587
0.07634
0.07697
0.07760
0.07807
0.07823
0.07823
0.07791
0.07760
0.07807
0.07760
0.07901
0.07948
0.08074
0.08200
0.08231
0.08215
0.08231
0.08310
0.08404
0.08467
0.08498
0.08577
0.08608
0.08639
0.08687
0.08718
0.08702
0.08734
0.08765
0.08796
0.08812
0.08812
0.08844
0.08859
0.08859
0.08859
0.08844
0.08859
0.08859
0.08906
0.08906
0.08938
0.08922
0.08938
0.08906
0.08906
0.08859
0.08875
0.08859
0.08859
0.08859
0.08828
0.08828
0.08844
0.08828
0.08844
0.08844
0.08844
0.08859
0.08906
0.08906
0.08891
0.08875
0.08875
0.08859
0.08844
0.08828
0.08796
0.08781
0.08781
0.08765
0.08734
0.08749
0.08734
0.08749
0.08718
0.08671
0.08655
0.08624
0.08639
0.08639
0.08624
0.08639
0.08639
0.08608
0.08545
0.08467
0.08498
0.08498
0.08498
0.08498
0.08498
0.08482
0.08467
0.08451
0.08404
0.08357
0.08325
0.08262
0.08200
0.08168
0.08105
0.08042
0.08011
0.07995
0.07980
0.07964
0.07948
0.07964
0.07933
0.07917
0.07933
0.07933
0.07901
0.07870
0.07870
0.07870
0.07854
0.07838
0.07807
0.07791
0.07760
0.07728
0.07697
0.07665
0.07634
0.07618
0.07650
0.07618
0.07603
0.07587
0.07603
0.07634
0.07697
0.07791
0.07885
0.07933
0.08011
0.08121
0.08168
0.08278
0.08341
0.08372
0.08435
0.08451
0.08451
0.08451
0.08467
0.08482
0.08529
0.08577
0.08608
0.08655
0.08624
0.08687
0.08687
0.08687
0.08734
0.08749
0.08765
0.08781
0.08765
0.08765
0.08765
0.08765
0.08765
0.08781
0.08812
0.08796
0.08796
0.08734
0.08687
0.08671
0.08655
0.08639
0.08624
0.08624
0.08592
0.08592
0.08608
0.08592
0.08624
0.08687
0.08734
0.08734
0.08796
0.08875
0.08906
0.08938
0.08954
0.08969
0.08969
0.09001
0.08985
0.08906
0.08938
0.08875
0.08844
0.08828
0.08859
0.08875
0.08969
0.08969
0.08985
0.08985
0.09032
0.09032
0.09079
0.09095
0.09205
0.09205
0.09252
0.09315
0.09346
0.09378
0.09393
0.09393
0.09393
0.09378
0.09393
0.09362
0.09331
0.09268
0.09236
0.09221
0.09205
0.09189
0.09173
0.09173
0.09173
0.09158
0.09158
0.09142
0.09079
0.09158
0.09189
0.09221
0.09189
0.09205
0.09221
0.09236
0.09252
0.09268
0.09299
0.09299
0.09299
0.09283
0.09252
0.09283
0.09283
0.09268
0.09268
0.09299
0.09299
0.09283
0.09315
0.09315
0.09315
0.09331
0.09331
0.09346
0.09393
0.09393
0.09440
0.09456
0.09472
0.09488
0.09440
0.09425
0.09456
0.09393
0.09393
0.09393
0.09409
0.09409
0.09409
0.09409
0.09378
0.09378
0.09362
0.09362
0.09362
0.09362
0.09362
0.09362
0.09362
0.09362
0.09362
0.09378
0.09362
0.09378
0.09378
0.09409
0.09425
0.09409
0.09409
0.09409
0.09440
0.09440
0.09472
0.09519
0.09566
0.09582
0.09613
0.09676
0.09613
0.09550
0.09503
0.09472
0.09346
0.09236
0.09142
0.09001
0.09048
0.08938
0.08906
0.08922
0.08859
0.08891
0.08891
0.08859
0.08844
0.08844
0.08906
0.09032
0.09173
0.09236
0.09252
0.09299
0.09331
0.09362
0.09425
0.09550
0.09409
0.09456
0.09503
0.09519
0.09440
0.09472
0.09409
0.09409
0.09393
0.09268
0.09158
0.09048
0.08844
0.08749
0.08608
0.08435
0.08357
0.08278
0.08247
0.08247
0.08200
0.08137
0.08058
0.08011
0.08058
0.08090
0.08090
0.08058
0.08074
0.08090
0.08121
0.08152
0.08200
0.08215
0.08137
0.08011
0.07901
0.07744
0.07587
0.07430
0.07257
0.07131
0.07116
0.07084
0.07116
0.07084
0.07084
0.07147
0.07179
0.07273
0.07461
0.07571
0.07681
0.07823
0.07964
0.08027
0.08105
0.08152
0.08168
0.08152
0.08137
0.08121
0.08121
0.08074
0.08042
0.07980
0.07885
0.07823
0.07775
0.07744
0.07728
0.07681
0.07634
0.07603
0.07556
0.07508
0.07477
0.07461
0.07477
0.07493
0.07508
0.07556
0.07603
0.07634
0.07650
0.07603
0.07665
0.07618
0.07493
0.07618
0.07603
0.07540
0.07430
0.07304
0.07179
0.07100
0.07100
0.07069
0.07021
0.06990
0.06833
0.06802
0.06692
0.06613
0.06519
0.06503
0.06503
0.06519
0.06487
0.06440
0.06425
0.06377
0.06362
0.06362
0.06362
0.06425
0.06362
0.06315
0.06220
0.06173
0.06205
0.06220
0.06236
0.06362
0.06456
0.06550
0.06582
0.06613
0.06644
0.06723
0.06864
0.06912
0.06864
0.06849
0.06802
0.06802
0.06833
0.06786
0.06802
0.06802
0.06880
0.06864
0.06849
0.06864
0.06849
0.06786
0.06880
0.06943
0.06959
0.06959
0.07037
0.07100
0.07163
0.07226
0.07179
0.07163
0.07163
0.07147
0.07194
0.07273
0.07304
0.07226
0.07288
0.07351
0.07430
0.07556
0.07603
0.07744
0.07823
0.07917
0.07948
0.07995
0.08042
0.08121
0.08184
0.08278
0.08325
0.08325
0.08372
0.08419
0.08419
0.08435
0.08467
0.08498
0.08529
0.08529
0.08545
0.08561
0.08592
0.08608
0.08655
0.08687
0.08702
0.08734
0.08765
0.08796
0.08828
0.08891
0.08922
0.08985
0.09032
0.09063
0.09111
0.09158
0.09158
0.09158
0.09173
0.09189
0.09189
0.09205
0.09189
0.09205
0.09236
0.09252
0.09283
0.09315
0.09362
0.09378
0.09456
0.09503
0.09566
0.09598
0.09645
0.09613
0.09582
0.09550
0.09440
0.09362
0.09268
0.09111
0.09126
0.09048
0.09048
0.09016
0.08969
0.08954
0.08875
0.08891
0.08844
0.08844
0.08812
0.08844
0.08781
0.08734
0.08734
0.08796
0.08796
0.08859
0.08844
0.08828
0.08891
0.08922
0.08954
0.08954
0.08969
0.08954
0.08922
0.08906
0.08906
0.08891
0.08844
0.08812
0.08781
0.08781
0.08765
0.08749
0.08765
0.08781
0.08844
0.08954
0.09001
0.09063
0.09189
0.09283
0.09331
0.09409
0.09472
0.09503
0.09550
0.09582
0.09598
0.09582
0.09582
0.09598
0.09598
0.09582
0.09535
0.09503
0.09472
0.09456
0.09440
0.09425
0.09378
0.09362
0.09362
0.09393
0.09409
0.09346
0.09362
0.09425
0.09472
0.09503
0.09503
0.09519
0.09503
0.09503
0.09519
0.09550
0.09550
0.09550
0.09535
0.09519
0.09488
0.09472
0.09440
0.09315
0.09331
0.09346
0.09378
0.09440
0.09456
0.09550
0.09598
0.09676
0.09739
0.09802
0.09770
0.09865
0.10022
0.10100
0.10179
0.10257
0.10242
0.10304
0.10352
0.10414
0.10414
0.10414
0.10477
0.10462
0.10462
0.10493
0.10509
0.10524
0.10540
0.10540
0.10571
0.10524
0.10509
0.10524
0.10524
0.10509
0.10493
0.10477
0.10399
0.10399
0.10462
0.10273
0.10367
0.10462
0.10446
0.10352
0.10273
0.10179
0.10006
0.09896
0.09629
0.09283
0.08954
0.08734
0.08655
0.08608
0.08577
0.08451
0.08388
0.08341
0.08294
0.08247
0.08247
0.08231
0.08200
0.08168
0.08278
0.08278
0.08247
0.08215
0.08215
0.08184
0.08137
0.08121
0.08090
0.08011
0.07917
0.07823
0.07744
0.07681
0.07634
0.07634
0.07681
0.07728
0.07807
0.07807
0.07854
0.07933
0.07948
0.07948
0.07980
0.08011
0.08058
0.08105
0.08184
0.08247
0.08310
0.08372
0.08404
0.08435
0.08451
0.08435
0.08404
0.08310
0.08262
0.08200
0.07964
0.07791
0.07634
0.07477
0.07367
0.07226
0.07131
0.06974
0.06802
0.06707
0.06676
0.06550
0.06456
0.06393
0.06330
0.06267
0.06283
0.06283
0.06299
0.06330
0.06346
0.06315
0.06283
0.06346
0.06362
0.06346
0.06330
0.06299
0.06283
0.06252
0.06189
0.06126
0.06079
0.06095
0.06189
0.06377
0.06550
0.06692
0.06786
0.06849
0.06943
0.07053
0.07131
0.07241
0.07383
0.07540
0.07571
0.07634
0.07760
0.07885
0.07948
0.07980
0.07995
0.08027
0.08011
0.08042
0.08074
0.08152
0.08247
0.08388
0.08404
0.08388
0.08482
0.08655
0.08671
0.08844
0.08969
0.09079
0.09111
0.09126
0.09158
0.09158
0.09252
0.09346
0.09362
0.09362
0.09378
0.09550
0.09598
0.09598
0.09598
0.09660
0.09629
0.09786
0.09849
0.09802
0.09629
0.09645
0.09613
0.09598
0.09488
0.09472
0.09362
0.09299
0.09283
0.09205
0.09079
0.09001
0.08985
0.08969
0.08922
0.09111
0.09236
0.09598
0.09676
0.10179
0.10399
0.10524
0.10760
0.10870
0.10933
0.11011
0.10996
0.11011
0.11027
0.10964
0.10933
0.10933
0.10901
0.10744
0.10744
0.10666
0.10634
0.10681
0.10713
0.10713
0.10697
0.10713
0.10854
0.10933
0.11106
0.11247
0.11373
0.11420
0.11483
0.11545
0.11624
0.11687
0.11702
0.11640
0.11561
0.11467
0.11357
0.11247
0.11200
0.11168
0.11137
0.11121
0.11121
0.11121
0.11184
0.11247
0.11310
0.11325
0.11310
0.11325
0.11325
0.11404
0.11498
0.11640
0.11718
0.11860
0.11954
0.11985
0.11985
0.12017
0.12001
0.12001
0.11938
0.11891
0.11781
0.11734
0.11702
0.11671
0.11577
0.11530
0.11467
0.11404
0.11404
0.11420
0.11435
0.11467
0.11514
0.11561
0.11624
0.11702
0.11812
0.11969
0.12111
0.12174
0.12237
0.12315
0.12252
0.12174
0.12111
0.11844
0.11530
0.11388
0.11294
0.11184
0.11137
0.10996
0.10854
0.10838
0.10823
0.10650
0.10571
0.10430
0.10304
0.10289
0.10242
0.10257
0.10242
0.10289
0.10352
0.10367
0.10320
0.10257
0.10242
0.10320
0.10336
0.10414
0.10477
0.10634
0.10807
0.10854
0.10886
0.10886
0.10964
0.11074
0.11263
0.11388
0.11435
0.11514
0.11592
0.11687
0.11812
0.11907
0.11922
0.12095
0.12189
0.12284
0.12488
0.12504
0.12692
0.12771
0.12928
0.13038
0.13053
0.13116
0.13163
0.13320
0.13399
0.13462
0.13430
0.13430
0.13430
0.13430
0.13415
0.13525
0.13493
0.13493
0.13399
0.13367
0.13336
0.13399
0.13305
0.13352
0.13273
0.13273
0.13163
0.13179
0.13179
0.13116
0.13069
0.13069
0.13053
0.13053
0.13100
0.13148
0.13132
0.13132
0.13100
0.13116
0.13100
0.13038
0.13022
0.13006
0.12975
0.12959
0.12912
0.12881
0.12833
0.12771
0.12723
0.12661
0.12598
0.12535
0.12504
0.12456
0.12425
0.12394
0.12378
0.12346
0.12299
0.12284
0.12205
0.12189
0.12127
0.12111
0.12111
0.12095
0.12048
0.12017
0.11969
0.11922
0.11860
0.11844
0.11828
0.11702
0.11624
0.11498
0.11435
0.11357
0.11357
0.11325
0.11310
0.11231
0.11200
0.11121
0.11121
0.11106
0.11153
0.11231
0.11263
0.11310
0.11325
0.11325
0.11310
0.11325
0.11341
0.11310
0.11325
0.11278
0.11247
0.11231
0.11184
0.11153
0.11106
0.11137
0.11121
0.11106
0.11121
0.11121
0.11121
0.11121
0.11090
0.11106
0.11106
0.11090
0.11090
0.11074
0.11074
0.11074
0.11074
0.11074
0.11090
0.11090
0.11090
0.11090
0.11074
0.11074
0.11090
0.11090
0.11074
0.11058
0.10980
0.10980
0.10948
0.10917
0.10886
0.10917
0.10948
0.10980
0.10996
0.11011
0.11027
0.11058
0.11058
0.11090
0.11043
0.10996
0.10964
0.10886
0.10838
0.10776
0.10729
0.10744
0.10619
0.10556
0.10509
0.10430
0.10367
0.10304
0.10383
0.10304
0.10242
0.10257
0.10147
0.10194
0.10194
0.10194
0.10163
0.10069
0.10022
0.09990
0.09912
0.09833
0.09770
0.09692
0.09582
0.09503
0.09425
0.09409
0.09362
0.09346
0.09283
0.09236
0.09173
0.09142
0.09111
0.09095
0.09079
0.09079
0.09111
0.09111
0.09111
0.09079
0.09016
0.08922
0.08875
0.08859
0.08828
0.08812
0.08781
0.08765
0.08796
0.08828
0.08859
0.08875
0.08891
0.08906
0.08922
0.08922
0.08954
0.08985
0.09001
0.09016
0.09032
0.09016
0.09032
0.09032
0.09063
0.09063
0.09111
0.09111
0.09126
0.09142
0.09158
0.09173
0.09221
0.09268
0.09268
0.09409
0.09425
0.09519
0.09488
0.09362
0.09535
0.09488
0.09550
0.09598
0.09645
0.09676
0.09739
0.09833
0.09927
0.09959
0.09975
0.10006
0.10069
0.10132
0.10147
0.10226
0.10257
0.10289
0.10336
0.10352
0.10367
0.10477
0.10493
0.10524
0.10571
0.10681
0.10776
0.10854
0.10901
0.10964
0.10964
0.10948
0.10886
0.10901
0.10886
0.10838
0.10823
0.10823
0.10823
0.10807
0.10744
0.10729
0.10713
0.10697
0.10681
0.10729
0.10697
0.10681
0.10650
0.10697
0.10823
0.10980
0.10948
0.10886
0.10838
0.10838
0.10791
0.10744
0.10791
0.10776
0.10807
0.10791
0.10760
0.10681
0.10556
0.10509
0.10462
0.10446
0.10430
0.10367
0.10336
0.10352
0.10304
0.10273
0.10226
0.10210
0.10179
0.10179
0.10163
0.10163
0.10194
0.10226
0.10242
0.10289
0.10352
0.10399
0.10477
0.10509
0.10524
0.10524
0.10493
0.10462
0.10446
0.10367
0.10304
0.10304
0.10289
0.10289
0.10273
0.10242
0.10226
0.10210
0.10194
0.10194
0.10226
0.10320
0.10414
0.10477
0.10509
0.10650
0.10713
0.10729
0.10760
0.10807
0.10807
0.10807
0.10838
0.10823
0.10823
0.10838
0.10854
0.10838
0.10838
0.10886
0.10996
0.11090
0.11247
0.11404
0.11530
0.11608
0.11655
0.11640
0.11671
0.11702
0.11718
0.11828
0.11844
0.11969
0.12048
0.12064
0.12001
0.12001
0.11969
0.11860
0.11750
0.11530
0.11404
0.11215
0.11184
0.11043
0.10838
0.10838
0.10791
0.10744
0.10666
0.10540
0.10462
0.10446
0.10336
0.10336
0.10289
0.10289
0.10242
0.10210
0.10163
0.10147
0.10147
0.10163
0.10163
0.10116
0.10100
0.10022
0.10037
0.10022
0.10022
0.10085
0.10053
0.10179
0.10257
0.10289
0.10257
0.10147
0.10210
0.10226
0.10210
0.10257
0.10304
0.10289
0.10273
0.10226
0.10257
0.10242
0.10352
0.10273
0.10242
0.10194
0.10179
0.10210
0.10194
0.10147
0.10116
0.10069
0.10037
0.09975
0.09943
0.09880
0.09755
0.09770
0.09786
0.09770
0.09770
0.09755
0.09786
0.09786
0.09802
0.09786
0.09817
0.09817
0.09817
0.09817
0.09739
0.09739
0.09755
0.09708
0.09692
0.09645
0.09582
0.09566
0.09503
0.09488
0.09488
0.09488
0.09440
0.09472
0.09488
0.09472
0.09456
0.09456
0.09456
0.09456
0.09440
0.09440
0.09393
0.09346
0.09331
0.09315
0.09299
0.09283
0.09268
0.09252
0.09236
0.09236
0.09252
0.09236
0.09221
0.09221
0.09221
0.09252
0.09268
0.09283
0.09268
0.09315
0.09346
0.09393
0.09425
0.09472
0.09503
0.09535
0.09566
0.09613
0.09629
0.09692
0.09770
0.09802
0.09833
0.09927
0.10006
0.10100
0.10163
0.10194
0.10289
0.10352
0.10367
0.10399
0.10430
0.10462
0.10493
0.10524
0.10540
0.10571
0.10603
0.10619
0.10650
0.10681
0.10729
0.10760
0.10807
0.10807
0.10807
0.10823
0.10791
0.10760
0.10760
0.10807
0.10854
0.10854
0.10886
0.10948
0.10996
0.11043
0.11058
0.10996
0.10980
0.10933
0.10838
0.10807
0.10776
0.10744
0.10697
0.10634
0.10634
0.10634
0.10650
0.10634
0.10634
0.10634
0.10650
0.10666
0.10666
0.10697
0.10713
0.10713
0.10729
0.10729
0.10697
0.10697
0.10681
0.10681
0.10681
0.10681
0.10650
0.10650
0.10650
0.10603
0.10571
0.10556
0.10540
0.10524
0.10540
0.10587
0.10634
0.10650
0.10666
0.10681
0.10634
0.10587
0.10650
0.10571
0.10587
0.10571
0.10509
0.10509
0.10556
0.10619
0.10634
0.10666
0.10697
0.10681
0.10713
0.10697
0.10681
0.10681
0.10697
0.10681
0.10681
0.10666
0.10634
0.10619
0.10619
0.10603
0.10634
0.10650
0.10666
0.10713
0.10729
0.10744
0.10791
0.10807
0.10838
0.10886
0.10901
0.10901
0.10901
0.10917
0.10917
0.10948
0.10948
0.10964
0.10964
0.10964
0.10964
0.10948
0.10933
0.10933
0.10933
0.10901
0.10886
0.10870
0.10870
0.10823
0.10807
0.10776
0.10791
0.10791
0.10791
0.10807
0.10823
0.10854
0.10901
0.10948
0.10964
0.10980
0.10996
0.11121
0.11247
0.11294
0.11388
0.11388
0.11420
0.11467
0.11435
0.11435
0.11435
0.11435
0.11420
0.11388
0.11388
0.11357
0.11373
0.11357
0.11341
0.11341
0.11341
0.11420
0.11420
0.11420
0.11420
0.11435
0.11435
0.11467
0.11483
0.11514
0.11483
0.11451
0.11310
0.11325
0.11310
0.11278
0.11247
0.11231
0.11153
0.11058
0.10980
0.10980
0.10964
0.10933
0.10933
0.10901
0.10823
0.10854
0.10886
0.10901
0.10901
0.10901
0.10886
0.10886
0.10870
0.10854
0.10854
0.10838
0.10823
0.10791
0.10760
0.10729
0.10697
0.10650
0.10634
0.10666
0.10697
0.10713
0.10744
0.10760
0.10760
0.10791
0.10854
0.10807
0.10838
0.10901
0.10933
0.10933
0.10964
0.10964
0.10948
0.10980
0.10996
0.10980
0.10980
0.10980
0.10980
0.10980
0.11043
0.11058
0.11058
0.11043
0.11058
0.11058
0.11074
0.11027
0.11043
0.11043
0.11011
0.11011
0.10996
0.10996
0.10996
0.10964
0.10917
0.10901
0.10886
0.10870
0.10870
0.10870
0.10807
0.10760
0.10744
0.10744
0.10713
0.10666
0.10571
0.10524
0.10493
0.10509
0.10524
0.10493
0.10493
0.10477
0.10477
0.10446
0.10414
0.10414
0.10383
0.10352
0.10336
0.10273
0.10242
0.10257
0.10304
0.10320
0.10320
0.10304
0.10273
0.10257
0.10257
0.10242
0.10226
0.10242
0.10226
0.10210
0.10226
0.10226
0.10226
0.10226
0.10226
0.10257
0.10320
0.10352
0.10367
0.10414
0.10430
0.10446
0.10446
0.10540
0.10509
0.10587
0.10634
0.10697
0.10681
0.10729
0.10744
0.10760
0.10901
0.10980
0.11043
0.11168
0.11310
0.11388
0.11420
0.11561
0.11655
0.11655
0.11655
0.11687
0.11624
0.11498
0.11404
0.11388
0.11388
0.11420
0.11420
0.11451
0.11514
0.11514
0.11530
0.11561
0.11577
0.11702
0.11797
0.11954
0.12001
0.12048
0.12127
0.12205
0.12205
0.12174
0.12237
0.12252
0.12237
0.12268
0.12315
0.12284
0.12268
0.12268
0.12268
0.12315
0.12331
0.12394
0.12425
0.12519
0.12441
0.12472
0.12504
0.12613
0.12676
0.12692
0.12802
0.12849
0.12912
0.12959
0.12990
0.13053
0.13148
0.13226
0.13273
0.13305
0.13320
0.13336
0.13352
0.13336
0.13336
0.13305
0.13273
0.13258
0.13226
0.13179
0.13195
0.13179
0.13179
0.13148
0.13148
0.13100
0.13116
0.13132
0.13163
0.13179
0.13148
0.13132
0.13116
0.13085
0.13069
0.13053
0.13053
0.13163
0.13116
0.13038
0.12943
0.12928
0.12865
0.12786
0.12771
0.12771
0.12771
0.12723
0.12708
0.12613
0.12441
0.12409
0.12221
0.12331
0.12331
0.12378
0.12331
0.12441
0.12409
0.12362
0.12394
0.12441
0.12362
0.12331
0.12378
0.12315
0.12252
0.12237
0.12205
0.12189
0.12221
0.12205
0.12174
0.12205
0.12221
0.12158
0.12095
0.12064
0.12017
0.11985
0.11954
0.12079
0.12142
0.12111
0.12174
0.12252
0.12284
0.12299
0.12284
0.12268
0.12299
0.12315
0.12394
0.12456
0.12488
0.12566
0.12613
0.12582
0.12582
0.12535
0.12456
0.12378
0.12331
0.12299
0.12237
0.12205
0.12127
0.12064
0.12001
0.11922
0.11860
0.11922
0.11907
0.11828
0.11812
0.11797
0.11844
0.11875
0.11891
0.11907
0.11938
0.11938
0.11907
0.11828
0.11781
0.11765
0.11718
0.11671
0.11640
0.11624
0.11530
0.11467
0.11451
0.11357
0.11341
0.11310
0.11278
0.11231
0.11184
0.11137
0.11121
0.11074
0.11058
0.11106
0.11074
0.11058
0.11074
0.11074
0.11058
0.11027
0.11011
0.10933
0.10948
0.10917
0.10901
0.10886
0.10886
0.10901
0.10901
0.10823
0.10744
0.10744
0.10760
0.10729
0.10713
0.10650
0.10666
0.10681
0.10697
0.10666
0.10681
0.10681
0.10681
0.10697
0.10713
0.10697
0.10776
0.10776
0.10776
0.10791
0.10807
0.10823
0.10854
0.10854
0.10901
0.10886
0.10886
0.10886
0.10870
0.10870
0.10886
0.10886
0.10886
0.10901
0.10901
0.10917
0.10933
0.10948
0.10948
0.10948
0.10948
0.10948
0.10964
0.10980
0.10980
0.10996
0.10996
0.11011
0.10996
0.10980
0.10996
0.10948
0.10933
0.10948
0.10996
0.10996
0.10996
0.11090
0.11247
0.11435
0.11561
0.11640
0.11734
0.11875
0.11922
0.11922
0.11891
0.11860
0.11781
0.11734
0.11734
0.11734
0.11671
0.11640
0.11577
0.11545
0.11530
0.11545
0.11530
0.11545
0.11514
0.11514
0.11498
0.11467
0.11498
0.11530
0.11545
0.11577
0.11592
0.11592
0.11624
0.11655
0.11655
0.11624
0.11608
0.11608
0.11608
0.11608
0.11608
0.11640
0.11671
0.11702
0.11734
0.11765
0.11812
0.11844
0.11860
0.11907
0.11954
0.11969
0.12001
0.12032
0.12079
0.12095
0.12142
0.12189
0.12205
0.12237
0.12252
0.12346
0.12362
0.12456
0.12535
0.12598
0.12692
0.12723
0.12755
0.12723
0.12786
0.12786
0.12865
0.12802
0.12802
0.12771
0.12723
0.12613
0.12598
0.12551
0.12456
0.12394
0.12346
0.12331
0.12299
0.12268
0.12237
0.12189
0.12158
0.12095
0.12079
0.12064
0.12001
0.11954
0.11875
0.11828
0.11781
0.11671
0.11561
0.11483
0.11420
0.11357
0.11325
0.11341
0.11435
0.11310
0.11310
0.11278
0.11121
0.10933
0.10823
0.10650
0.10619
0.10540
0.10509
0.10336
0.10320
0.10289
0.10289
0.10226
0.10194
0.10210
0.10304
0.10304
0.10320
0.10289
0.10352
0.10320
0.10414
0.10383
0.10462
0.10414
0.10446
0.10477
0.10540
0.10493
0.10477
0.10446
0.10430
0.10383
0.10367
0.10367
0.10304
0.10257
0.10242
0.10242
0.10242
0.10242
0.10242
0.10226
0.10242
0.10257
0.10226
0.10226
0.10242
0.10226
0.10226
0.10273
0.10242
0.10210
0.10132
0.10053
0.09990
0.09975
0.09990
0.10053
0.10210
0.10352
0.10540
0.10540
0.10666
0.10744
0.10838
0.10870
0.10980
0.10980
0.11058
0.11058
0.11106
0.11153
0.11200
0.11215
0.11215
0.11215
0.11184
0.11153
0.11121
0.11121
0.11090
0.11074
0.11043
0.11011
0.10948
0.10901
0.10838
0.10823
0.10776
0.10744
0.10729
0.10729
0.10729
0.10713
0.10697
0.10681
0.10681
0.10681
0.10697
0.10713
0.10744
0.10760
0.10744
0.10744
0.10760
0.10666
0.10650
0.10556
0.10477
0.10399
0.10273
0.10273
0.10273
0.10352
0.10383
0.10477
0.10571
0.10603
0.10666
0.10776
0.10854
0.10917
0.10964
0.11043
0.11090
0.11168
0.11168
0.11420
0.11545
0.11702
0.11781
0.11907
0.11938
0.11969
0.12017
0.12048
0.12032
0.12064
0.12017
0.12032
0.11954
0.11938
0.11860
0.11828
0.11797
0.11812
0.11781
0.11812
0.11828
0.11844
0.11860
0.11938
0.11969
0.12001
0.12048
0.12095
0.12142
0.12205
0.12331
0.12394
0.12441
0.12472
0.12472
0.12488
0.12488
0.12488
0.12472
0.12456
0.12441
0.12425
0.12409
0.12409
0.12394
0.12394
0.12409
0.12425
0.12441
0.12456
0.12488
0.12535
0.12566
0.12661
0.12723
0.12802
0.12896
0.12959
0.13022
0.13116
0.13195
0.13258
0.13305
0.13352
0.13399
0.13383
0.13336
0.13352
0.13399
0.13399
0.13352
0.13273
0.13242
0.13179
0.13195
0.13210
0.13242
0.13258
0.13289
0.13289
0.13336
0.13415
0.13462
0.13430
0.13367
0.13336
0.13477
0.13446
0.13383
0.13367
0.13320
0.13273
0.13195
0.13163
0.13100
0.13022
0.12912
0.12739
0.12661
0.12504
0.12456
0.12362
0.12268
0.12174
0.12095
0.12001
0.11907
0.11812
0.11812
0.11702
0.11640
0.11530
0.11435
0.11310
0.11231
0.11137
0.11011
0.10980
0.10933
0.10870
0.10901
0.10933
0.10933
0.10933
0.10980
0.10980
0.10980
0.10933
0.10901
0.10901
0.10886
0.10901
0.10933
0.10933
0.11027
0.10980
0.10964
0.10964
0.10917
0.10933
0.10917
0.10917
0.10901
0.10917
0.10917
0.10917
0.10933
0.10948
0.10964
0.10948
0.10948
0.10948
0.10948
0.10980
0.10980
0.10980
0.10980
0.11011
0.11027
0.11027
0.11027
0.10996
0.11011
0.10996
0.11011
0.11011
0.11011
0.10996
0.10996
0.10996
0.10980
0.10964
0.10948
0.10933
0.10933
0.10917
0.10854
0.10886
0.10870
0.10823
0.10681
0.10603
0.10556
0.10571
0.10509
0.10540
0.10524
0.10524
0.10446
0.10509
0.10493
0.10462
0.10462
0.10446
0.10446
0.10462
0.10462
0.10509
0.10524
0.10587
0.10603
0.10540
0.10603
0.10650
0.10697
0.10681
0.10760
0.10823
0.10886
0.10933
0.11027
0.11090
0.11200
0.11310
0.11341
0.11404
0.11451
0.11498
0.11561
0.11608
0.11640
0.11655
0.11624
0.11624
0.11608
0.11577
0.11608
0.11640
0.11561
0.11545
0.11514
0.11498
0.11483
0.11530
0.11577
0.11624
0.11687
0.11765
0.11765
0.11781
0.11765
0.11797
0.11797
0.11797
0.11797
0.11797
0.11812
0.11812
0.11797
0.11750
0.11860
0.11812
0.11797
0.11860
0.11891
0.11907
0.11922
0.11954
0.11954
0.11954
0.11969
0.11969
0.12001
0.12001
0.12001
0.11969
0.11938
0.11922
0.11891
0.11891
0.11860
0.11812
0.11765
0.11750
0.11734
0.11718
0.11687
0.11671
0.11640
0.11624
0.11592
0.11592
0.11608
0.11608
0.11640
0.11671
0.11702
0.11734
0.11734
0.11718
0.11734
0.11734
0.11734
0.11734
0.11734
0.11734
0.11718
0.11718
0.11702
0.11702
0.11702
0.11702
0.11687
0.11687
0.11640
0.11655
0.11624
0.11624
0.11671
0.11655
0.11640
0.11608
0.11592
0.11577
0.11514
0.11467
0.11483
0.11404
0.11467
0.11420
0.11404
0.11435
0.11483
0.11514
0.11498
0.11483
0.11483
0.11451
0.11420
0.11420
0.11388
0.11325
0.11341
0.11278
0.11263
0.11263
0.11247
0.11263
0.11247
0.11231
0.11263
0.11263
0.11263
0.11278
0.11278
0.11278
0.11263
0.11263
0.11263
0.11278
0.11294
0.11310
0.11310
0.11310
0.11325
0.11341
0.11341
0.11341
0.11357
0.11341
0.11341
0.11325
0.11325
0.11325
0.11325
0.11325
0.11310
0.11294
0.11278
0.11310
0.11310
0.11278
0.11278
0.11278
0.11263
0.11263
0.11231
0.11200
0.11200
0.11200
0.11184
0.11153
0.11137
0.11137
0.11137
0.11121
0.11106
0.11074
0.11058
0.11058
0.11043
0.11043
0.11074
0.11027
0.10854
0.10807
0.10650
0.10571
0.10744
0.10823
0.10901
0.11011
0.11074
0.11106
0.11310
0.11325
0.11388
0.11592
0.11592
0.11765
0.11781
0.11922
0.12001
0.12032
0.12079
0.12064
0.12095
0.12064
0.12079
0.12221
0.12158
0.12174
0.12158
0.12174
0.12127
0.12095
0.12095
0.12127
0.12142
0.12174
0.12252
0.12346
0.12409
0.12488
0.12535
0.12566
0.12613
0.12661
0.12692
0.12755
0.12755
0.12755
0.12771
0.12723
0.12676
0.12661
0.12629
0.12551
0.12504
0.12472
0.12425
0.12378
0.12409
0.12362
0.12394
0.12472
0.12519
0.12551
0.12598
0.12582
0.12582
0.12613
0.12551
0.12472
0.12409
0.12378
0.12346
0.12331
0.12331
0.12268
0.12174
0.12079
0.12032
0.11938
0.11875
0.11797
0.11734
0.11655
0.11640
0.11608
0.11608
0.11624
0.11671
0.11671
0.11702
0.11734
0.11765
0.11781
0.11844
0.11891
0.11922
0.11875
0.11812
0.11781
0.11702
0.11577
0.11483
0.11357
0.11263
0.11231
0.11200
0.11090
0.11027
0.10917
0.10980
0.10996
0.11011
0.10933
0.10964
0.11074
0.11058
0.11106
0.11263
0.11357
0.11451
0.11514
0.11545
0.11624
0.11702
0.11734
0.11797
0.11860
0.11875
0.11907
0.11922
0.11985
0.12158
0.12409
0.12551
0.12755
0.12692
0.12802
0.12849
0.12896
0.12928
0.12975
0.12990
0.13022
0.12990
0.12990
0.12912
0.12912
0.12975
0.12959
0.12959
0.12975
0.12990
0.13038
0.13069
0.13116
0.13258
0.13320
0.13399
0.13383
0.13446
0.13477
0.13509
0.13477
0.13493
0.13556
0.13587
0.13572
0.13603
0.13603
0.13603
0.13572
0.13556
0.13540
0.13509
0.13493
0.13493
0.13509
0.13540
0.13556
0.13587
0.13650
0.13744
0.13839
0.13933
0.13980
0.14027
0.14106
0.14153
0.14200
0.14231
0.14279
0.14341
0.14404
0.14467
0.14514
0.14514
0.14467
0.14451
0.14498
0.14451
0.14451
0.14467
0.14451
0.14561
0.14498
0.14498
0.14498
0.14498
0.14483
0.14498
0.14514
0.14467
0.14498
0.14373
0.14341
0.14263
0.14326
0.14373
0.14373
0.14326
0.14294
0.14263
0.14184
0.14137
0.14090
0.13996
0.13964
0.13823
0.13697
0.13556
0.13462
0.13352
0.13305
0.13148
0.13085
0.13006
0.12896
0.12833
0.12786
0.12723
0.12645
0.12551
0.12456
0.12394
0.12346
0.12268
0.12237
0.12205
0.12158
0.12127
0.12127
0.12079
0.12079
0.12048
0.12064
0.12048
0.12032
0.12111
0.12237
0.12504
0.12566
0.12755
0.12928
0.13022
0.12928
0.12990
0.13100
0.13085
0.13069
0.13022
0.12959
0.12928
0.12881
0.12881
0.12802
0.12818
0.12802
0.12786
0.12786
0.12818
0.12802
0.12755
0.12723
0.12708
0.12676
0.12692
0.12676
0.12661
0.12645
0.12645
0.12676
0.12723
0.12771
0.12802
0.12833
0.12865
0.12896
0.12912
0.12928
0.12959
0.12959
0.12943
0.12865
0.12802
0.12739
0.12708
0.12771
0.12771
0.12818
0.12849
0.12771
0.12755
0.12755
0.12771
0.12786
0.12786
0.12771
0.12771
0.12739
0.12739
0.12708
0.12692
0.12692
0.12692
0.12692
0.12708
0.12692
0.12692
0.12739
0.12755
0.12786
0.12786
0.12786
0.12818
0.12833
0.12849
0.12833
0.12833
0.12818
0.12802
0.12802
0.12818
0.12833
0.12833
0.12833
0.12849
0.12865
0.12849
0.12865
0.12943
0.12975
0.12990
0.13006
0.13006
0.13100
0.13116
0.13179
0.13195
0.13148
0.13148
0.13132
0.13116
0.13148
0.13085
0.13053
0.13022
0.12990
0.13053
0.13038
0.13148
0.13226
0.13273
0.13305
0.13367
0.13352
0.13320
0.13258
0.13210
0.13210
0.13179
0.13132
0.13116
0.13100
0.13116
0.13132
0.13163
0.13163
0.13210
0.13289
0.13226
0.13242
0.13179
0.13210
0.13163
0.13085
0.13022
0.12865
0.12818
0.12739
0.12692
0.12645
0.12582
0.12551
0.12456
0.12346
0.12284
0.12174
0.12205
0.12174
0.12252
0.12409
0.12551
0.12692
0.12739
0.12833
0.12818
0.12755
0.12786
0.12755
0.12582
0.12504
0.12488
0.12362
0.12189
0.12142
0.12111
0.12079
0.11985
0.11907
0.11907
0.11891
0.11891
0.11907
0.11891
0.11907
0.11922
0.12001
0.12032
0.12048
0.12032
0.12064
0.12079
0.12017
0.12017
0.11985
0.11891
0.11875
0.11844
0.11781
0.11750
0.11702
0.11671
0.11592
0.11530
0.11483
0.11483
0.11451
0.11373
0.11341
0.11278
0.11231
0.11215
0.11200
0.11184
0.11153
0.11153
0.11184
0.11215
0.11200
0.11215
0.11231
0.11231
0.11231
0.11200
0.11153
0.11121
0.11074
0.11043
0.11027
0.11043
0.10996
0.10996
0.11043
0.11043
0.11043
0.11090
0.11153
0.11247
0.11357
0.11451
0.11545
0.11655
0.11765
0.11797
0.11938
0.12032
0.12079
0.12095
0.12095
0.12095
0.12048
0.12079
0.12079
0.12079
0.12017
0.11969
0.11938
0.11797
0.11734
0.11765
0.11765
0.11781
0.11907
0.11875
0.11938
0.11844
0.11875
0.11844
0.11844
0.11812
0.11812
0.11812
0.11844
0.11812
0.11797
0.11750
0.11734
0.11702
0.11702
0.11734
0.11671
0.11671
0.11655
0.11640
0.11608
0.11545
0.11530
0.11561
0.11577
0.11577
0.11577
0.11592
0.11624
0.11592
0.11608
0.11608
0.11624
0.11640
0.11655
0.11671
0.11687
0.11718
0.11750
0.11781
0.11812
0.11828
0.11860
0.11922
0.12017
0.12095
0.12142
0.12315
0.12378
0.12504
0.12613
0.12708
0.12786
0.12881
0.12959
0.13038
0.12959
0.13006
0.12990
0.13053
0.13022
0.13038
0.13069
0.13100
0.13100
0.13116
0.13148
0.13273
0.13226
0.13289
0.13289
0.13273
0.13305
0.13336
0.13305
0.13258
0.13226
0.13210
0.13195
0.13163
0.13210
0.13258
0.13258
0.13336
0.13367
0.13383
0.13430
0.13430
0.13462
0.13462
0.13446
0.13415
0.13415
0.13477
0.13509
0.13540
0.13572
0.13603
0.13587
0.13540
0.13148
0.13509
0.13697
0.13744
0.13807
0.13886
0.13902
0.13870
0.13870
0.13807
0.13697
0.13462
0.13242
0.13085
0.12959
0.12802
0.12833
0.12896
0.12912
0.12896
0.12990
0.13053
0.13163
0.13242
0.13493
0.13603
0.13744
0.13870
0.14012
0.14090
0.14153
0.14137
0.14184
0.14216
0.14231
0.14294
0.14247
0.14184
0.14121
0.14043
0.13933
0.13917
0.13949
0.13980
0.14043
0.14106
0.14216
0.14216
0.14184
0.14216
0.14169
0.14169
0.14231
0.14310
0.14373
0.14467
0.14577
0.14718
0.14828
0.14938
0.15033
0.15095
0.15142
0.15378
0.15567
0.15755
0.15928
0.16022
0.16116
0.16163
0.16242
0.16289
0.16368
0.16462
0.16540
0.16603
0.16713
0.16870
0.16980
0.17106
0.17185
0.17294
0.17404
0.17514
0.17671
0.17797
0.17891
0.17938
0.18080
0.18190
0.18206
0.18221
0.18284
0.18347
0.18378
0.18394
0.18441
0.18425
0.18394
0.18410
0.18394
0.18410
0.18425
0.18425
0.18473
0.18473
0.18504
0.18551
0.18520
0.18488
0.18425
0.18315
0.18174
0.18096
0.17891
0.17750
0.17530
0.17263
0.17075
0.16949
0.16792
0.16666
0.16572
0.16556
0.16368
0.16116
0.15944
0.15849
0.15834
0.15802
0.15771
0.15551
0.15441
0.15347
0.15127
0.15001
0.14844
0.14608
0.14404
0.14341
0.14279
0.14184
0.14106
0.14153
0.14184
0.14341
0.14546
0.14530
0.14671
0.14828
0.14954
0.15064
0.15127
0.15190
0.15142
0.15252
0.15158
0.15048
0.14923
0.14828
0.14750
0.14750
0.14750
0.14765
0.14765
0.14813
0.14765
0.14797
0.14781
0.14813
0.14797
0.14907
0.15001
0.15033
0.15048
0.15033
0.15001
0.15001
0.15017
0.15048
0.15064
0.15033
0.15001
0.14923
0.14860
0.14828
0.14813
0.14781
0.14765
0.14750
0.14734
0.14718
0.14750
0.14781
0.14765
0.14750
0.14750
0.14765
0.14781
0.14797
0.14828
0.14844
0.14875
0.14891
0.14891
0.14907
0.14923
0.14938
0.14970
0.14970
0.14970
0.14954
0.14907
0.14844
0.14813
0.14797
0.14781
0.14797
0.14797
0.14797
0.14750
0.14656
0.14577
0.14467
0.14483
0.14420
0.14373
0.14373
0.14357
0.14357
0.14373
0.14420
0.14436
0.14388
0.14451
0.14436
0.14436
0.14451
0.14436
0.14467
0.14467
0.14451
0.14420
0.14404
0.14341
0.14404
0.14373
0.14420
0.14388
0.14420
0.14373
0.14341
0.14294
0.14263
0.14263
0.14263
0.14137
0.14137
0.14121
0.14090
0.14059
0.14043
0.13980
0.13917
0.13886
0.13870
0.13807
0.13776
0.13744
0.13666
0.13619
0.13556
0.13446
0.13367
0.13415
0.13289
0.13273
0.13100
0.13053
0.13006
0.12990
0.12959
0.12928
0.12896
0.12818
0.12833
0.12818
0.12802
0.12771
0.12786
0.12802
0.12771
0.12739
0.12723
0.12708
0.12739
0.12692
0.12692
0.12692
0.12676
0.12661
0.12645
0.12613
0.12535
0.12519
0.12488
0.12504
0.12504
0.12519
0.12519
0.12504
0.12519
0.12519
0.12535
0.12551
0.12566
0.12566
0.12582
0.12504
0.12472
0.12441
0.12456
0.12394
0.12362
0.12331
0.12284
0.12221
0.12205
0.12127
0.12127
0.12064
0.12048
0.12048
0.12048
0.12001
0.12001
0.12001
0.12001
0.12032
0.12032
0.12032
0.12032
0.12032
0.12048
0.12032
0.12079
0.12064
0.12064
0.12174
0.12221
0.12252
0.12299
0.12299
0.12268
0.12237
0.12221
0.12174
0.12127
0.12095
0.12048
0.12032
0.11985
0.11954
0.11954
0.11938
0.11907
0.11907
0.11891
0.11875
0.11860
0.11844
0.11860
0.11860
0.11860
0.11860
0.11860
0.11860
0.11781
0.11750
0.11687
0.11671
0.11624
0.11592
0.11514
0.11420
0.11357
0.11341
0.11263
0.11184
0.11106
0.11043
0.10964
0.10901
0.10870
0.10823
0.10776
0.10713
0.10666
0.10619
0.10587
0.10587
0.10587
0.10571
0.10587
0.10619
0.10729
0.10760
0.10807
0.10838
0.10933
0.11011
0.11011
0.11058
0.10980
0.10948
0.10964
0.11027
0.11043
0.11090
0.11168
0.11247
0.11278
0.11310
0.11341
0.11341
0.11341
0.11325
0.11294
0.11294
0.11310
0.11325
0.11341
0.11325
0.11341
0.11357
0.11420
0.11435
0.11483
0.11530
0.11608
0.11687
0.11750
0.11797
0.11797
0.11844
0.11875
0.11922
0.11938
0.11938
0.11922
0.11922
0.11922
0.11891
0.11891
0.11891
0.11891
0.11938
0.12017
0.12048
0.12079
0.12127
0.12158
0.12205
0.12284
0.12299
0.12315
0.12299
0.12331
0.12331
0.12331
0.12346
0.12346
0.12346
0.12346
0.12378
0.12394
0.12394
0.12394
0.12409
0.12425
0.12425
0.12425
0.12425
0.12425
0.12425
0.12425
0.12409
0.12394
0.12409
0.12409
0.12441
0.12472
0.12488
0.12472
0.12472
0.12472
0.12488
0.12488
0.12425
0.12378
0.12346
0.12362
0.12362
0.12095
0.11954
0.11702
0.11577
0.11435
0.11373
0.11420
0.11373
0.11294
0.11357
0.11310
0.11168
0.11137
0.11137
0.10964
0.11011
0.10996
0.10917
0.10854
0.10870
0.10901
0.10838
0.10776
0.10760
0.10729
0.10744
0.10713
0.10697
0.10713
0.10744
0.10760
0.10760
0.10776
0.10760
0.10760
0.10776
0.10791
0.10807
0.10823
0.10838
0.10854
0.10870
0.10854
0.10870
0.10886
0.10886
0.10886
0.10901
0.10901
0.10917
0.10996
0.11058
0.11043
0.10996
0.11011
0.11011
0.11011
0.11027
0.11027
0.11058
0.11153
0.11231
0.11310
0.11373
0.11420
0.11514
0.11577
0.11608
0.11577
0.11561
0.11545
0.11545
0.11561
0.11530
0.11514
0.11483
0.11467
0.11435
0.11420
0.11404
0.11404
0.11435
0.11498
0.11577
0.11640
0.11702
0.11734
0.11734
0.11718
0.11718
0.11718
0.11718
0.11734
0.11734
0.11750
0.11734
0.11718
0.11702
0.11718
0.11718
0.11687
0.11671
0.11671
0.11671
0.11671
0.11718
0.11750
0.11781
0.11828
0.11844
0.11875
0.12048
0.12095
0.12079
0.12111
0.12079
0.12127
0.12205
0.12284
0.12284
0.12394
0.12535
0.12551
0.12551
0.12519
0.12535
0.12488
0.12472
0.12425
0.12456
0.12456
0.12425
0.12394
0.12378
0.12299
0.12315
0.12284
0.12252
0.12205
0.12237
0.12189
0.12111
0.12079
0.12095
0.12127
0.12268
0.12205
0.12331
0.12519
0.12818
0.12865
0.12912
0.13100
0.13210
0.13289
0.13415
0.13430
0.13493
0.13446
0.13525
0.13587
0.13682
0.13666
0.13619
0.13619
0.13650
0.13666
0.13635
0.13509
0.13493
0.13477
0.13430
0.13415
0.13399
0.13399
0.13399
0.13226
0.13179
0.13242
0.13242
0.13226
0.13195
0.13148
0.13163
0.13100
0.13053
0.12896
0.12818
0.12755
0.12661
0.12613
0.12582
0.12551
0.12566
0.12582
0.12645
0.12708
0.12739
0.12755
0.12771
0.12739
0.12755
0.12755
0.12771
0.12802
0.12833
0.12896
0.12928
0.13022
0.13085
0.13179
0.13179
0.13210
0.13226
0.13210
0.13179
0.13148
0.13100
0.13006
0.12943
0.12881
0.12833
0.12802
0.12771
0.12771
0.12771
0.12708
0.12708
0.12739
0.12771
0.12881
0.12881
0.12928
0.13006
0.13053
0.13100
0.13163
0.13226
0.13242
0.13242
0.13289
0.13305
0.13336
0.13446
0.13367
0.13383
0.13320
0.13289
0.13289
0.13336
0.13367
0.13383
0.13367
0.13383
0.13415
0.13415
0.13430
0.13446
0.13525
0.13540
0.13540
0.13509
0.13493
0.13493
0.13682
0.13744
0.13902
0.14074
0.14137
0.14341
0.14436
0.14404
0.14451
0.14373
0.14420
0.14420
0.14483
0.14467
0.14577
0.14577
0.14577
0.14498
0.14451
0.14436
0.14404
0.14326
0.14326
0.14373
0.14357
0.14310
0.14420
0.14436
0.14436
0.14451
0.14451
0.14436
0.14436
0.14436
0.14436
0.14404
0.14404
0.14388
0.14373
0.14357
0.14310
0.14294
0.14216
0.14184
0.14137
0.14090
0.14027
0.13964
0.13933
0.13917
0.13902
0.13854
0.13776
0.13744
0.13713
0.13697
0.13729
0.13776
0.13776
0.13823
0.13839
0.13886
0.13870
0.13902
0.13917
0.13933
0.13949
0.13902
0.13839
0.13823
0.13729
0.13635
0.13556
0.13493
0.13415
0.13430
0.13446
0.13509
0.13556
0.13713
0.13713
0.13697
0.13713
0.13744
0.13760
0.13760
0.13807
0.13870
0.13870
0.13902
0.13933
0.13964
0.13996
0.14043
0.14059
0.14059
0.14090
0.14121
0.14153
0.14200
0.14247
0.14279
0.14294
0.14341
0.14341
0.14373
0.14420
0.14420
0.14436
0.14467
0.14483
0.14514
0.14530
0.14577
0.14608
0.14640
0.14640
0.14656
0.14656
0.14656
0.14656
0.14687
0.14718
0.14750
0.14765
0.14781
0.14797
0.14828
0.14844
0.14860
0.14907
0.14938
0.14970
0.14985
0.14985
0.15001
0.15017
0.15048
0.15095
0.15095
0.15064
0.15033
0.15033
0.15033
0.15158
0.15237
0.15284
0.15300
0.15300
0.15315
0.15315
0.15300
0.15268
0.15237
0.15252
0.15315
0.15378
0.15362
0.15378
0.15394
0.15362
0.15315
0.15268
0.15205
0.15205
0.15205
0.15284
0.15300
0.15300
0.15237
0.15268
0.15300
0.15284
0.15268
0.15252
0.15190
0.15142
0.15064
0.15001
0.14938
0.14875
0.14765
0.14687
0.14593
0.14514
0.14451
0.14388
0.14357
0.14279
0.14216
0.14121
0.14059
0.14027
0.13949
0.13870
0.13839
0.13807
0.13729
0.13760
0.13792
0.13792
0.13713
0.13713
0.13713
0.13682
0.13635
0.13603
0.13556
0.13525
0.13462
0.13430
0.13477
0.13477
0.13477
0.13540
0.13572
0.13603
0.13603
0.13635
0.13635
0.13603
0.13572
0.13540
0.13525
0.13509
0.13509
0.13509
0.13509
0.13509
0.13493
0.13446
0.13462
0.13509
0.13525
0.13572
0.13587
0.13635
0.13650
0.13682
0.13682
0.13744
0.13760
0.13792
0.13792
0.13854
0.13870
0.13870
0.13854
0.13886
0.13917
0.13917
0.13964
0.13996
0.14012
0.14059
0.14106
0.14137
0.14184
0.14231
0.14341
0.14436
0.14514
0.14624
0.14687
0.14750
0.14813
0.14828
0.14875
0.14891
0.14954
0.14985
0.15048
0.15095
0.15064
0.15095
0.15158
0.15158
0.15205
0.15237
0.15268
0.15284
0.15284
0.15331
0.15347
0.15394
0.15457
0.15519
0.15582
0.15661
0.15708
0.15739
0.15771
0.15818
0.15865
0.15896
0.15912
0.15944
0.16006
0.16054
0.16148
0.16195
0.16289
0.16368
0.16446
0.16525
0.16572
0.16603
0.16619
0.16666
0.16729
0.16808
0.16870
0.16886
0.16949
0.17027
0.17075
0.17106
0.17153
0.17185
0.17216
0.17279
0.17310
0.17326
0.17342
0.17342
0.17357
0.17373
0.17389
0.17404
0.17420
0.17436
0.17467
0.17483
0.17420
0.17373
0.17357
0.17294
0.17294
0.17263
0.17247
0.17247
0.17216
0.17185
0.17153
0.17122
0.17106
0.17122
0.17090
0.17106
0.17106
0.17106
0.17106
0.17090
0.17043
0.17075
0.17090
0.17122
0.16996
0.16917
0.16745
0.16619
0.16493
0.16415
0.16289
0.16101
0.16038
0.16038
0.15896
0.15724
0.15708
0.15614
0.15582
0.15504
0.15488
0.15519
0.15378
0.15425
0.15300
0.15315
0.15237
0.15158
0.14985
0.14875
0.14860
0.14797
0.14734
0.14671
0.14671
0.14656
0.14624
0.14577
0.14498
0.14467
0.14420
0.14420
0.14404
0.14373
0.14341
0.14310
0.14310
0.14279
0.14279
0.14263
0.14263
0.14231
0.14231
0.14200
0.14153
0.14121
0.14106
0.14074
0.14059
0.14027
0.14012
0.13980
0.13917
0.13902
0.13886
0.13886
0.13854
0.13854
0.13839
0.13823
0.13776
0.13760
0.13729
0.13697
0.13682
0.13635
0.13603
0.13556
0.13525
0.13477
0.13446
0.13399
0.13352
0.13305
0.13289
0.13242
0.13195
0.13148
0.13100
0.13069
0.13053
0.12975
0.12943
0.12943
0.12975
0.13022
0.13085
0.13163
0.13179
0.13210
0.13289
0.13320
0.13367
0.13367
0.13336
0.13273
0.13195
0.13320
0.13336
0.13367
0.13399
0.13415
0.13383
0.13320
0.13320
0.13289
0.13226
0.13226
0.13273
0.13305
0.13367
0.13383
0.13336
0.13399
0.13399
0.13367
0.13383
0.13509
0.13446
0.13462
0.13415
0.13430
0.13430
0.13446
0.13383
0.13273
0.13289
0.13289
0.13242
0.13163
0.13226
0.13210
0.13258
0.13320
0.13477
0.13587
0.13650
0.13729
0.13776
0.13729
0.13713
0.13776
0.13854
0.13902
0.13980
0.13996
0.14043
0.14059
0.14043
0.14012
0.13996
0.13949
0.13933
0.13996
0.14059
0.14059
0.14074
0.14074
0.14106
0.14153
0.14184
0.14231
0.14231
0.14247
0.14263
0.14263
0.14294
0.14373
0.14373
0.14404
0.14451
0.14530
0.14577
0.14624
0.14718
0.14765
0.14765
0.14781
0.14797
0.14875
0.15048
0.15237
0.15362
0.15472
0.15488
0.15582
0.15614
0.15818
0.16006
0.16069
0.16038
0.16085
0.16179
0.16289
0.16336
0.16415
0.16478
0.16603
0.16650
0.16650
0.16698
0.16698
0.16713
0.16808
0.16902
0.16980
0.17043
0.17106
0.17216
0.17247
0.17247
0.17247
0.17310
0.17357
0.17420
0.17404
0.17436
0.17483
0.17514
0.17499
0.17562
0.17530
0.17546
0.17467
0.17436
0.17404
0.17326
0.17279
0.17232
0.17247
0.17232
0.17185
0.17153
0.17169
0.17169
0.17106
0.17090
0.17090
0.17122
0.17059
0.16980
0.16933
0.16933
0.16886
0.16839
0.16776
0.16760
0.16729
0.16745
0.16698
0.16682
0.16650
0.16619
0.16572
0.16525
0.16509
0.16415
0.16383
0.16462
0.16431
0.16525
0.16509
0.16509
0.16525
0.16478
0.16478
0.16446
0.16509
0.16446
0.16446
0.16431
0.16462
0.16493
0.16556
0.16572
0.16556
0.16635
0.16729
0.16808
0.16855
0.16808
0.16776
0.16776
0.16808
0.16760
0.16745
0.16713
0.16682
0.16698
0.16666
0.16666
0.16666
0.16650
0.16666
0.16650
0.16635
0.16619
0.16588
0.16588
0.16603
0.16588
0.16619
0.16635
0.16572
0.16603
0.16603
0.16525
0.16399
0.16352
0.16305
0.16305
0.16211
0.16195
0.16195
0.16148
0.16148
0.16101
0.16069
0.16022
0.16006
0.15959
0.15896
0.15896
0.15865
0.15896
0.15944
0.15944
0.15928
0.15944
0.15959
0.16006
0.16022
0.16022
0.16054
0.16022
0.16006
0.15991
0.15959
0.15944
0.15912
0.15912
0.15896
0.15881
0.15881
0.15849
0.15755
0.15692
0.15677
0.15692
0.15708
0.15755
0.15787
0.15771
0.15755
0.15739
0.15708
0.15645
0.15614
0.15598
0.15567
0.15551
0.15551
0.15614
0.15677
0.15739
0.15724
0.15739
0.15645
0.15582
0.15535
0.15582
0.15504
0.15488
0.15598
0.15535
0.15567
0.15582
0.15551
0.15472
0.15472
0.15472
0.15472
0.15488
0.15441
0.15410
0.15362
0.15315
0.15300
0.15300
0.15284
0.15252
0.15205
0.15111
0.15080
0.15048
0.15048
0.15001
0.14954
0.15001
0.15001
0.14923
0.14907
0.14891
0.14891
0.14860
0.14797
0.14734
0.14656
0.14608
0.14577
0.14608
0.14624
0.14593
0.14577
0.14577
0.14561
0.14577
0.14577
0.14608
0.14624
0.14593
0.14530
0.14498
0.14483
0.14498
0.14514
0.14498
0.14483
0.14498
0.14483
0.14483
0.14483
0.14498
0.14546
0.14593
0.14624
0.14593
0.14656
0.14750
0.14797
0.14891
0.14923
0.14907
0.14891
0.14907
0.14923
0.14938
0.14907
0.14875
0.14860
0.14797
0.14797
0.14797
0.14750
0.14765
0.14797
0.14797
0.14797
0.14844
0.14860
0.14891
0.14954
0.15064
0.15237
0.15378
0.15410
0.15457
0.15472
0.15519
0.15535
0.15457
0.15410
0.15315
0.15347
0.15331
0.15347
0.15362
0.15347
0.15410
0.15457
0.15535
0.15488
0.15488
0.15472
0.15457
0.15472
0.15488
0.15504
0.15519
0.15488
0.15472
0.15488
0.15488
0.15504
0.15535
0.15519
0.15504
0.15567
0.15551
0.15567
0.15582
0.15598
0.15582
0.15551
0.15551
0.15551
0.15519
0.15504
0.15535
0.15598
0.15614
0.15598
0.15598
0.15598
0.15614
0.15614
0.15629
0.15661
0.15677
0.15677
0.15677
0.15677
0.15692
0.15708
0.15724
0.15771
0.15787
0.15834
0.15849
0.15912
0.15944
0.16022
0.16101
0.16148
0.16226
0.16258
0.16242
0.16258
0.16305
0.16352
0.16383
0.16368
0.16383
0.16415
0.16415
0.16383
0.16383
0.16399
0.16399
0.16383
0.16383
0.16368
0.16383
0.16352
0.16336
0.16321
0.16305
0.16305
0.16289
0.16289
0.16289
0.16336
0.16368
0.16431
0.16431
0.16493
0.16572
0.16619
0.16619
0.16650
0.16635
0.16588
0.16556
0.16603
0.16493
0.16509
0.16525
0.16493
0.16462
0.16368
0.16258
0.16148
0.16085
0.16022
0.15881
0.15865
0.15834
0.15818
0.15739
0.15629
0.15582
0.15551
0.15535
0.15535
0.15519
0.15519
0.15535
0.15519
0.15519
0.15535
0.15504
0.15488
0.15457
0.15410
0.15378
0.15362
0.15362
0.15394
0.15457
0.15519
0.15551
0.15598
0.15614
0.15614
0.15629
0.15645
0.15661
0.15677
0.15692
0.15692
0.15755
0.15818
0.15849
0.15896
0.15975
0.15991
0.16038
0.16069
0.16022
0.16054
0.16101
0.16132
0.16163
0.16211
0.16242
0.16242
0.16258
0.16289
0.16321
0.16383
0.16446
0.16509
0.16556
0.16588
0.16619
0.16650
0.16698
0.16729
0.16745
0.16776
0.16760
0.16745
0.16729
0.16729
0.16713
0.16729
0.16729
0.16760
0.16760
0.16745
0.16713
0.16682
0.16666
0.16666
0.16682
0.16729
0.16745
0.16729
0.16698
0.16698
0.16698
0.16729
0.16745
0.16745
0.16745
0.16603
0.16415
0.16242
0.16085
0.15991
0.15912
0.15849
0.15818
0.15771
0.15677
0.15629
0.15614
0.15535
0.15472
0.15441
0.15441
0.15378
0.15284
0.15284
0.15252
0.15142
0.15080
0.14970
0.14844
0.14781
0.14687
0.14703
0.14671
0.14640
0.14593
0.14546
0.14530
0.14561
0.14546
0.14498
0.14514
0.14451
0.14451
0.14436
0.14436
0.14404
0.14357
0.14326
0.14326
0.14294
0.14231
0.14231
0.14200
0.14200
0.14216
0.14169
0.14169
0.14200
0.14184
0.14200
0.14184
0.14153
0.14137
0.14137
0.14106
0.14059
0.14059
0.14059
0.14043
0.14027
0.14012
0.13996
0.13980
0.13964
0.13964
0.13949
0.13933
0.13917
0.13917
0.13917
0.13917
0.13917
0.13917
0.13933
0.13980
0.13980
0.13996
0.13996
0.14012
0.14027
0.14027
0.14043
0.14074
0.14090
0.14137
0.14137
0.14200
0.14294
0.14279
0.14373
0.14388
0.14388
0.14451
0.14420
0.14656
0.14828
0.14985
0.15080
0.15190
0.15268
0.15300
0.15362
0.15347
0.15331
0.15315
0.15221
0.15190
0.15080
0.14954
0.14875
0.14828
0.14860
0.14875
0.14891
0.14891
0.14907
0.14907
0.14970
0.15080
0.15127
0.15158
0.15158
0.15190
0.15237
0.15284
0.15331
0.15347
0.15315
0.15300
0.15268
0.15221
0.15142
0.15064
0.15048
0.15001
0.14970
0.14923
0.14875
0.14813
0.14781
0.14781
0.14797
0.14797
0.14797
0.14828
0.14860
0.14923
0.15017
0.15111
0.15237
0.15347
0.15410
0.15472
0.15519
0.15551
0.15598
0.15645
0.15629
0.15598
0.15582
0.15551
0.15582
0.15614
0.15614
0.15629
0.15661
0.15692
0.15708
0.15771
0.15834
0.15849
0.15865
0.15896
0.15928
0.15944
0.15991
0.16054
0.16101
0.16211
0.16321
0.16431
0.16635
0.16698
0.16729
0.16760
0.16682
0.16713
0.16666
0.16666
0.16650
0.16572
0.16462
0.16493
0.16462
0.16509
0.16415
0.16446
0.16462
0.16446
0.16478
0.16493
0.16556
0.16603
0.16619
0.16666
0.16698
0.16713
0.16713
0.16745
0.16808
0.16792
0.16776
0.16745
0.16666
0.16603
0.16572
0.16478
0.16446
0.16368
0.16273
0.16321
0.16446
0.16446
0.16540
0.16603
0.16666
0.16588
0.16650
0.16666
0.16729
0.16713
0.16682
0.16650
0.16603
0.16556
0.16493
0.16462
0.16383
0.16226
0.16211
0.16211
0.16211
0.16195
0.16195
0.16226
0.16242
0.16258
0.16289
0.16273
0.16258
0.16211
0.16179
0.16179
0.16179
0.16132
0.16085
0.16054
0.16054
0.15991
0.15944
0.15912
0.15881
0.15818
0.15724
0.15629
0.15582
0.15535
0.15504
0.15472
0.15441
0.15410
0.15378
0.15362
0.15362
0.15378
0.15362
0.15331
0.15284
0.15284
0.15252
0.15221
0.15252
0.15331
0.15347
0.15378
0.15378
0.15362
0.15315
0.15268
0.15252
0.15252
0.15237
0.15221
0.15221
0.15221
0.15268
0.15284
0.15284
0.15300
0.15142
0.15064
0.15033
0.15095
0.15095
0.15033
0.15095
0.15033
0.14970
0.14907
0.14923
0.14985
0.15064
0.15158
0.15142
0.15252
0.15378
0.15441
0.15519
0.15472
0.15394
0.15284
0.15237
0.15190
0.15252
0.15252
0.15221
0.15205
0.15142
0.15127
0.15064
0.15033
0.15001
0.14985
0.14907
0.14844
0.14828
0.14828
0.14844
0.14797
0.14734
0.14765
0.14734
0.14875
0.14828
0.14875
0.14970
0.15033
0.15095
0.15127
0.15111
0.15095
0.15127
0.15127
0.15142
0.15174
0.15284
0.15300
0.15284
0.15362
0.15425
0.15472
0.15519
0.15582
0.15692
0.15739
0.15787
0.15787
0.15881
0.15944
0.16006
0.16022
0.16054
0.16069
0.16101
0.16179
0.16211
0.16273
0.16289
0.16352
0.16321
0.16321
0.16336
0.16383
0.16383
0.16462
0.16462
0.16462
0.16493
0.16509
0.16493
0.16509
0.16540
0.16540
0.16540
0.16540
0.16572
0.16635
0.16650
0.16713
0.16713
0.16729
0.16698
0.16682
0.16666
0.16635
0.16635
0.16729
0.16823
0.16870
0.16933
0.16965
0.16949
0.16965
0.16917
0.16870
0.16792
0.16823
0.16823
0.16839
0.16839
0.16855
0.16808
0.16776
0.16776
0.16776
0.16745
0.16682
0.16666
0.16603
0.16635
0.16745
0.16949
0.17043
0.17043
0.17075
0.17075
0.17059
0.17090
0.17059
0.17059
0.17075
0.17059
0.17059
0.17075
0.17059
0.17075
0.17075
0.17106
0.17153
0.17247
0.17310
0.17342
0.17373
0.17404
0.17420
0.17436
0.17452
0.17483
0.17530
0.17577
0.17609
0.17640
0.17656
0.17656
0.17656
0.17656
0.17656
0.17624
0.17624
0.17609
0.17624
0.17687
0.17687
0.17687
0.17640
0.17593
0.17624
0.17640
0.17719
0.17719
0.17640
0.17577
0.17562
0.17530
0.17609
0.17609
0.17609
0.17640
0.17750
0.17860
0.17938
0.17986
0.18143
0.18174
0.18253
0.18284
0.18441
0.18410
0.18473
0.18535
0.18551
0.18567
0.18645
0.18724
0.18787
0.18865
0.18865
0.18912
0.19007
0.19117
0.19211
0.19258
0.19242
0.19305
0.19321
0.19321
0.19305
0.19352
0.19352
0.19258
0.19069
0.18897
0.18850
0.18755
0.18567
0.18488
0.18473
0.18441
0.18347
0.18253
0.18111
0.17970
0.17813
0.17640
0.17577
0.17452
0.17342
0.17216
0.17122
0.17059
0.16980
0.16933
0.16839
0.16713
0.16619
0.16540
0.16462
0.16352
0.16336
0.16273
0.16226
0.16132
0.16038
0.15912
0.15755
0.15629
0.15488
0.15362
0.15268
0.15142
0.15017
0.14907
0.14797
0.14671
0.14546
0.14420
0.14310
0.14184
0.14074
0.13964
0.13902
0.13917
0.13902
0.13902
0.13870
0.13933
0.13980
0.14059
0.14106
0.14200
0.14326
0.14310
0.14388
0.14483
0.14483
0.14546
0.14561
0.14546
0.14577
0.14577
0.14593
0.14624
0.14656
0.14687
0.14656
0.14671
0.14640
0.14656
0.14718
0.14750
0.14875
0.15064
0.15174
0.15190
0.15237
0.15284
0.15252
0.15284
0.15315
0.15378
0.15425
0.15504
0.15629
0.15692
0.15771
0.15802
0.15818
0.15818
0.15865
0.15865
0.15881
0.15912
0.15912
0.15912
0.15975
0.16022
0.16132
0.16195
0.16211
0.16116
0.16116
0.16148
0.16148
0.16132
0.16148
0.16132
0.16132
0.16116
0.16132
0.16116
0.16101
0.16101
0.16085
0.16132
0.16163
0.16179
0.16211
0.16273
0.16305
0.16368
0.16415
0.16462
0.16525
0.16540
0.16588
0.16619
0.16682
0.16713
0.16855
0.16965
0.17043
0.17106
0.17216
0.17263
0.17294
0.17310
0.17294
0.17310
0.17310
0.17294
0.17310
0.17310
0.17247
0.17263
0.17279
0.17294
0.17279
0.17294
0.17310
0.17310
0.17294
0.17310
0.17310
0.17326
0.17357
0.17404
0.17452
0.17514
0.17546
0.17562
0.17593
0.17593
0.17593
0.17609
0.17624
0.17640
0.17656
0.17609
0.17577
0.17530
0.17546
0.17577
0.17562
0.17577
0.17640
0.17703
0.17813
0.17860
0.17860
0.17829
0.17829
0.17829
0.17813
0.17923
0.17986
0.18001
0.18111
0.18127
0.18174
0.18143
0.18143
0.18111
0.18143
0.18064
0.18033
0.17970
0.17970
0.17970
0.17970
0.17970
0.17986
0.18033
0.17923
0.17907
0.17907
0.17891
0.17891
0.17876
0.17923
0.17938
0.17907
0.17907
0.17907
0.17907
0.17907
0.17907
0.17923
0.17954
0.17970
0.17938
0.17923
0.17907
0.17891
0.17876
0.17844
0.17844
0.17797
0.17797
0.17797
0.17766
0.17750
0.17687
0.17640
0.17593
0.17577
0.17546
0.17483
0.17436
0.17404
0.17247
0.17153
0.17153
0.17122
0.17059
0.17043
0.17012
0.16996
0.16965
0.16949
0.16965
0.16902
0.16839
0.16823
0.16792
0.16745
0.16698
0.16666
0.16635
0.16776
0.16839
0.16839
0.16823
0.16870
0.16808
0.16808
0.16760
0.16729
0.16713
0.16792
0.16776
0.16776
0.16745
0.16745
0.16713
0.16666
0.16650
0.16588
0.16540
0.16462
0.16399
0.16336
0.16305
0.16289
0.16273
0.16273
0.16289
0.16305
0.16289
0.16305
0.16321
0.16321
0.16305
0.16289
0.16305
0.16305
0.16321
0.16352
0.16399
0.16415
0.16462
0.16493
0.16525
0.16525
0.16540
0.16540
0.16556
0.16588
0.16603
0.16650
0.16666
0.16666
0.16682
0.16682
0.16666
0.16698
0.16713
0.16760
0.16776
0.16792
0.16792
0.16808
0.16823
0.16823
0.16823
0.16839
0.16839
0.16808
0.16808
0.16776
0.16745
0.16666
0.16603
0.16619
0.16635
0.16682
0.16745
0.16760
0.16965
0.17106
0.17279
0.17420
0.17577
0.17483
0.17562
0.17562
0.17530
0.17546
0.17687
0.17719
0.17734
0.17781
0.17813
0.17766
0.17781
0.17766
0.17671
0.17499
0.17593
0.17577
0.17546
0.17499
0.17452
0.17357
0.17294
0.17247
0.17153
0.17106
0.17043
0.17012
0.16965
0.16886
0.16839
0.16808
0.16745
0.16745
0.16729
0.16666
0.16666
0.16619
0.16572
0.16572
0.16588
0.16588
0.16572
0.16556
0.16525
0.16493
0.16509
0.16509
0.16525
0.16540
0.16525
0.16525
0.16525
0.16540
0.16540
0.16572
0.16635
0.16698
0.16682
0.16698
0.16698
0.16698
0.16713
0.16713
0.16698
0.16713
0.16682
0.16745
0.16745
0.16776
0.16760
0.16823
0.16839
0.16870
0.16902
0.16949
0.17059
0.17137
0.17200
0.17247
0.17294
0.17326
0.17357
0.17342
0.17294
0.17263
0.17216
0.17232
0.17216
0.17216
0.17279
0.17279
0.17310
0.17326
0.17342
0.17342
0.17357
0.17373
0.17342
0.17326
0.17326
0.17310
0.17326
0.17310
0.17279
0.17279
0.17294
0.17310
0.17310
0.17263
0.17247
0.17200
0.17169
0.17090
0.17043
0.16980
0.16965
0.16917
0.16902
0.16870
0.16870
0.16839
0.16808
0.16729
0.16682
0.16650
0.16682
0.16635
0.16619
0.16619
0.16635
0.16588
0.16572
0.16540
0.16540
0.16525
0.16478
0.16446
0.16431
0.16415
0.16383
0.16368
0.16321
0.16289
0.16273
0.16242
0.16179
0.16148
0.16116
0.16085
0.16038
0.16022
0.15991
0.15975
0.15959
0.15944
0.15944
0.15959
0.15991
0.16006
0.16006
0.15991
0.15975
0.15975
0.15959
0.15944
0.15928
0.15912
0.15944
0.15944
0.15928
0.15928
0.15959
0.16022
0.15991
0.15975
0.15944
0.15896
0.15912
0.15881
0.15865
0.15834
0.15849
0.15818
0.15771
0.15755
0.15739
0.15708
0.15708
0.15708
0.15708
0.15708
0.15677
0.15677
0.15677
0.15692
0.15692
0.15692
0.15677
0.15677
0.15661
0.15598
0.15598
0.15535
0.15535
0.15504
0.15535
0.15504
0.15472
0.15488
0.15457
0.15410
0.15410
0.15362
0.15362
0.15331
0.15315
0.15300
0.15284
0.15252
0.15268
0.15268
0.15284
0.15315
0.15315
0.15284
0.15315
0.15362
0.15425
0.15519
0.15567
0.15582
0.15598
0.15582
0.15582
0.15567
0.15551
0.15551
0.15472
0.15425
0.15347
0.15268
0.15221
0.15268
0.15205
0.15158
0.15142
0.15174
0.15174
0.15190
0.15190
0.15158
0.15174
0.15158
0.15127
0.15095
0.15064
0.15048
0.15033
0.14938
0.14938
0.14938
0.14923
0.14985
0.15048
0.15111
0.15127
0.15158
0.15158
0.15190
0.15205
0.15205
0.15205
0.15205
0.15158
0.15142
0.15190
0.15221
0.15252
0.15284
0.15284
0.15284
0.15331
0.15331
0.15331
0.15347
0.15362
0.15347
0.15362
0.15347
0.15300
0.15268
0.15237
0.15205
0.15174
0.15158
0.15127
0.15127
0.15127
0.15127
0.15127
0.15127
0.15111
0.15127
0.15111
0.15111
0.15142
0.15174
0.15205
0.15221
0.15221
0.15174
0.15190
0.15300
0.15394
0.15472
0.15504
0.15567
0.15567
0.15692
0.15692
0.15724
0.15787
0.15818
0.15818
0.15849
0.15865
0.15881
0.15896
0.15912
0.15959
0.16006
0.16085
0.16148
0.16226
0.16273
0.16352
0.16415
0.16493
0.16540
0.16603
0.16650
0.16713
0.16760
0.16808
0.16855
0.16886
0.16917
0.16949
0.16949
0.16996
0.17012
0.17012
0.17027
0.17075
0.17122
0.17153
0.17200
0.17263
0.17263
0.17279
0.17310
0.17420
0.17467
0.17530
0.17514
0.17546
0.17530
0.17609
0.17624
0.17609
0.17640
0.17656
0.17656
0.17640
0.17609
0.17577
0.17562
0.17562
0.17562
0.17546
0.17546
0.17562
0.17562
0.17609
0.17624
0.17624
0.17624
0.17640
0.17609
0.17577
0.17530
0.17483
0.17420
0.17420
0.17404
0.17342
0.17279
0.17169
0.17122
0.17027
0.16965
0.16886
0.16776
0.16682
0.16588
0.16493
0.16462
0.16431
0.16431
0.16415
0.16321
0.16242
0.16195
0.16179
0.16116
0.16069
0.16038
0.16006
0.15944
0.15912
0.15928
0.15928
0.15912
0.15849
0.15771
0.15739
0.15677
0.15677
0.15598
0.15535
0.15504
0.15457
0.15425
0.15378
0.15347
0.15331
0.15268
0.15237
0.15174
0.15111
0.15033
0.15017
0.14985
0.14954
0.14923
0.14891
0.14875
0.14828
0.14797
0.14765
0.14844
0.14860
0.14875
0.14875
0.14813
0.14750
0.14671
0.14624
0.14593
0.14561
0.14530
0.14498
0.14483
0.14451
0.14404
0.14357
0.14310
0.14279
0.14263
0.14247
0.14247
0.14231
0.14216
0.14200
0.14216
0.14216
0.14231
0.14263
0.14294
0.14357
0.14373
0.14420
0.14451
0.14546
0.14593
0.14656
0.14687
0.14750
0.14860
0.14954
0.15080
0.15095
0.15174
0.15174
0.15205
0.15221
0.15221
0.15190
0.15158
0.15064
0.15064
0.15048
0.15048
0.15017
0.15033
0.14985
0.14985
0.15001
0.15048
0.15064
0.15127
0.15237
0.15174
0.15190
0.15237
0.15268
0.15252
0.15315
0.15410
0.15551
0.15629
0.15645
0.15645
0.15645
0.15629
0.15645
0.15645
0.15645
0.15661
0.15645
0.15661
0.15692
0.15739
0.15739
0.15787
0.15802
0.15802
0.15771
0.15755
0.15787
0.15771
0.15755
0.15834
0.15834
0.15818
0.15787
0.15739
0.15692
0.15661
0.15645
0.15598
0.15551
0.15535
0.15519
0.15472
0.15457
0.15394
0.15347
0.15300
0.15252
0.15190
0.15127
0.15048
0.15033
0.15080
0.15127
0.15174
0.15221
0.15221
0.15221
0.15268
0.15284
0.15252
0.15268
0.15362
0.15315
0.15331
0.15268
0.15284
0.15315
0.15205
0.15174
0.15111
0.15190
0.15174
0.15158
0.15111
0.15111
0.15111
0.15111
0.15158
0.15111
0.15111
0.15142
0.15127
0.15158
0.15158
0.15158
0.15190
0.15190
0.15205
0.15205
0.15221
0.15221
0.15237
0.15237
0.15268
0.15284
0.15284
0.15300
0.15300
0.15284
0.15252
0.15237
0.15221
0.15205
0.15190
0.15221
0.15221
0.15221
0.15331
0.15394
0.15331
0.15347
0.15378
0.15378
0.15457
0.15661
0.15645
0.15724
0.15629
0.15677
0.15645
0.15724
0.15708
0.15661
0.15724
0.15708
0.15692
0.15692
0.15724
0.15708
0.15677
0.15645
0.15614
0.15582
0.15614
0.15661
0.15771
0.15771
0.15818
0.15849
0.15912
0.15975
0.16054
0.16163
0.16273
0.16415
0.16540
0.16635
0.16666
0.16713
0.16745
0.16792
0.16823
0.16823
0.16808
0.16792
0.16729
0.16682
0.16666
0.16650
0.16619
0.16603
0.16603
0.16603
0.16666
0.16682
0.16745
0.16792
0.16886
0.16949
0.16996
0.17043
0.17122
0.17137
0.17137
0.17232
0.17232
0.17106
0.17027
0.17012
0.17090
0.17106
0.17137
0.17122
0.17106
0.17012
0.17012
0.16870
0.16760
0.16745
0.16870
0.16839
0.16823
0.16870
0.16965
0.17012
0.17027
0.17012
0.16949
0.16965
0.16996
0.16996
0.16980
0.16965
0.16965
0.16965
0.16965
0.16965
0.17043
0.17027
0.17059
0.17043
0.17106
0.17153
0.17137
0.17294
0.17389
0.17483
0.17546
0.17609
0.17624
0.17624
0.17640
0.17609
0.17530
0.17514
0.17499
0.17483
0.17483
0.17436
0.17404
0.17373
0.17357
0.17326
0.17263
0.17216
0.17216
0.17200
0.17200
0.17185
0.17153
0.17153
0.17153
0.17153
0.17137
0.17106
0.17075
0.17059
0.17043
0.17012
0.16949
0.16902
0.16886
0.16902
0.16886
0.16839
0.16808
0.16792
0.16792
0.16792
0.16792
0.16808
0.16855
0.16870
0.16902
0.16855
0.16855
0.16808
0.16792
0.16760
0.16776
0.16839
0.16823
0.16886
0.16933
0.16949
0.16996
0.17027
0.17137
0.17090
0.17137
0.17090
0.17090
0.17027
0.16933
0.16933
0.16855
0.16792
0.16745
0.16635
0.16588
0.16556
0.16556
0.16540
0.16509
0.16478
0.16415
0.16446
0.16446
0.16446
0.16446
0.16462
0.16478
0.16478
0.16462
0.16462
0.16478
0.16493
0.16493
0.16478
0.16478
0.16462
0.16462
0.16431
0.16415
0.16368
0.16305
0.16273
0.16273
0.16273
0.16273
0.16289
0.16273
0.16258
0.16258
0.16258
0.16289
0.16336
0.16368
0.16368
0.16415
0.16415
0.16399
0.16415
0.16431
0.16399
0.16399
0.16446
0.16462
0.16446
0.16478
0.16462
0.16446
0.16446
0.16446
0.16415
0.16415
0.16415
0.16431
0.16415
0.16383
0.16399
0.16383
0.16321
0.16258
0.16289
0.16258
0.16226
0.16195
0.16211
0.16226
0.16226
0.16273
0.16273
0.16321
0.16352
0.16321
0.16305
0.16305
0.16258
0.16179
0.16242
0.16211
0.16242
0.16226
0.16289
0.16273
0.16289
0.16195
0.16195
0.16163
0.16195
0.16195
0.16179
0.16054
0.15975
0.15896
0.15802
0.15677
0.15692
0.15629
0.15551
0.15472
0.15394
0.15362
0.15362
0.15347
0.15284
0.15300
0.15331
0.15300
0.15268
0.15252
0.15190
0.15252
0.15221
0.15190
0.15142
0.15142
0.15111
0.15080
0.15064
0.15048
0.15017
0.15001
0.14985
0.14985
0.14985
0.14970
0.14954
0.14923
0.14907
0.14891
0.14891
0.14891
0.14875
0.14844
0.14813
0.14781
0.14781
0.14765
0.14734
0.14734
0.14718
0.14718
0.14703
0.14671
0.14640
0.14624
0.14656
0.14687
0.14703
0.14750
0.14718
0.14781
0.14781
0.14765
0.14656
0.14656
0.14608
0.14577
0.14561
0.14530
0.14483
0.14436
0.14420
0.14420
0.14420
0.14373
0.14326
0.14310
0.14200
0.14231
0.14341
0.14388
0.14687
0.14734
0.14923
0.15190
0.15315
0.15410
0.15519
0.15661
0.15739
0.15787
0.15834
0.15834
0.15896
0.15959
0.15944
0.15959
0.16006
0.16038
0.16085
0.16101
0.16132
0.16179
0.16273
0.16305
0.16368
0.16383
0.16462
0.16493
0.16525
0.16572
0.16556
0.16399
0.16383
0.16195
0.16336
0.16163
0.16132
0.16101
0.16085
0.16085
0.16006
0.15991
0.15912
0.15881
0.15802
0.15724
0.15645
0.15567
0.15441
0.15331
0.15237
0.15142
0.15048
0.14985
0.14954
0.14923
0.14891
0.14828
0.14891
0.14907
0.14970
0.15001
0.15048
0.15095
0.15127
0.15174
0.15174
0.15158
0.15111
0.15158
0.15111
0.15095
0.15095
0.15017
0.14970
0.14985
0.14938
0.14923
0.14954
0.14907
0.14923
0.14907
0.14923
0.14938
0.14954
0.14970
0.14954
0.14907
0.14891
0.14875
0.14844
0.14813
0.14813
0.14813
0.14813
0.14844
0.14860
0.14860
0.14844
0.14828
0.14860
0.14828
0.14828
0.14844
0.14828
0.14734
0.14671
0.14624
0.14608
0.14593
0.14546
0.14498
0.14483
0.14498
0.14514
0.14467
0.14388
0.14357
0.14310
0.14263
0.14200
0.14184
0.14184
0.14216
0.14279
0.14279
0.14263
0.14341
0.14247
0.14404
0.14467
0.14530
0.14514
0.14546
0.14577
0.14561
0.14514
0.14514
0.14498
0.14514
0.14451
0.14436
0.14404
0.14341
0.14200
0.14153
0.14090
0.14090
0.14043
0.14121
0.14121
0.14247
0.14326
0.14436
0.14546
0.14671
0.14750
0.14813
0.14860
0.14907
0.14970
0.15064
0.15111
0.15158
0.15190
0.15205
0.15205
0.15174
0.15174
0.15111
0.15064
0.15017
0.14985
0.14954
0.14923
0.14923
0.14923
0.14923
0.14938
0.14954
0.15001
0.15017
0.15080
0.15111
0.15174
0.15221
0.15300
0.15347
0.15410
0.15457
0.15504
0.15551
0.15582
0.15614
0.15598
0.15614
0.15598
0.15582
0.15519
0.15535
0.15567
0.15598
0.15645
0.15661
0.15661
0.15645
0.15755
0.15802
0.15724
0.15771
0.15818
0.15881
0.15928
0.16022
0.16022
0.16038
0.16054
0.16132
0.16163
0.16116
0.16069
0.16054
0.15991
0.15944
0.15865
0.15771
0.15645
0.15551
0.15535
0.15472
0.15378
0.15331
0.15252
0.15237
0.15190
0.15158
0.15095
0.15033
0.14985
0.14954
0.14985
0.14970
0.14938
0.14875
0.14765
0.14703
0.14577
0.14467
0.14357
0.14216
0.14074
0.13964
0.13854
0.13744
0.13635
0.13619
0.13587
0.13540
0.13540
0.13509
0.13383
0.13352
0.13305
0.13258
0.13226
0.13258
0.13258
0.13352
0.13415
0.13509
0.13650
0.13917
0.14153
0.14404
0.14404
0.14530
0.14640
0.14703
0.14813
0.14970
0.15095
0.15252
0.15362
0.15488
0.15535
0.15629
0.15629
0.15787
0.15787
0.15849
0.15896
0.15912
0.15975
0.15975
0.16006
0.16038
0.16085
0.16101
0.16132
0.16163
0.16211
0.16258
0.16321
0.16399
0.16415
0.16415
0.16431
0.16462
0.16540
0.16572
0.16572
0.16540
0.16540
0.16588
0.16588
0.16588
0.16572
0.16556
0.16556
0.16666
0.16808
0.16870
0.16870
0.16933
0.17012
0.17122
0.17137
0.17122
0.17137
0.17122
0.17122
0.17090
0.17169
0.17200
0.17247
0.17279
0.17326
0.17436
0.17452
0.17404
0.17404
0.17342
0.17294
0.17294
0.17279
0.17185
0.17137
0.16855
0.16839
0.16745
0.16682
0.16588
0.16572
0.16509
0.16446
0.16352
0.16368
0.16336
0.16242
0.16195
0.16101
0.16054
0.16022
0.16022
0.15991
0.15959
0.15944
0.15944
0.15928
0.15912
0.15912
0.15896
0.15896
0.15912
0.15944
0.15991
0.16054
0.16101
0.16148
0.16148
0.16101
0.16038
0.16085
0.16085
0.16006
0.15959
0.15944
0.15881
0.15834
0.15818
0.15802
0.15708
0.15614
0.15567
0.15535
0.15519
0.15472
0.15425
0.15739
0.15975
0.15912
0.16022
0.16038
0.16101
0.16054
0.16022
0.15991
0.15928
0.15834
0.15818
0.15755
0.15755
0.15755
0.15692
0.15677
0.15629
0.15582
0.15551
0.15519
0.15441
0.15362
0.15315
0.15268
0.15284
0.15315
0.15252
0.15252
0.15268
0.15284
0.15300
0.15300
0.15315
0.15347
0.15378
0.15410
0.15472
0.15504
0.15488
0.15488
0.15488
0.15457
0.15410
0.15394
0.15378
0.15347
0.15300
0.15315
0.15331
0.15315
0.15315
0.15347
0.15378
0.15378
0.15410
0.15425
0.15472
0.15535
0.15629
0.15724
0.15755
0.15849
0.15928
0.15865
0.15912
0.15975
0.16022
0.16101
0.16179
0.16116
0.16085
0.16116
0.16101
0.16085
0.16085
0.16054
0.16006
0.16006
0.15959
0.15959
0.15975
0.15896
0.15896
0.15881
0.15849
0.15787
0.15739
0.15708
0.15692
0.15692
0.15692
0.15708
0.15677
0.15692
0.15677
0.15661
0.15661
0.15629
0.15629
0.15582
0.15535
0.15457
0.15394
0.15315
0.15221
0.15174
0.15142
0.15080
0.14970
0.14907
0.14828
0.14765
0.14703
0.14608
0.14593
0.14530
0.14467
0.14420
0.14341
0.14263
0.14184
0.14090
0.14059
0.13933
0.13902
0.13854
0.13792
0.13807
0.13792
0.13729
0.13713
0.13729
0.13713
0.13697
0.13666
0.13650
0.13635
0.13666
0.13697
0.13744
0.13839
0.13933
0.14043
0.14137
0.14200
0.14436
0.14530
0.14703
0.14781
0.14907
0.14985
0.15064
0.15174
0.15237
0.15300
0.15394
0.15425
0.15472
0.15519
0.15582
0.15614
0.15661
0.15677
0.15708
0.15724
0.15771
0.15818
0.15865
0.15896
0.15912
0.15928
0.15959
0.15991
0.16054
0.16085
0.16085
0.16101
0.16116
0.16116
0.16101
0.16085
0.16038
0.16022
0.15991
0.15975
0.15991
0.16006
0.16038
0.16054
0.16101
0.16132
0.16148
0.16148
0.16211
0.16242
0.16289
0.16305
0.16336
0.16383
0.16415
0.16446
0.16462
0.16478
0.16509
0.16525
0.16540
0.16572
0.16572
0.16556
0.16588
0.16603
0.16603
0.16619
0.16619
0.16635
0.16635
0.16635
0.16729
0.16698
0.16808
0.16776
0.16729
0.16650
0.16666
0.16588
0.16462
0.16383
0.16336
0.16179
0.16116
0.16006
0.15896
0.15771
0.15645
0.15567
0.15504
0.15425
0.15362
0.15268
0.15190
0.15158
0.15127
0.15080
0.15127
0.14985
0.15048
0.15158
0.15221
0.15300
0.15205
0.15142
0.15080
0.15017
0.14954
0.14923
0.14844
0.14718
0.14546
0.14357
0.14169
0.14090
0.14043
0.13996
0.13933
0.13917
0.13933
0.13996
0.14027
0.14012
0.13980
0.13949
0.14090
0.14121
0.14137
0.14169
0.14184
0.14216
0.14231
0.14200
0.14106
0.13980
0.13823
0.13650
0.13430
0.13210
0.13022
0.12849
0.12739
0.12676
0.12645
0.12613
0.12661
0.12692
0.12739
0.12818
0.12865
0.12896
0.13006
0.13116
0.13336
0.13525
0.13713
0.14106
0.14404
0.14593
0.14703
0.14703
0.14687
0.14703
0.14687
0.14608
0.14498
0.14357
0.14231
0.14153
0.14074
0.13933
0.13854
0.13760
0.13697
0.13619
0.13572
0.13572
0.13540
0.13556
0.13556
0.13650
0.13776
0.13902
0.14059
0.14216
0.14326
0.14451
0.14514
0.14561
0.14561
0.14483
0.14404
0.14310
0.14231
0.14184
0.14059
0.14059
0.14043
0.13949
0.13886
0.13823
0.13729
0.13666
0.13572
0.13540
0.13603
0.13619
0.13619
0.13540
0.13525
0.13525
0.13682
0.13839
0.13854
0.13886
0.13886
0.13902
0.13917
0.13870
0.13902
0.13839
0.13823
0.13760
0.13792
0.13713
0.13697
0.13666
0.13603
0.13603
0.13540
0.13477
0.13399
0.13383
0.13336
0.13210
0.13210
0.13210
0.13210
0.13195
0.13179
0.13179
0.13179
0.13179
0.13210
0.13242
0.13273
0.13352
0.13525
0.13682
0.13807
0.13902
0.13996
0.14012
0.14090
0.14326
0.14467
0.14593
0.14608
0.14687
0.14718
0.14718
0.14703
0.14687
0.14656
0.14640
0.14608
0.14624
0.14640
0.14608
0.14608
0.14624
0.14624
0.14608
0.14656
0.14671
0.14687
0.14734
0.14797
0.14860
0.14907
0.14985
0.15064
0.15142
0.15174
0.15221
0.15252
0.15315
0.15331
0.15347
0.15331
0.15347
0.15378
0.15362
0.15362
0.15347
0.15362
0.15331
0.15315
0.15284
0.15252
0.15252
0.15252
0.15300
0.15315
0.15331
0.15410
0.15441
0.15614
0.15629
0.15677
0.15692
0.15692
0.15629
0.15692
0.15708
0.15771
0.15787
0.15834
0.15834
0.15881
0.15849
0.15834
0.15802
0.15755
0.15708
0.15661
0.15629
0.15551
0.15504
0.15457
0.15394
0.15331
0.15284
0.15221
0.15174
0.15190
0.15142
0.15111
0.15095
0.15033
0.14985
0.14938
0.14938
0.14891
0.14860
0.14844
0.14938
0.15001
0.15033
0.15064
0.15127
0.15174
0.15174
0.15174
0.15174
0.15158
0.15127
0.15080
0.15017
0.15001
0.15033
0.15033
0.15048
0.15095
0.15205
0.15252
0.15284
0.15331
0.15394
0.15457
0.15472
0.15519
0.15519
0.15519
0.15551
0.15567
0.15614
0.15661
0.15708
0.15739
0.15771
0.15771
0.15771
0.15739
0.15692
0.15645
0.15551
0.15472
0.15457
0.15441
0.15394
0.15347
0.15347
0.15284
0.15221
0.15174
0.15095
0.15048
0.15001
0.14985
0.14954
0.14923
0.14923
0.14938
0.14923
0.14938
0.14938
0.14954
0.14938
0.14923
0.14907
0.14907
0.14875
0.14860
0.14860
0.14828
0.14828
0.14797
0.14734
0.14671
0.14624
0.14593
0.14530
0.14436
0.14420
0.14451
0.14483
0.14498
0.14514
0.14514
0.14530
0.14530
0.14498
0.14498
0.14514
0.14467
0.14436
0.14420
0.14373
0.14341
0.14341
0.14341
0.14310
0.14326
0.14326
0.14341
0.14357
0.14357
0.14326
0.14326
0.14326
0.14326
0.14326
0.14326
0.14341
0.14341
0.14341
0.14341
0.14357
0.14357
0.14404
0.14436
0.14498
0.14687
0.14970
0.15252
0.15347
0.15457
0.15535
0.15645
0.15692
0.15755
0.15787
0.15928
0.15991
0.15959
0.15755
0.15582
0.15472
0.15410
0.15315
0.15300
0.15347
0.15347
0.15425
0.15457
0.15519
0.15582
0.15661
0.15787
0.15912
0.15975
0.16022
0.16101
0.16148
0.16242
0.16352
0.16431
0.16462
0.16431
0.16446
0.16415
0.16336
0.16242
0.16148
0.16069
0.16006
0.15975
0.15959
0.15959
0.15944
0.15944
0.15959
0.15959
0.15959
0.15991
0.16085
0.16148
0.16211
0.16305
0.16415
0.16540
0.16666
0.16729
0.16839
0.16933
0.16996
0.17059
0.17090
0.17090
0.17059
0.17012
0.16980
0.16933
0.16902
0.16886
0.16839
0.16839
0.16855
0.16855
0.16855
0.16886
0.16933
0.16996
0.17122
0.17200
0.17279
0.17420
0.17530
0.17640
0.17703
0.17860
0.17876
0.17938
0.17938
0.17938
0.17891
0.17954
0.18048
0.18111
0.18127
0.18174
0.18158
0.18143
0.18158
0.18143
0.18127
0.18143
0.18158
0.18237
0.18253
0.18331
0.18441
0.18520
0.18645
0.18755
0.18850
0.18960
0.19132
0.19274
0.19399
0.19525
0.19666
0.19698
0.19666
0.19666
0.19698
0.19729
0.19776
0.19855
0.19996
0.20012
0.19996
0.19949
0.19981
0.19949
0.19933
0.19996
0.20075
0.20106
0.20090
0.20138
0.20138
0.20106
0.20138
0.20138
0.20090
0.19965
0.19776
0.19761
0.19666
0.19541
0.19337
0.19195
0.19117
0.18991
0.18897
0.18740
0.18661
0.18488
0.18315
0.18143
0.17954
0.17876
0.17624
0.17514
0.17357
0.17106
0.16980
0.16855
0.16729
0.16603
0.16478
0.16352
0.16273
0.16148
0.16054
0.15944
0.15834
0.15739
0.15645
0.15551
0.15488
0.15425
0.15362
0.15268
0.15142
0.14970
0.14844
0.14750
0.14656
0.14546
0.14451
0.14341
0.14294
0.14200
0.14090
0.14012
0.13933
0.13870
0.13870
0.13996
0.14027
0.13980
0.13996
0.14027
0.14090
0.14169
0.14294
0.14341
0.14483
0.14546
0.14593
0.14765
0.14828
0.14875
0.14907
0.14938
0.14970
0.15001
0.15174
0.15252
0.15300
0.15331
0.15378
0.15362
0.15410
0.15504
0.15535
0.15504
0.15472
0.15488
0.15535
0.15535
0.15567
0.15567
0.15567
0.15582
0.15504
0.15488
0.15535
0.15457
0.15457
0.15457
0.15457
0.15457
0.15472
0.15457
0.15394
0.15347
0.15300
0.15284
0.15268
0.15205
0.15158
0.15127
0.15095
0.15064
0.15048
0.15001
0.14970
0.14907
0.14875
0.14860
0.14875
0.14923
0.14923
0.14923
0.14813
0.14781
0.14813
0.14734
0.14656
0.14608
0.14593
0.14546
0.14467
0.14373
0.14310
0.14279
0.14263
0.14216
0.14137
0.14059
0.13996
0.14027
0.14059
0.14043
0.14074
0.14059
0.14121
0.14153
0.14184
0.14263
0.14169
0.14169
0.14106
0.14090
0.14059
0.14027
0.14059
0.13980
0.13933
0.13886
0.13807
0.13697
0.13556
0.13430
0.13336
0.13195
0.13100
0.13069
0.13069
0.13242
0.13195
0.13195
0.13242
0.13273
0.13305
0.13352
0.13320
0.13289
0.13273
0.13242
0.13242
0.13258
0.13289
0.13289
0.13289
0.13242
0.13195
0.13148
0.13100
0.13132
0.13132
0.13116
0.13132
0.13100
0.13116
0.13179
0.13179
0.13148
0.13132
0.13210
0.13273
0.13320
0.13336
0.13367
0.13383
0.13383
0.13383
0.13430
0.13462
0.13493
0.13540
0.13525
0.13587
0.13603
0.13697
0.13682
0.13713
0.13697
0.13729
0.13744
0.13792
0.13744
0.13792
0.13792
0.13807
0.13792
0.13807
0.13776
0.13902
0.13980
0.14059
0.14169
0.14263
0.14294
0.14357
0.14341
0.14388
0.14388
0.14357
0.14404
0.14388
0.14388
0.14451
0.14436
0.14388
0.14341
0.14279
0.14231
0.14216
0.14231
0.14200
0.14137
0.14106
0.14121
0.14106
0.14090
0.14121
0.14090
0.14121
0.14153
0.14169
0.14169
0.14200
0.14200
0.14263
0.14216
0.13949
0.13823
0.13682
0.13619
0.13446
0.13446
0.13399
0.13383
0.13320
0.13273
0.13210
0.13163
0.13163
0.13085
0.13038
0.12990
0.12943
0.12928
0.12881
0.12833
0.12771
0.12771
0.12771
0.12771
0.12786
0.12708
0.12661
0.12645
0.12613
0.12598
0.12582
0.12582
0.12598
0.12598
0.12598
0.12582
0.12582
0.12551
0.12551
0.12551
0.12582
0.12582
0.12582
0.12566
0.12535
0.12519
0.12488
0.12456
0.12441
0.12488
0.12504
0.12566
0.12582
0.12582
0.12582
0.12566
0.12582
0.12598
0.12629
0.12692
0.12692
0.12708
0.12771
0.12849
0.12912
0.12975
0.12990
0.13006
0.13038
0.13069
0.13100
0.13100
0.13132
0.13132
0.13116
0.13116
0.13132
0.13100
0.13085
0.13069
0.13132
0.13163
0.13179
0.13163
0.13022
0.12661
0.12519
0.12268
0.12095
0.12032
0.11922
0.11922
0.11938
0.11954
0.11922
0.11938
0.11954
0.11969
0.11985
0.12001
0.12001
0.11954
0.11922
0.11891
0.11954
0.11954
0.11985
0.12001
0.12111
0.12142
0.12142
0.12127
0.12127
0.12158
0.12174
0.12158
0.12158
0.12174
0.12174
0.12221
0.12237
0.12268
0.12346
0.12394
0.12472
0.12519
0.12535
0.12535
0.12551
0.12551
0.12535
0.12535
0.12582
0.12613
0.12676
0.12739
0.12771
0.12833
0.12912
0.12975
0.12990
0.12990
0.13006
0.13038
0.13069
0.13100
0.13116
0.13132
0.13195
0.13226
0.13289
0.13336
0.13336
0.13336
0.13336
0.13367
0.13383
0.13399
0.13415
0.13430
0.13446
0.13446
0.13462
0.13493
0.13540
0.13603
0.13635
0.13587
0.13619
0.13603
0.13587
0.13619
0.13587
0.13572
0.13446
0.13399
0.13399
0.13305
0.13242
0.13242
0.13242
0.13195
0.13116
0.13022
0.12975
0.12943
0.12881
0.12849
0.12865
0.12881
0.12865
0.12896
0.12896
0.12943
0.12928
0.12959
0.12928
0.12912
0.12881
0.12865
0.12833
0.12802
0.12786
0.12818
0.12833
0.12865
0.12881
0.12912
0.12896
0.12833
0.12786
0.12755
0.12739
0.12723
0.12739
0.12739
0.12708
0.12708
0.12739
0.12755
0.12771
0.12818
0.12865
0.12849
0.12912
0.12990
0.13085
0.13132
0.13226
0.13273
0.13336
0.13430
0.13509
0.13619
0.13666
0.13682
0.13635
0.13635
0.13635
0.13556
0.13572
0.13572
0.13540
0.13587
0.13682
0.13572
0.13635
0.13572
0.13603
0.13603
0.13603
0.13603
0.13540
0.13509
0.13462
0.13446
0.13430
0.13399
0.13336
0.13305
0.13242
0.13179
0.13085
0.13038
0.13006
0.12975
0.12912
0.12849
0.12818
0.12818
0.12818
0.12818
0.12818
0.12818
0.12833
0.12849
0.12833
0.12818
0.12786
0.12786
0.12771
0.12755
0.12723
0.12723
0.12692
0.12692
0.12692
0.12676
0.12645
0.12613
0.12598
0.12551
0.12488
0.12472
0.12441
0.12456
0.12488
0.12504
0.12519
0.12519
0.12551
0.12613
0.12629
0.12661
0.12692
0.12739
0.12708
0.12661
0.12676
0.12566
0.12566
0.12598
0.12582
0.12551
0.12519
0.12535
0.12551
0.12582
0.12566
0.12629
0.12645
0.12645
0.12629
0.12551
0.12504
0.12456
0.12472
0.12472
0.12441
0.12394
0.12331
0.12315
0.12299
0.12331
0.12331
0.12346
0.12346
0.12346
0.12315
0.12315
0.12299
0.12315
0.12299
0.12252
0.12237
0.12221
0.12189
0.12205
0.12237
0.12252
0.12221
0.12205
0.12205
0.12205
0.12189
0.12174
0.12158
0.12127
0.12079
0.12127
0.12064
0.12079
0.12111
0.12032
0.12048
0.12064
0.12064
0.12111
0.12079
0.12064
0.12048
0.12048
0.12064
0.12064
0.12064
0.12064
0.12048
0.12048
0.12079
0.12095
0.12142
0.12174
0.12189
0.12205
0.12252
0.12252
0.12284
0.12268
0.12315
0.12331
0.12362
0.12394
0.12409
0.12425
0.12394
0.12409
0.12456
0.12472
0.12535
0.12551
0.12566
0.12582
0.12629
0.12661
0.12723
0.12786
0.12833
0.12865
0.12896
0.12928
0.12975
0.12990
0.13006
0.13022
0.13038
0.13053
0.13100
0.13116
0.13148
0.13163
0.13179
0.13195
0.13195
0.13163
0.13163
0.13116
0.13069
0.13148
0.13022
0.12959
0.12849
0.12708
0.12551
0.12456
0.12425
0.12299
0.12268
0.12189
0.12221
0.12111
0.12064
0.12017
0.12001
0.11922
0.11938
0.11891
0.11828
0.11828
0.11828
0.11860
0.12017
0.12064
0.12095
0.12189
0.12284
0.12315
0.12299
0.12362
0.12441
0.12488
0.12535
0.12566
0.12598
0.12661
0.12661
0.12645
0.12645
0.12692
0.12723
0.12723
0.12771
0.12802
0.12833
0.12881
0.12928
0.12975
0.13006
0.13069
0.13085
0.13132
0.13148
0.13163
0.13179
0.13226
0.13273
0.13320
0.13352
0.13367
0.13415
0.13430
0.13462
0.13477
0.13493
0.13525
0.13477
0.13509
0.13462
0.13572
0.13572
0.13556
0.13587
0.13603
0.13635
0.13682
0.13666
0.13682
0.13635
0.13682
0.13729
0.13603
0.13572
0.13540
0.13525
0.13462
0.13446
0.13352
0.13320
0.13258
0.13179
0.13100
0.13006
0.12896
0.12833
0.12818
0.12818
0.12786
0.12755
0.12739
0.12708
0.12676
0.12645
0.12613
0.12582
0.12566
0.12535
0.12598
0.12661
0.12645
0.12755
0.12881
0.12943
0.13022
0.13053
0.13132
0.13132
0.13116
0.13069
0.13022
0.13022
0.13053
0.13053
0.13053
0.13053
0.13038
0.13022
0.12990
0.12975
0.12975
0.12975
0.12990
0.13006
0.12990
0.12975
0.12943
0.12912
0.12896
0.12975
0.12975
0.13053
0.13022
0.13069
0.13085
0.13116
0.13116
0.13100
0.13116
0.13085
0.13116
0.13085
0.13100
0.13085
0.13022
0.12990
0.12943
0.12975
0.12975
0.12943
0.12928
0.12990
0.13038
0.13022
0.13038
0.13006
0.12990
0.13006
0.12990
0.13006
0.12990
0.12990
0.12928
0.12959
0.12928
0.12928
0.12943
0.12896
0.12896
0.12849
0.12802
0.12771
0.12739
0.12676
0.12645
0.12613
0.12582
0.12519
0.12456
0.12409
0.12441
0.12331
0.12346
0.12315
0.12284
0.12268
0.12237
0.12189
0.12158
0.12142
0.12127
0.12079
0.12064
0.12048
0.12017
0.11985
0.11969
0.11969
0.11969
0.12017
0.12425
0.12425
0.12708
0.12755
0.12865
0.12881
0.12975
0.13006
0.13038
0.13132
0.13179
0.13210
0.13210
0.13179
0.13148
0.13116
0.13085
0.13100
0.13085
0.13085
0.13132
0.13179
0.13226
0.13242
0.13289
0.13320
0.13383
0.13430
0.13525
0.13603
0.13666
0.13713
0.13776
0.13839
0.13902
0.13917
0.13933
0.13949
0.13949
0.13949
0.13964
0.13980
0.13996
0.13996
0.14027
0.14059
0.14090
0.14137
0.14231
0.14310
0.14357
0.14436
0.14546
0.14656
0.14718
0.14797
0.14860
0.14923
0.14985
0.15048
0.15048
0.15127
0.15174
0.15237
0.15300
0.15315
0.15300
0.15331
0.15331
0.15347
0.15362
0.15315
0.15331
0.15268
0.15190
0.15174
0.15158
0.15127
0.15080
0.15064
0.15080
0.15064
0.15064
0.15064
0.15064
0.15064
0.15080
0.15064
0.15048
0.15033
0.15033
0.15080
0.15095
0.15127
0.15142
0.15190
0.15174
0.15158
0.15127
0.15111
0.15064
0.15001
0.14954
0.14907
0.14844
0.14765
0.14765
0.14718
0.14640
0.14451
0.14373
0.14184
0.14106
0.14027
0.14059
0.13917
0.13886
0.13682
0.13587
0.13509
0.13367
0.13242
0.13148
0.12959
0.12818
0.12771
0.12708
0.12551
0.12488
0.12425
0.12425
0.12409
0.12378
0.12299
0.12237
0.12205
0.12064
0.12001
0.12032
0.11969
0.11907
0.11875
0.11828
0.11828
0.11797
0.11797
0.11765
0.11718
0.11671
0.11640
0.11608
0.11624
0.11577
0.11624
0.11561
0.11545
0.11483
0.11451
0.11467
0.11467
0.11451
0.11420
0.11467
0.11435
0.11420
0.11467
0.11420
0.11420
0.11451
0.11435
0.11514
0.11608
0.11781
0.11860
0.12017
0.12064
0.12111
0.12189
0.12221
0.12252
0.12299
0.12331
0.12378
0.12441
0.12472
0.12551
0.12598
0.12645
0.12739
0.12771
0.12849
0.12912
0.12990
0.13038
0.13085
0.13132
0.13148
0.13195
0.13226
0.13273
0.13305
0.13336
0.13383
0.13430
0.13477
0.13493
0.13493
0.13509
0.13509
0.13509
0.13525
0.13477
0.13415
0.13399
0.13367
0.13258
0.13210
0.13069
0.13085
0.13163
0.13163
0.13100
0.13053
0.12943
0.12833
0.12755
0.12739
0.12708
0.12676
0.12629
0.12645
0.12645
0.12645
0.12676
0.12692
0.12708
0.12708
0.12708
0.12723
0.12739
0.12739
0.12739
0.12739
0.12739
0.12739
0.12723
0.12708
0.12708
0.12708
0.12692
0.12692
0.12661
0.12613
0.12598
0.12582
0.12566
0.12519
0.12472
0.12394
0.12378
0.12331
0.12299
0.12252
0.12221
0.12189
0.12142
0.12095
0.12048
0.11985
0.11969
0.11907
0.11875
0.11860
0.11860
0.11812
0.11812
0.11797
0.11765
0.11765
0.11750
0.11750
0.11718
0.11687
0.11718
0.11781
0.11828
0.11844
0.11781
0.11750
0.11687
0.11671
0.11702
0.11655
0.11718
0.11640
0.11624
0.11592
0.11592
0.11592
0.11624
0.11718
0.11765
0.11781
0.11781
0.11750
0.11750
0.11844
0.11922
0.11938
0.11875
0.11875
0.11860
0.11687
0.11671
0.11561
0.11577
0.11577
0.11577
0.11624
0.11687
0.11734
0.11812
0.11844
0.11938
0.12001
0.12001
0.12001
0.12001
0.11985
0.11969
0.11985
0.11985
0.12032
0.12048
0.12095
0.12142
0.12127
0.12158
0.12158
0.12174
0.12174
0.12158
0.12158
0.12174
0.12189
0.12205
0.12174
0.12189
0.12189
0.12174
0.12158
0.12158
0.12127
0.12142
0.12127
0.12111
0.12127
0.12205
0.12189
0.12158
0.12174
0.12158
0.12127
0.12079
0.12048
0.12001
0.11969
0.11938
0.11907
0.11922
0.11922
0.11922
0.11938
0.11954
0.11969
0.12001
0.12032
0.12064
0.12079
0.12079
0.12064
0.12032
0.12048
0.12048
0.12064
0.12048
0.12001
0.11969
0.11969
0.11985
0.12048
0.12064
0.12017
0.12064
0.11985
0.11985
0.11938
0.11922
0.11875
0.11875
0.11812
0.11797
0.11797
0.11797
0.11797
0.11781
0.11797
0.11797
0.11875
0.11875
0.11875
0.11907
0.11922
0.11938
0.11954
0.11954
0.11954
0.11969
0.11985
0.12017
0.12064
0.12142
0.12127
0.12142
0.12221
0.12268
0.12299
0.12299
0.12299
0.12268
0.12252
0.12205
0.12174
0.12142
0.12127
0.12111
0.12111
0.12127
0.12142
0.12142
0.12174
0.12174
0.12205
0.12221
0.12221
0.12252
0.12284
0.12284
0.12299
0.12284
0.12299
0.12299
0.12299
0.12284
0.12252
0.12221
0.12189
0.12142
0.12111
0.12095
0.12079
0.12064
0.12017
0.12001
0.11985
0.11969
0.11954
0.11969
0.11954
0.11922
0.11907
0.11875
0.11860
0.11828
0.11797
0.11812
0.11797
0.11781
0.11781
0.11781
0.11765
0.11765
0.11781
0.11702
0.11671
0.11608
0.11514
0.11577
0.11467
0.11420
0.11373
0.11341
0.11325
0.11294
0.11263
0.11247
0.11200
0.11168
0.11184
0.11184
0.11153
0.11153
0.11121
0.11106
0.11074
0.11058
0.11043
0.11058
0.11074
0.11074
0.11043
0.11043
0.11043
0.11027
0.11011
0.11011
0.11011
0.11090
0.11137
0.11247
0.11577
0.11828
0.12048
0.12237
0.12252
0.12409
0.12535
0.12598
0.12676
0.12708
0.12723
0.12708
0.12676
0.12629
0.12613
0.12613
0.12598
0.12661
0.12692
0.12786
0.12849
0.12881
0.12912
0.12928
0.12943
0.12975
0.13022
0.13053
0.13100
0.13132
0.13148
0.13163
0.13195
0.13195
0.13195
0.13210
0.13242
0.13242
0.13242
0.13242
0.13273
0.13258
0.13289
0.13305
0.13352
0.13383
0.13415
0.13446
0.13446
0.13462
0.13493
0.13540
0.13572
0.13572
0.13572
0.13587
0.13572
0.13587
0.13619
0.13619
0.13619
0.13619
0.13666
0.13619
0.13572
0.13572
0.13462
0.13367
0.13258
0.13210
0.13148
0.13352
0.13383
0.13509
0.13540
0.13587
0.13666
0.13650
0.13650
0.13619
0.13556
0.13509
0.13415
0.13352
0.13289
0.13226
0.13116
0.13069
0.12990
0.12959
0.12865
0.12802
0.12755
0.12708
0.12661
0.12692
0.12739
0.12739
0.12723
0.12723
0.12723
0.12676
0.12661
0.12598
0.12582
0.12582
0.12598
0.12598
0.12629
0.12645
0.12645
0.12692
0.12692
0.12692
0.12692
0.12676
0.12661
0.12676
0.12661
0.12676
0.12661
0.12613
0.12598
0.12582
0.12566
0.12535
0.12519
0.12535
0.12535
0.12551
0.12519
0.12472
0.12504
0.12519
0.12582
0.12629
0.12676
0.12692
0.12723
0.12755
0.12865
0.12943
0.13085
0.13148
0.13116
0.13163
0.13179
0.13226
0.13273
0.13273
0.13179
0.13116
0.13069
0.12975
0.12928
0.12881
0.12802
0.12802
0.12661
0.12441
0.12268
0.12174
0.12079
0.11938
0.11844
0.11907
0.11922
0.11938
0.11969
0.11985
0.12017
0.12048
0.12127
0.12174
0.12158
0.12174
0.12189
0.12205
0.12174
0.12189
0.12205
0.12158
0.12127
0.12111
0.12048
0.11985
0.11954
0.11938
0.11938
0.11954
0.11969
0.12032
0.12064
0.12095
0.11985
0.11797
0.11750
0.11750
0.11734
0.11718
0.11655
0.11655
0.11545
0.11483
0.11404
0.11357
0.11373
0.11325
0.11325
0.11341
0.11341
0.11388
0.11404
0.11373
0.11373
0.11373
0.11373
0.11467
0.11467
0.11451
0.11420
0.11530
0.11640
0.11671
0.11687
0.11765
0.11655
0.11718
0.11781
0.11828
0.11828
0.11891
0.11907
0.11907
0.11922
0.11938
0.11985
0.11969
0.11969
0.12017
0.12048
0.12017
0.12079
0.12064
0.12064
0.12079
0.12111
0.12127
0.12142
0.12158
0.12174
0.12189
0.12205
0.12221
0.12268
0.12284
0.12331
0.12299
0.12409
0.12441
0.12488
0.12582
0.12645
0.12755
0.12818
0.12818
0.12739
0.12771
0.12771
0.12786
0.12818
0.12818
0.12771
0.12692
0.12645
0.12613
0.12551
0.12535
0.12535
0.12566
0.12535
0.12519
0.12566
0.12582
0.12598
0.12582
0.12535
0.12472
0.12425
0.12394
0.12346
0.12346
0.12284
0.12299
0.12315
0.12299
0.12268
0.12252
0.12111
0.12064
0.12079
0.12064
0.12032
0.12032
0.11985
0.11969
0.11969
0.11969
0.11985
0.11985
0.11954
0.11954
0.11954
0.11922
0.11922
0.11907
0.11922
0.11875
0.11844
0.11828
0.11812
0.11797
0.11797
0.11765
0.11702
0.11734
0.11687
0.11640
0.11640
0.11640
0.11640
0.11608
0.11561
0.11514
0.11467
0.11420
0.11357
0.11325
0.11278
0.11263
0.11215
0.11168
0.11121
0.11058
0.11011
0.10980
0.10980
0.10948
0.10964
0.11090
0.11184
0.11278
0.11404
0.11420
0.11467
0.11483
0.11545
0.11671
0.11734
0.11797
0.11812
0.11860
0.11891
0.11938
0.12095
0.12205
0.12331
0.12598
0.12865
0.12990
0.13053
0.13116
0.13179
0.13210
0.13242
0.13289
0.13336
0.13336
0.13289
0.13242
0.13242
0.13258
0.13226
0.13226
0.13258
0.13320
0.13430
0.13525
0.13635
0.13744
0.13886
0.14027
0.14121
0.14231
0.14326
0.14420
0.14530
0.14608
0.14656
0.14703
0.14750
0.14828
0.14844
0.14891
0.14907
0.14938
0.14985
0.15048
0.15080
0.15048
0.15048
0.15095
0.15158
0.15174
0.15142
0.15111
0.15111
0.15190
0.15080
0.15001
0.14985
0.14923
0.14860
0.14891
0.14954
0.14970
0.15001
0.14985
0.15001
0.15017
0.15017
0.15001
0.14985
0.14938
0.14844
0.14703
0.14624
0.14718
0.14703
0.14750
0.14687
0.14624
0.14624
0.14577
0.14514
0.14467
0.14467
0.14451
0.14373
0.14326
0.14247
0.14169
0.14121
0.14027
0.13996
0.13949
0.13854
0.13807
0.13744
0.13697
0.13603
0.13572
0.13477
0.13415
0.13367
0.13289
0.13179
0.13116
0.13038
0.13006
0.13022
0.13069
0.13022
0.12975
0.12912
0.12896
0.12881
0.12849
0.12849
0.12818
0.12818
0.12771
0.12692
0.12645
0.12566
0.12488
0.12409
0.12346
0.12299
0.12284
0.12221
0.12158
0.12127
0.12079
0.12032
0.12001
0.11969
0.11954
0.11907
0.11891
0.11875
0.11860
0.11828
0.11797
0.11765
0.11687
0.11640
0.11577
0.11640
0.11577
0.11545
0.11435
0.11388
0.11357
0.11294
0.11325
0.11325
0.11278
0.11278
0.11215
0.11215
0.11278
0.11388
0.11373
0.11373
0.11341
0.11294
0.11310
0.11263
0.11278
0.11294
0.11263
0.11231
0.11215
0.11168
0.11137
0.11090
0.11058
0.11027
0.10964
0.10933
0.10870
0.10823
0.10776
0.10729
0.10697
0.10681
0.10666
0.10634
0.10603
0.10571
0.10556
0.10587
0.10587
0.10587
0.10650
0.10681
0.10697
0.10729
0.10744
0.10760
0.10776
0.10791
0.10791
0.10807
0.10854
0.10854
0.10854
0.10838
0.10870
0.10901
0.10996
0.10996
0.10996
0.11027
0.11058
0.11058
0.11043
0.11090
0.11153
0.11231
0.11263
0.11263
0.11341
0.11357
0.11388
0.11467
0.11483
0.11561
0.11577
0.11640
0.11687
0.11702
0.11734
0.11781
0.11828
0.11781
0.11828
0.11844
0.11797
0.11812
0.11797
0.11781
0.11750
0.11781
0.11828
0.11844
0.11875
0.11907
0.11938
0.11938
0.11954
0.11954
0.12001
0.12001
0.12079
0.12127
0.12158
0.12158
0.12189
0.12189
0.12189
0.12205
0.12221
0.12237
0.12221
0.12221
0.12221
0.12237
0.12252
0.12299
0.12315
0.12331
0.12362
0.12394
0.12425
0.12456
0.12504
0.12535
0.12582
0.12598
0.12629
0.12645
0.12676
0.12708
0.12708
0.12739
0.12755
0.12755
0.12755
0.12755
0.12755
0.12771
0.12849
0.12865
0.12959
0.12959
0.13006
0.13116
0.13100
0.13383
0.13430
0.13336
0.13258
0.13289
0.13352
0.13383
0.13462
0.13415
0.13509
0.13556
0.13493
0.13525
0.13446
0.13430
0.13352
0.13210
0.13148
0.13100
0.12881
0.12943
0.12833
0.12849
0.12802
0.12771
0.12739
0.12676
0.12645
0.12598
0.12582
0.12519
0.12472
0.12425
0.12378
0.12346
0.12331
0.12331
0.12346
0.12331
0.12284
0.12205
0.12158
0.12079
0.11985
0.11938
0.11907
0.11828
0.11781
0.11734
0.11687
0.11640
0.11592
0.11577
0.11530
0.11467
0.11420
0.11373
0.11341
0.11325
0.11278
0.11294
0.11278
0.11231
0.11200
0.11184
0.11121
0.11058
0.11011
0.10964
0.10933
0.10917
0.10823
0.10823
0.10697
0.10760
0.10681
0.10917
0.10791
0.10854
0.10744
0.10791
0.10713
0.10744
0.10776
0.10713
0.10681
0.10477
0.10399
0.10273
0.10163
0.10037
0.09912
0.09849
0.09865
0.09833
0.09755
0.09708
0.09645
0.09613
0.09598
0.09613
0.09613
0.09629
0.09613
0.09582
0.09582
0.09645
0.09645
0.09645
0.09613
0.09676
0.09676
0.09708
0.09660
0.09645
0.09598
0.09550
0.09503
0.09456
0.09409
0.09362
0.09315
0.09283
0.09268
0.09268
0.09268
0.09221
0.09221
0.09205
0.09236
0.09252
0.09252
0.09268
0.09331
0.09393
0.09503
0.09566
0.09645
0.09739
0.09833
0.09896
0.10006
0.10100
0.10163
0.10226
0.10210
0.10179
0.10163
0.10179
0.10242
0.10462
0.10619
0.10807
0.10964
0.11090
0.11215
0.11404
0.11561
0.11702
0.11844
0.11922
0.12048
0.12127
0.12268
0.12362
0.12504
0.12598
0.12692
0.12786
0.12771
0.12771
0.12739
0.12802
0.12833
0.12849
0.12881
0.12802
0.12786
0.12802
0.12755
0.12708
0.12676
0.12566
0.12692
0.12723
0.12739
0.12676
0.12708
0.12661
0.12598
0.12582
0.12519
0.12472
0.12378
0.12284
0.12237
0.12142
0.12032
0.12001
0.11922
0.11844
0.11718
0.11640
0.11577
0.11514
0.11435
0.11341
0.11200
0.11074
0.10980
0.10901
0.10870
0.10838
0.10807
0.10760
0.10713
0.10650
0.10587
0.10540
0.10462
0.10383
0.10336
0.10304
0.10273
0.10226
0.10179
0.10210
0.10194
0.10163
0.10242
0.10194
0.10257
0.10367
0.10540
0.10603
0.10697
0.10760
0.10838
0.10870
0.10933
0.10870
0.10886
0.10886
0.10838
0.10823
0.10854
0.10823
0.10870
0.10964
0.11074
0.11058
0.11090
0.11168
0.11215
0.11200
0.11215
0.11263
0.11263
0.11278
0.11278
0.11294
0.11278
0.11278
0.11294
0.11294
0.11310
0.11341
0.11341
0.11341
0.11341
0.11341
0.11247
0.11231
0.11200
0.11200
0.11247
0.11388
0.11498
0.11577
0.11655
0.11702
0.11734
0.11765
0.11702
0.11608
0.11545
0.11388
0.11215
0.11027
0.10964
0.10870
0.10713
0.10603
0.10477
0.10367
0.10304
0.10242
0.10163
0.10100
0.10085
0.10037
0.09959
0.09896
0.09849
0.09865
0.09880
0.09880
0.09865
0.09802
0.09786
0.09755
0.09739
0.09692
0.09629
0.09582
0.09519
0.09535
0.09582
0.09598
0.09692
0.09770
0.09817
0.09865
0.09959
0.09959
0.09990
0.09990
0.09990
0.09990
0.09975
0.09959
0.09975
0.09975
0.09975
0.09990
0.09975
0.09975
0.09959
0.10006
0.10022
0.10037
0.10053
0.10006
0.09912
0.09865
0.09833
0.09802
0.09708
0.09692
0.09676
0.09645
0.09660
0.09692
0.09723
0.09723
0.09708
0.09692
0.09629
0.09582
0.09519
0.09456
0.09378
0.09315
0.09315
0.09268
0.09252
0.09252
0.09221
0.09205
0.09189
0.09142
0.09158
0.09268
0.09472
0.09739
0.09927
0.10194
0.10226
0.10304
0.10383
0.10304
0.10446
0.10383
0.10399
0.10477
0.10430
0.10462
0.10556
0.10587
0.10587
0.10681
0.10838
0.10838
0.10948
0.10996
0.11058
0.11106
0.11074
0.10964
0.10744
0.10571
0.10462
0.10352
0.10289
0.10273
0.10320
0.10336
0.10336
0.10383
0.10430
0.10430
0.10462
0.10650
0.10713
0.10760
0.10791
0.10838
0.10870
0.10964
0.11027
0.11043
0.11090
0.11106
0.11153
0.11184
0.11200
0.11215
0.11200
0.11231
0.11263
0.11278
0.11294
0.11310
0.11341
0.11341
0.11341
0.11388
0.11435
0.11483
0.11561
0.11655
0.11687
0.11734
0.11765
0.11797
0.11891
0.11891
0.11922
0.11922
0.11860
0.11828
0.11875
0.11907
0.11985
0.12048
0.12079
0.12064
0.12189
0.12299
0.12425
0.12504
0.12504
0.12645
0.12739
0.12802
0.12896
0.12959
0.12990
0.13006
0.13116
0.13179
0.13258
0.13336
0.13367
0.13462
0.13446
0.13493
0.13556
0.13587
0.13682
0.13776
0.13760
0.13713
0.13697
0.13619
0.13650
0.13650
0.13587
0.13556
0.13477
0.13320
0.13352
0.13320
0.13179
0.13148
0.13085
0.12959
0.12928
0.12865
0.12708
0.12723
0.12661
0.12582
0.12613
0.12566
0.12582
0.12551
0.12488
0.12441
0.12331
0.12189
0.12001
0.11938
0.11844
0.11734
0.11577
0.11498
0.11404
0.11278
0.11231
0.11137
0.11153
0.11153
0.11137
0.11184
0.11168
0.11184
0.11090
0.11058
0.11027
0.10964
0.10933
0.10886
0.10776
0.10666
0.10634
0.10540
0.10462
0.10399
0.10336
0.10273
0.10147
0.10085
0.10085
0.10069
0.10053
0.10053
0.10069
0.10116
0.10085
0.09990
0.10006
0.10022
0.10069
0.10179
0.10320
0.10383
0.10493
0.10650
0.10713
0.10760
0.10823
0.10886
0.10933
0.10948
0.10933
0.10948
0.10948
0.10964
0.10964
0.10933
0.10886
0.10838
0.10807
0.10760
0.10807
0.10823
0.10807
0.10776
0.10729
0.10744
0.10760
0.10776
0.10807
0.10870
0.10838
0.10760
0.10760
0.10776
0.10838
0.10854
0.10933
0.11011
0.11058
0.11121
0.11278
0.11263
0.11294
0.11325
0.11325
0.11310
0.11294
0.11263
0.11231
0.11184
0.11121
0.11090
0.11106
0.11074
0.11106
0.11011
0.11027
0.10964
0.10980
0.10964
0.10980
0.10964
0.10948
0.10933
0.10870
0.10854
0.10791
0.10760
0.10729
0.10697
0.10697
0.10744
0.10776
0.10744
0.10760
0.10791
0.10933
0.10980
0.11153
0.11247
0.11341
0.11341
0.11451
0.11498
0.11545
0.11514
0.11435
0.11357
0.11263
0.11121
0.10917
0.10870
0.10744
0.10587
0.10540
0.10524
0.10509
0.10524
0.10556
0.10524
0.10524
0.10603
0.10776
0.10823
0.10838
0.10886
0.10917
0.10933
0.10948
0.10948
0.10917
0.10948
0.10901
0.10854
0.10791
0.10681
0.10571
0.10493
0.10414
0.10336
0.10273
0.10257
0.10242
0.10242
0.10242
0.10257
0.10304
0.10336
0.10446
0.10524
0.10603
0.10681
0.10791
0.10838
0.10933
0.11027
0.11090
0.11153
0.11215
0.11278
0.11325
0.11341
0.11325
0.11278
0.11247
0.11184
0.11090
0.10980
0.10870
0.10744
0.10619
0.10838
0.10964
0.11027
0.11137
0.11137
0.11184
0.11247
0.11231
0.11278
0.11341
0.11278
0.11200
0.11043
0.10948
0.10838
0.10823
0.10791
0.10760
0.10729
0.10729
0.10713
0.10666
0.10571
0.10509
0.10462
0.10414
0.10336
0.10273
0.10194
0.10132
0.10194
0.10163
0.10116
0.10100
0.10147
0.10163
0.10132
0.10147
0.10069
0.10100
0.10069
0.10037
0.10053
0.10179
0.10304
0.10462
0.10493
0.10634
0.10823
0.10901
0.11121
0.11310
0.11357
0.11357
0.11310
0.11263
0.11247
0.11215
0.11184
0.11137
0.11153
0.11373
0.11624
0.11828
0.11891
0.11954
0.11969
0.11922
0.11860
0.11907
0.11907
0.11875
0.11985
0.12095
0.12142
0.12174
0.12095
0.12095
0.12111
0.12111
0.12142
0.12174
0.12189
0.12252
0.12362
0.12394
0.12425
0.12409
0.12378
0.12378
0.12346
0.12394
0.12346
0.12315
0.12331
0.12362
0.12394
0.12425
0.12425
0.12425
0.12519
0.12566
0.12582
0.12488
0.12456
0.12456
0.12378
0.12394
0.12425
0.12504
0.12582
0.12629
0.12676
0.12708
0.12755
0.12802
0.12818
0.12818
0.12865
0.12896
0.12833
0.12896
0.12943
0.12990
0.13038
0.13116
0.13132
0.13195
0.13210
0.13242
0.13305
0.13336
0.13352
0.13336
0.13320
0.13320
0.13305
0.13305
0.13320
0.13320
0.13320
0.13415
0.13399
0.13446
0.13367
0.13367
0.13336
0.13383
0.13415
0.13305
0.13226
0.13195
0.13148
0.13069
0.13022
0.13022
0.12990
0.12990
0.12943
0.12896
0.12881
0.12865
0.12849
0.12833
0.12786
0.12786
0.12755
0.12849
0.12912
0.12990
0.13148
0.13289
0.13477
0.13603
0.13682
0.13807
0.13933
0.13980
0.13980
0.13949
0.13949
0.13917
0.13964
0.13917
0.13917
0.13949
0.13949
0.13949
0.13964
0.13964
0.13980
0.13996
0.13996
0.13980
0.13996
0.14012
0.14059
0.14090
0.14106
0.14137
0.14137
0.14200
0.14216
0.14200
0.14216
0.14231
0.14231
0.14231
0.14200
0.14169
0.14137
0.14121
0.14137
0.14153
0.14169
0.14200
0.14200
0.14247
0.14216
0.14231
0.14216
0.14200
0.14059
0.14074
0.14153
0.14153
0.14184
0.14184
0.14200
0.14310
0.14357
0.14279
0.14231
0.14200
0.14153
0.14137
0.14059
0.13996
0.13902
0.13776
0.13666
0.13650
0.13587
0.13509
0.13446
0.13415
0.13383
0.13367
0.13352
0.13336
0.13352
0.13399
0.13446
0.13399
0.13352
0.13399
0.13383
0.13336
0.13305
0.13336
0.13352
0.13415
0.13352
0.13367
0.13320
0.13320
0.13273
0.13242
0.13132
0.13148
0.13069
0.13100
0.13053
0.13022
0.13006
0.13006
0.13006
0.12959
0.12959
0.12990
0.13022
0.13022
0.12990
0.12943
0.12896
0.12849
0.12896
0.12912
0.12896
0.12896
0.12912
0.12912
0.12881
0.12881
0.12896
0.12833
0.12723
0.12708
0.12692
0.12676
0.12661
0.12708
0.12708
0.12708
0.12661
0.12582
0.12566
0.12629
0.12645
0.12629
0.12661
0.12708
0.12692
0.12645
0.12582
0.12551
0.12551
0.12504
0.12519
0.12504
0.12519
0.12566
0.12566
0.12629
0.12676
0.12613
0.12535
0.12519
0.12441
0.12488
0.12488
0.12488
0.12519
0.12535
0.12504
0.12535
0.12566
0.12551
0.12535
0.12535
0.12551
0.12519
0.12566
0.12535
0.12535
0.12519
0.12551
0.12598
0.12629
0.12661
0.12676
0.12692
0.12708
0.12739
0.12771
0.12786
0.12802
0.12818
0.12865
0.12943
0.12959
0.12990
0.13038
0.13069
0.13100
0.13132
0.13195
0.13179
0.13195
0.13210
0.13226
0.13116
0.13116
0.13038
0.13116
0.13085
0.13069
0.13100
0.13069
0.13022
0.13006
0.13022
0.12943
0.12896
0.12959
0.13038
0.13132
0.13320
0.13430
0.13509
0.13509
0.13540
0.13603
0.13635
0.13603
0.13603
0.13509
0.13493
0.13383
0.13415
0.13493
0.13493
0.13477
0.13477
0.13509
0.13399
0.13415
0.13399
0.13415
0.13430
0.13446
0.13462
0.13477
0.13556
0.13572
0.13635
0.13682
0.13713
0.13729
0.13744
0.13807
0.13839
0.13792
0.13760
0.13713
0.13682
0.13635
0.13635
0.13619
0.13650
0.13666
0.13697
0.13776
0.13760
0.13697
0.13807
0.13823
0.13886
0.13854
0.13870
0.13964
0.14012
0.14012
0.13980
0.13964
0.13996
0.14043
0.14074
0.14121
0.14121
0.14153
0.14153
0.14153
0.14169
0.14247
0.14326
0.14404
0.14436
0.14561
0.14577
0.14671
0.14687
0.14765
0.14797
0.14781
0.14860
0.14891
0.14891
0.14875
0.14923
0.14954
0.15001
0.15033
0.15048
0.15064
0.15064
0.15064
0.15064
0.15095
0.15111
0.15142
0.15221
0.15284
0.15362
0.15425
0.15488
0.15472
0.15472
0.15488
0.15519
0.15582
0.15645
0.15708
0.15739
0.15818
0.15944
0.16054
0.16132
0.16085
0.16195
0.16226
0.16242
0.16163
0.16132
0.16116
0.16069
0.16054
0.15991
0.15912
0.15834
0.15739
0.15645
0.15535
0.15441
0.15315
0.15300
0.15174
0.15080
0.15048
0.14970
0.14938
0.14875
0.14813
0.14765
0.14671
0.14561
0.14467
0.14404
0.14326
0.14247
0.14106
0.14012
0.13854
0.13744
0.13682
0.13603
0.13556
0.13540
0.13509
0.13462
0.13462
0.13415
0.13399
0.13320
0.13289
0.13320
0.13273
0.13258
0.13258
0.13273
0.13258
0.13305
0.13336
0.13367
0.13462
0.13525
0.13635
0.13713
0.13776
0.13807
0.13870
0.13870
0.13980
0.14074
0.14184
0.14263
0.14326
0.14357
0.14451
0.14514
0.14498
0.14561
0.14593
0.14640
0.14671
0.14703
0.14734
0.14765
0.14828
0.14891
0.14954
0.15017
0.15080
0.15142
0.15174
0.15190
0.15252
0.15205
0.15190
0.15111
0.15127
0.15095
0.15080
0.15048
0.15033
0.15017
0.14985
0.14970
0.14985
0.14954
0.14923
0.14891
0.14891
0.14891
0.14860
0.14860
0.14860
0.14860
0.14875
0.14875
0.14923
0.14954
0.14970
0.14954
0.14970
0.14954
0.14970
0.14985
0.14970
0.14954
0.14954
0.14938
0.14938
0.14923
0.14923
0.14923
0.14938
0.14954
0.14985
0.15048
0.15048
0.15080
0.15080
0.15127
0.15174
0.15127
0.15001
0.14970
0.14844
0.14860
0.14781
0.14813
0.14734
0.14671
0.14624
0.14577
0.14561
0.14451
0.14404
0.14294
0.14279
0.14184
0.14137
0.14043
0.13949
0.13902
0.13886
0.13854
0.13823
0.13807
0.13792
0.13760
0.13776
0.13776
0.13776
0.13776
0.13713
0.13682
0.13729
0.13744
0.13792
0.13792
0.13792
0.13792
0.13760
0.13744
0.13697
0.13666
0.13650
0.13666
0.13697
0.13697
0.13729
0.13744
0.13760
0.13697
0.13650
0.13682
0.13666
0.13650
0.13697
0.13713
0.13713
0.13697
0.13603
0.13587
0.13540
0.13462
0.13446
0.13399
0.13367
0.13305
0.13258
0.13258
0.13226
0.13195
0.13179
0.13163
0.13179
0.13195
0.13179
0.13210
0.13226
0.13242
0.13258
0.13305
0.13305
0.13352
0.13367
0.13399
0.13446
0.13477
0.13493
0.13525
0.13525
0.13540
0.13509
0.13509
0.13509
0.13509
0.13572
0.13540
0.13540
0.13556
0.13540
0.13525
0.13509
0.13462
0.13430
0.13415
0.13367
0.13320
0.13273
0.13226
0.13320
0.13446
0.13446
0.13525
0.13572
0.13603
0.13666
0.13666
0.13666
0.13682
0.13682
0.13682
0.13650
0.13619
0.13603
0.13729
0.13744
0.13760
0.13744
0.13713
0.13744
0.13744
0.13744
0.13744
0.13729
0.13666
0.13635
0.13587
0.13556
0.13556
0.13556
0.13556
0.13556
0.13556
0.13556
0.13556
0.13540
0.13525
0.13540
0.13525
0.13697
0.13525
0.13556
0.13556
0.13556
0.13619
0.13619
0.13666
0.13650
0.13603
0.13525
0.13430
0.13305
0.13069
0.12928
0.12802
0.12708
0.12629
0.12582
0.12582
0.12551
0.12566
0.12551
0.12551
0.12566
0.12629
0.12692
0.12786
0.12818
0.12881
0.12912
0.12975
0.13022
0.12990
0.12990
0.13006
0.12943
0.12881
0.12786
0.12692
0.12613
0.12519
0.12425
0.12284
0.12158
0.12048
0.11891
0.11844
0.11860
0.11781
0.11781
0.11828
0.11907
0.11969
0.11954
0.11938
0.11938
0.11985
0.12001
0.12001
0.12017
0.12048
0.12064
0.12095
0.12079
0.12048
0.12032
0.12079
0.12095
0.12111
0.12142
0.12205
0.12284
0.12346
0.12346
0.12331
0.12331
0.12409
0.12488
0.12582
0.12598
0.12661
0.12771
0.12786
0.12833
0.12865
0.12975
0.13038
0.13100
0.13132
0.13163
0.13148
0.13100
0.13148
0.13132
0.13163
0.13242
0.13258
0.13383
0.13446
0.13462
0.13556
0.13587
0.13744
0.13807
0.13902
0.13933
0.13933
0.13902
0.13964
0.13964
0.13996
0.14059
0.14121
0.14153
0.14231
0.14279
0.14326
0.14357
0.14420
0.14451
0.14467
0.14530
0.14593
0.14656
0.14703
0.14750
0.14781
0.14813
0.14844
0.14875
0.14907
0.14970
0.15001
0.15080
0.15095
0.15127
0.15174
0.15268
0.15300
0.15300
0.15347
0.15362
0.15410
0.15457
0.15457
0.15472
0.15472
0.15551
0.15567
0.15582
0.15551
0.15535
0.15551
0.15567
0.15582
0.15567
0.15551
0.15519
0.15488
0.15441
0.15394
0.15347
0.15268
0.15205
0.15158
0.15142
0.15158
0.15158
0.15142
0.15111
0.15033
0.14938
0.14891
0.14813
0.14828
0.14765
0.14734
0.14750
0.14703
0.14687
0.14608
0.14577
0.14561
0.14546
0.14514
0.14483
0.14530
0.14483
0.14420
0.14373
0.14357
0.14388
0.14373
0.14436
0.14404
0.14388
0.14420
0.14326
0.14294
0.14231
0.14216
0.14074
0.13996
0.13839
0.13540
0.13273
0.13038
0.12912
0.12771
0.12613
0.12472
0.12394
0.12299
0.12284
0.12268
0.12284
0.12252
0.12237
0.12205
0.12189
0.12142
0.12127
0.12174
0.12189
0.12221
0.12268
0.12268
0.12394
0.12598
0.12613
0.12629
0.12629
0.12504
0.12205
0.12174
0.11969
0.11922
0.11781
0.11624
0.11561
0.11483
0.11420
0.11341
0.11263
0.11153
0.11106
0.11153
0.11137
0.11106
0.11074
0.11058
0.11043
0.10996
0.10933
0.10854
0.10807
0.10760
0.10681
0.10571
0.10493
0.10446
0.10352
0.10289
0.10242
0.10194
0.10116
0.10037
0.09975
0.09927
0.09865
0.09802
0.09676
0.09660
0.09598
0.09723
0.09802
0.09786
0.09692
0.09645
0.09613
0.09692
0.09723
0.09755
0.09770
0.09770
0.09770
0.09802
0.09802
0.09786
0.09786
0.09770
0.09802
0.09817
0.09770
0.09770
0.09755
0.09770
0.09739
0.09645
0.09598
0.09582
0.09598
0.09535
0.09519
0.09472
0.09472
0.09472
0.09582
0.09708
0.10163
0.10477
0.10713
0.11137
0.11325
0.11404
0.11687
0.11860
0.12127
0.12409
0.12535
0.12708
0.12833
0.12928
0.12975
0.13022
0.13038
0.13116
0.13273
0.13289
0.13320
0.13273
0.13289
0.13258
0.13242
0.13289
0.13462
0.13635
0.13697
0.13697
0.13713
0.13729
0.13744
0.13776
0.13854
0.13854
0.13933
0.13917
0.13980
0.14012
0.14121
0.14169
0.14121
0.14074
0.14090
0.14137
0.14184
0.14137
0.14090
0.14090
0.14090
0.14090
0.14106
0.14121
0.14106
0.14090
0.14090
0.14169
0.14216
0.14216
0.14231
0.14231
0.14231
0.14279
0.14326
0.14310
0.14373
0.14341
0.14341
0.14357
0.14294
0.14341
0.14247
0.14326
0.14247
0.14184
0.14184
0.14169
0.14137
0.14121
0.14106
0.13996
0.13917
0.13902
0.13776
0.13697
0.13666
0.13666
0.13650
0.13572
0.13525
0.13493
0.13462
0.13446
0.13415
0.13446
0.13415
0.13587
0.13635
0.13619
0.13603
0.13619
0.13635
0.13697
0.13713
0.13635
0.13697
0.13682
0.13697
0.13729
0.13949
0.13933
0.13917
0.13917
0.13870
0.13917
0.13917
0.13917
0.13933
0.13949
0.13886
0.13839
0.13870
0.13870
0.13854
0.13823
0.13839
0.13870
0.13886
0.13886
0.13917
0.13964
0.13949
0.13949
0.13996
0.13996
0.14027
0.14106
0.14169
0.14200
0.14247
0.14294
0.14341
0.14404
0.14451
0.14483
0.14498
0.14530
0.14561
0.14608
0.14656
0.14671
0.14718
0.14734
0.14750
0.14797
0.14828
0.14860
0.14891
0.14923
0.14970
0.15001
0.15017
0.15080
0.15080
0.15033
0.15064
0.15080
0.15080
0.15158
0.15174
0.15174
0.15111
0.15064
0.15001
0.14923
0.14844
0.14860
0.14844
0.14813
0.14718
0.14687
0.14608
0.14561
0.14498
0.14483
0.14420
0.14326
0.14231
0.14153
0.14074
0.13964
0.13902
0.13792
0.13729
0.13744
0.13697
0.13697
0.13729
0.13933
0.14059
0.14106
0.14106
0.14059
0.14027
0.14027
0.14027
0.14074
0.14106
0.14106
0.14121
0.14137
0.14121
0.14074
0.14059
0.14027
0.13996
0.13964
0.13933
0.13917
0.13917
0.13886
0.13854
0.13886
0.13870
0.13823
0.13807
0.13776
0.13776
0.13792
0.13729
0.13760
0.13823
0.13886
0.13902
0.13980
0.13949
0.13980
0.13964
0.13964
0.13933
0.13933
0.13902
0.13933
0.13949
0.13980
0.13996
0.13996
0.13980
0.13996
0.13964
0.13949
0.13886
0.13917
0.13949
0.13980
0.14059
0.14059
0.14090
0.14106
0.14074
0.14106
0.14074
0.14090
0.14121
0.14121
0.14090
0.14027
0.14012
0.13996
0.13996
0.13980
0.13917
0.13886
0.13839
0.13823
0.13823
0.13776
0.13729
0.13713
0.13682
0.13635
0.13603
0.13587
0.13572
0.13572
0.13556
0.13556
0.13556
0.13572
0.13587
0.13572
0.13572
0.13556
0.13572
0.13572
0.13540
0.13556
0.13587
0.13587
0.13619
0.13682
0.13744
0.13760
0.13776
0.13792
0.13839
0.13854
0.13870
0.13839
0.13839
0.13823
0.13744
0.13697
0.13666
0.13619
0.13572
0.13556
0.13509
0.13477
0.13415
0.13336
0.13320
0.13289
0.13320
0.13367
0.13367
0.13383
0.13367
0.13367
0.13305
0.13320
0.13305
0.13336
0.13336
0.13336
0.13336
0.13289
0.13258
0.13210
0.13148
0.13085
0.13085
0.13053
0.13038
0.13022
0.13006
0.12990
0.12959
0.12928
0.12912
0.12896
0.12881
0.12849
0.12818
0.12802
0.12786
0.12771
0.12755
0.12723
0.12692
0.12645
0.12535
0.12566
0.12598
0.12598
0.12629
0.12613
0.12723
0.12849
0.12896
0.12990
0.13069
0.13069
0.13100
0.13069
0.13022
0.13069
0.13069
0.13069
0.13038
0.13053
0.12959
0.12865
0.12802
0.12802
0.12786
0.12833
0.12786
0.12786
0.12896
0.12849
0.12818
0.12833
0.12849
0.12849
0.12849
0.12818
0.12771
0.12771
0.12771
0.12786
0.12818
0.12818
0.12818
0.12786
0.12755
0.12755
0.12708
0.12645
0.12613
0.12598
0.12613
0.12566
0.12551
0.12504
0.12488
0.12488
0.12504
0.12488
0.12472
0.12456
0.12441
0.12441
0.12409
0.12409
0.12378
0.12362
0.12362
0.12362
0.12409
0.12441
0.12441
0.12441
0.12456
0.12456
0.12472
0.12488
0.12551
0.12613
0.12629
0.12661
0.12723
0.12771
0.12849
0.12912
0.12943
0.12990
0.13038
0.13132
0.13195
0.13210
0.13226
0.13320
0.13289
0.13336
0.13320
0.13352
0.13367
0.13415
0.13399
0.13446
0.13462
0.13493
0.13493
0.13446
0.13383
0.13430
0.13477
0.13446
0.13462
0.13415
0.13367
0.13320
0.13352
0.13273
0.13273
0.13258
0.13210
0.13226
0.13148
0.13242
0.13226
0.13195
0.13210
0.13273
0.13305
0.13352
0.13367
0.13399
0.13415
0.13446
0.13477
0.13493
0.13477
0.13509
0.13525
0.13540
0.13572
0.13603
0.13650
0.13666
0.13682
0.13713
0.13729
0.13744
0.13792
0.13823
0.13854
0.13886
0.13917
0.13933
0.13933
0.13949
0.13949
0.13964
0.13980
0.14012
0.14043
0.14074
0.14106
0.14106
0.14121
0.14090
0.14090
0.14106
0.14106
0.14106
0.14074
0.14090
0.14121
0.14137
0.14153
0.14153
0.14184
0.14169
0.14200
0.14169
0.14121
0.14121
0.14090
0.14090
0.14043
0.14027
0.14043
0.14074
0.14027
0.14012
0.13964
0.13902
0.13902
0.13854
0.13823
0.13839
0.13839
0.13902
0.13854
0.13870
0.13839
0.13807
0.13760
0.13666
0.13587
0.13540
0.13493
0.13509
0.13477
0.13462
0.13415
0.13776
0.13713
0.13807
0.13823
0.13760
0.13823
0.13807
0.13823
0.13729
0.13572
0.13587
0.13430
0.13430
0.13320
0.13226
0.13053
0.12833
0.12786
0.12598
0.12535
0.12425
0.12315
0.12221
0.12174
0.12079
0.11969
0.11938
0.11891
0.11750
0.11687
0.11640
0.11592
0.11530
0.11404
0.11373
0.11373
0.11388
0.11325
0.11325
0.11341
0.11388
0.11483
0.11530
0.11545
0.11561
0.11545
0.11514
0.11498
0.11451
0.11404
0.11373
0.11310
0.11231
0.11184
0.11121
0.11027
0.10964
0.10933
0.10886
0.10854
0.10838
0.10823
0.10791
0.10760
0.10744
0.10713
0.10729
0.10791
0.10823
0.10854
0.10854
0.10823
0.10823
0.10807
0.10791
0.10791
0.10776
0.10744
0.10729
0.10666
0.10634
0.10556
0.10493
0.10414
0.10336
0.10257
0.10210
0.10147
0.10132
0.10085
0.10053
0.10037
0.10037
0.10037
0.10006
0.09959
0.09943
0.09975
0.09975
0.09990
0.10006
0.09959
0.09912
0.09896
0.09833
0.09755
0.09708
0.09708
0.09660
0.09660
0.09660
0.09629
0.09582
0.09598
0.09613
0.09550
0.09472
0.09456
0.09456
0.09409
0.09409
0.09393
0.09393
0.09425
0.09393
0.09378
0.09378
0.09378
0.09409
0.09425
0.09456
0.09488
0.09566
0.09660
0.09739
0.09833
0.10006
0.10242
0.10383
0.10446
0.10477
0.10493
0.10619
0.10760
0.10807
0.10744
0.10838
0.10933
0.10996
0.11058
0.11074
0.11200
0.11231
0.11325
0.11357
0.11420
0.11530
0.11608
0.11655
0.11687
0.11734
0.11844
0.11875
0.11969
0.12001
0.12048
0.12111
0.12284
0.12346
0.12425
0.12519
0.12645
0.12708
0.12818
0.12896
0.13006
0.13100
0.13148
0.13226
0.13289
0.13273
0.13367
0.13430
0.13477
0.13540
0.13603
0.13635
0.13650
0.13760
0.13792
0.13854
0.13933
0.13980
0.14027
0.14043
0.14059
0.14121
0.14200
0.14247
0.14294
0.14357
0.14420
0.14436
0.14467
0.14498
0.14577
0.14608
0.14608
0.14671
0.14765
0.14860
0.14860
0.14797
0.14828
0.14750
0.14734
0.14718
0.14671
0.14608
0.14546
0.14467
0.14467
0.14467
0.14498
0.14467
0.14451
0.14451
0.14436
0.14436
0.14498
0.14530
0.14530
0.14561
0.14577
0.14608
0.14593
0.14640
0.14640
0.14608
0.14577
0.14577
0.14608
0.14640
0.14703
0.14703
0.14734
0.14765
0.14797
0.14828
0.14781
0.14797
0.14813
0.14813
0.14813
0.14844
0.14875
0.14923
0.14970
0.15001
0.15033
0.15048
0.15080
0.15080
0.15111
0.15127
0.15142
0.15142
0.15095
0.15095
0.15080
0.15048
0.15017
0.15001
0.14938
0.14844
0.14813
0.14781
0.14781
0.14734
0.14718
0.14734
0.14734
0.14718
0.14734
0.14687
0.14656
0.14624
0.14577
0.14546
0.14498
0.14467
0.14451
0.14436
0.14436
0.14420
0.14404
0.14404
0.14420
0.14420
0.14404
0.14388
0.14357
0.14357
0.14326
0.14279
0.14231
0.14200
0.14137
0.14106
0.14059
0.14027
0.13996
0.13964
0.13917
0.13870
0.13823
0.13776
0.13744
0.13713
0.13682
0.13666
0.13635
0.13635
0.13619
0.13603
0.13587
0.13572
0.13619
0.13713
0.13823
0.13886
0.13980
0.14012
0.14059
0.14074
0.14121
0.14169
0.14200
0.14263
0.14247
0.14247
0.14231
0.14279
0.14294
0.14326
0.14357
0.14388
0.14373
0.14373
0.14404
0.14420
0.14436
0.14451
0.14436
0.14451
0.14451
0.14451
0.14467
0.14467
0.14467
0.14483
0.14498
0.14451
0.14420
0.14436
0.14436
0.14436
0.14467
0.14436
0.14420
0.14404
0.14467
0.14498
0.14498
0.14483
0.14436
0.14483
0.14530
0.14498
0.14498
0.14546
0.14498
0.14514
0.14483
0.14514
0.14530
0.14514
0.14498
0.14514
0.14514
0.14498
0.14498
0.14498
0.14498
0.14530
0.14530
0.14530
0.14530
0.14561
0.14608
0.14608
0.14593
0.14608
0.14577
0.14577
0.14530
0.14546
0.14530
0.14561
0.14530
0.14514
0.14451
0.14498
0.14498
0.14498
0.14483
0.14483
0.14404
0.14388
0.14247
0.14310
0.14247
0.14106
0.13933
0.13823
0.13713
0.13446
0.13210
0.13116
0.13053
0.13022
0.13038
0.13038
0.12990
0.13022
0.13148
0.13242
0.13226
0.13210
0.13210
0.13226
0.13210
0.13195
0.13195
0.13148
0.13100
0.13038
0.12928
0.12802
0.12661
0.12535
0.12409
0.12252
0.12111
0.11954
0.11844
0.11750
0.11687
0.11655
0.11640
0.11655
0.11687
0.11750
0.11860
0.11969
0.12048
0.12174
0.12237
0.12268
0.12299
0.12331
0.12331
0.12331
0.12331
0.12315
0.12284
0.12221
0.12174
0.12079
0.11969
0.11860
0.11734
0.11592
0.11483
0.11325
0.11231
0.11011
0.10838
0.10713
0.10603
0.10556
0.10493
0.10383
0.10289
0.10414
0.10540
0.10587
0.10666
0.10587
0.10493
0.10352
0.10352
0.10242
0.10194
0.10100
0.09943
0.09896
0.09770
0.09692
0.09613
0.09535
0.09409
0.09331
0.09221
0.09079
0.09095
0.09126
0.09126
0.09111
0.09095
0.09032
0.09063
0.09063
0.09079
0.09095
0.09126
0.09173
0.09252
0.09299
0.09331
0.09472
0.09645
0.09770
0.09849
0.09927
0.10053
0.10100
0.10289
0.10603
0.10886
0.10901
0.11027
0.11074
0.11153
0.11184
0.11247
0.11310
0.11404
0.11451
0.11467
0.11545
0.11577
0.11561
0.11640
0.11608
0.11640
0.11608
0.11592
0.11545
0.11483
0.11483
0.11530
0.11592
0.11592
0.11577
0.11577
0.11592
0.11577
0.11530
0.11498
0.11483
0.11451
0.11435
0.11514
0.11577
0.11655
0.11718
0.11765
0.11797
0.11812
0.11828
0.11844
0.11860
0.11985
0.12032
0.12079
0.12127
0.12174
0.12221
0.12268
0.12315
0.12331
0.12331
0.12315
0.12284
0.12268
0.12268
0.12315
0.12315
0.12315
0.12315
0.12331
0.12346
0.12409
0.12441
0.12504
0.12504
0.12504
0.12425
0.12362
0.12284
0.12237
0.12237
0.12284
0.12362
0.12346
0.12378
0.12425
0.12425
0.12409
0.12378
0.12394
0.12378
0.12409
0.12409
0.12409
0.12394
0.12425
0.12425
0.12456
0.12456
0.12456
0.12472
0.12488
0.12504
0.12566
0.12629
0.12708
0.12771
0.12818
0.12881
0.12896
0.12881
0.12896
0.13006
0.13006
0.13022
0.13069
0.13116
0.13148
0.13179
0.13179
0.13195
0.13210
0.13226
0.13226
0.13242
0.13305
0.13352
0.13367
0.13383
0.13399
0.13430
0.13415
0.13446
0.13446
0.13477
0.13493
0.13540
0.13556
0.13525
0.13525
0.13525
0.13509
0.13477
0.13446
0.13415
0.13399
0.13415
0.13399
0.13383
0.13367
0.13367
0.13367
0.13367
0.13320
0.13305
0.13289
0.13258
0.13273
0.13195
0.13116
0.13038
0.12943
0.12786
0.12739
0.12676
0.12613
0.12488
0.12441
0.12409
0.12299
0.12252
0.12189
0.12127
0.12111
0.12032
0.12032
0.12001
0.11969
0.11954
0.11907
0.11812
0.11750
0.11671
0.11624
0.11592
0.11530
0.11545
0.11545
0.11530
0.11467
0.11451
0.11451
0.11404
0.11388
0.11373
0.11357
0.11310
0.11278
0.11247
0.11215
0.11168
0.11137
0.11137
0.11121
0.11121
0.11121
0.11153
0.11153
0.11200
0.11247
0.11278
0.11310
0.11278
0.11247
0.11215
0.11247
0.11263
0.11263
0.11247
0.11231
0.11215
0.11215
0.11231
0.11247
0.11373
0.11404
0.11467
0.11514
0.11561
0.11592
0.11671
0.11797
0.11891
0.11969
0.12032
0.12095
0.12252
0.12346
0.12409
0.12472
0.12566
0.12613
0.12692
0.12755
0.12802
0.12833
0.12849
0.12928
0.12975
0.13006
0.13038
0.13069
0.13132
0.13195
0.13258
0.13289
0.13320
0.13336
0.13493
0.13509
0.13493
0.13509
0.13525
0.13525
0.13509
0.13556
0.13477
0.13446
0.13446
0.13446
0.13446
0.13415
0.13367
0.13367
0.13336
0.13305
0.13305
0.13320
0.13320
0.13336
0.13352
0.13367
0.13352
0.13367
0.13352
0.13352
0.13367
0.13352
0.13383
0.13415
0.13430
0.13446
0.13509
0.13509
0.13493
0.13477
0.13477
0.13446
0.13446
0.13477
0.13462
0.13462
0.13509
0.13587
0.13587
0.13540
0.13525
0.13556
0.13666
0.13697
0.13493
0.13462
0.13320
0.13273
0.13195
0.13116
0.12975
0.12881
0.12755
0.12723
0.12519
0.12394
0.12111
0.11969
0.11750
0.11530
0.11388
0.11231
0.11137
0.11027
0.10964
0.10933
0.10886
0.10807
0.10744
0.10729
0.10666
0.10619
0.10603
0.10603
0.10587
0.10556
0.10556
0.10540
0.10540
0.10524
0.10509
0.10493
0.10462
0.10430
0.10414
0.10383
0.10352
0.10367
0.10352
0.10367
0.10367
0.10336
0.10304
0.10273
0.10257
0.10210
0.10147
0.10100
0.10069
0.10069
0.10100
0.10116
0.10132
0.10163
0.10194
0.10273
0.10273
0.10257
0.10273
0.10226
0.10210
0.10210
0.10210
0.10194
0.10179
0.10179
0.10179
0.10163
0.10069
0.09959
0.09880
0.09817
0.09755
0.09708
0.09660
0.09566
0.09393
0.09221
0.09126
0.09142
0.09189
0.09142
0.09048
0.09016
0.08859
0.08749
0.08671
0.08639
0.08655
0.08624
0.08529
0.08435
0.08372
0.08262
0.08325
0.08372
0.08404
0.08435
0.08404
0.08498
0.08467
0.08419
0.08310
0.08310
0.08262
0.08184
0.08090
0.08058
0.07980
0.07948
0.07917
0.07807
0.07854
0.07885
0.07964
0.07933
0.07948
0.07870
0.07870
0.08027
0.08152
0.08184
0.08231
0.08262
0.08357
0.08372
0.08310
0.08278
0.08404
0.08577
0.08592
0.08545
0.08514
0.08577
0.08592
0.08514
0.08482
0.08577
0.08624
0.08718
0.08828
0.08734
0.08906
0.08985
0.09126
0.09299
0.09472
0.09645
0.09708
0.09896
0.10069
0.10336
0.10571
0.10807
0.10964
0.11090
0.11231
0.11341
0.11404
0.11498
0.11655
0.11765
0.11907
0.11985
0.12079
0.12205
0.12299
0.12346
0.12409
0.12456
0.12551
0.12598
0.12645
0.12676
0.12708
0.12755
0.12802
0.12833
0.12865
0.12912
0.12928
0.13163
0.13226
0.13383
0.13367
0.13320
0.13226
0.13195
0.13132
0.13163
0.13226
0.13242
0.13273
0.13273
0.13289
0.13289
0.13367
0.13415
0.13430
0.13446
0.13477
0.13462
0.13525
0.13572
0.13587
0.13603
0.13603
0.13603
0.13603
0.13619
0.13682
0.13729
0.13760
0.13792
0.13839
0.13839
0.13854
0.13964
0.13980
0.14090
0.14059
0.13980
0.13996
0.14043
0.14106
0.14137
0.14184
0.14279
0.14357
0.14388
0.14451
0.14514
0.14577
0.14640
0.14687
0.14703
0.14687
0.14624
0.14530
0.14577
0.14624
0.14640
0.14593
0.14593
0.14593
0.14624
0.14624
0.14624
0.14608
0.14593
0.14593
0.14608
0.14608
0.14593
0.14546
0.14577
0.14624
0.14577
0.14624
0.14640
0.14546
0.14530
0.14530
0.14514
0.14483
0.14483
0.14483
0.14451
0.14357
0.14310
0.14216
0.14200
0.14106
0.14027
0.13964
0.13854
0.13760
0.13729
0.13682
0.13635
0.13603
0.13587
0.13603
0.13603
0.13619
0.13635
0.13619
0.13635
0.13666
0.13682
0.13697
0.13682
0.13682
0.13682
0.13682
0.13713
0.13744
0.13760
0.13776
0.13776
0.13744
0.13744
0.13760
0.13760
0.13760
0.13792
0.13807
0.13807
0.13839
0.13854
0.13870
0.13870
0.13870
0.13854
0.13870
0.13902
0.13823
0.13807
0.13760
0.13776
0.13760
0.13729
0.13760
0.13776
0.13729
0.13650
0.13650
0.13572
0.13493
0.13383
0.13367
0.13305
0.13289
0.13383
0.13509
0.13525
0.13525
0.13509
0.13493
0.13430
0.13399
0.13367
0.13367
0.13320
0.13305
0.13289
0.13289
0.13305
0.13289
0.13226
0.13195
0.13148
0.13148
0.13132
0.13085
0.13022
0.13053
0.13038
0.13006
0.13069
0.13053
0.13085
0.13132
0.13148
0.13148
0.13148
0.13226
0.13210
0.13195
0.13210
0.13273
0.13258
0.13226
0.13195
0.13163
0.13163
0.13179
0.13179
0.13195
0.13226
0.13226
0.13242
0.13242
0.13242
0.13226
0.13210
0.13179
0.13163
0.13163
0.13163
0.13179
0.13210
0.13242
0.13273
0.13305
0.13352
0.13477
0.13572
0.13603
0.13729
0.13713
0.13854
0.13886
0.13902
0.13996
0.14012
0.14043
0.14090
0.14106
0.14106
0.14090
0.14043
0.14043
0.14090
0.14106
0.14106
0.14106
0.14090
0.14059
0.14027
0.14027
0.14012
0.14043
0.14090
0.14090
0.14106
0.14231
0.14279
0.14326
0.14404
0.14436
0.14436
0.14373
0.14373
0.14388
0.14373
0.14357
0.14373
0.14404
0.14388
0.14341
0.14294
0.14216
0.14137
0.14137
0.14106
0.14074
0.14043
0.13980
0.13949
0.13933
0.13902
0.13886
0.13854
0.13760
0.13729
0.13713
0.13713
0.13697
0.13744
0.13744
0.13760
0.13744
0.13760
0.13823
0.13870
0.13902
0.13933
0.13949
0.13996
0.14059
0.14059
0.14106
0.14153
0.14216
0.14279
0.14310
0.14310
0.14341
0.14373
0.14436
0.14577
0.14656
0.14813
0.14954
0.15017
0.15017
0.14970
0.14970
0.14938
0.14875
0.14734
0.14498
0.14326
0.14121
0.14059
0.14012
0.13902
0.13949
0.13949
0.14043
0.14216
0.14357
0.14483
0.14451
0.14498
0.14498
0.14546
0.14608
0.14671
0.14750
0.14813
0.14907
0.15048
0.15111
0.15142
0.15158
0.15158
0.15158
0.15127
0.15064
0.14985
0.14907
0.14860
0.14797
0.14734
0.14687
0.14656
0.14624
0.14624
0.14671
0.14718
0.14734
0.14765
0.14828
0.14875
0.14954
0.14985
0.15064
0.15174
0.15237
0.15268
0.15268
0.15237
0.15190
0.15142
0.15017
0.14923
0.14813
0.14718
0.14624
0.14546
0.14467
0.14420
0.14357
0.14279
0.14231
0.14200
0.14137
0.14090
0.14043
0.14027
0.13980
0.13964
0.13933
0.13902
0.13886
0.13886
0.13902
0.13917
0.13949
0.14012
0.14027
0.14027
0.14074
0.14153
0.14263
0.14373
0.14546
0.14703
0.14860
0.14970
0.15033
0.15080
0.15174
0.15268
0.15331
0.15457
0.15598
0.15692
0.15834
0.15944
0.16116
0.16242
0.16321
0.16321
0.16321
0.16321
0.16258
0.16226
0.16179
0.16132
0.16132
0.16179
0.16085
0.15944
0.15739
0.15724
0.15677
0.15661
0.15645
0.15661
0.15629
0.15582
0.15457
0.15362
0.15347
0.15315
0.15315
0.15315
0.15362
0.15237
0.15504
0.15551
0.15629
0.15598
0.15629
0.15551
0.15614
0.15551
0.15488
0.15315
0.15205
0.15095
0.15001
0.14875
0.14687
0.14577
0.14514
0.14373
0.14294
0.14169
0.14121
0.13902
0.13823
0.13682
0.13744
0.13587
0.13556
0.13556
0.13556
0.13635
0.13619
0.13682
0.13697
0.13635
0.13587
0.13587
0.13603
0.13525
0.13446
0.13367
0.13336
0.13273
0.13305
0.13289
0.13352
0.13352
0.13367
0.13289
0.13195
0.13116
0.13053
0.12975
0.12912
0.12865
0.12802
0.12818
0.12818
0.12802
0.12786
0.12771
0.12739
0.12723
0.12723
0.12739
0.12786
0.12755
0.12661
0.12441
0.12362
0.12315
0.12252
0.12064
0.11875
0.11812
0.11844
0.11781
0.11608
0.11420
0.11263
0.11168
0.11121
0.11058
0.11043
0.11074
0.11090
0.11121
0.11200
0.11137
0.10980
0.10917
0.10870
0.10807
0.10807
0.10776
0.10729
0.10729
0.10713
0.10681
0.10729
0.10807
0.10886
0.10901
0.10901
0.10996
0.11011
0.11027
0.11090
0.11184
0.11231
0.11247
0.11341
0.11404
0.11404
0.11435
0.11435
0.11498
0.11467
0.11451
0.11435
0.11467
0.11545
0.11608
0.11671
0.11687
0.11765
0.11844
0.11875
0.11922
0.11938
0.12001
0.12032
0.12032
0.12001
0.12079
0.12158
0.12221
0.12252
0.12315
0.12409
0.12425
0.12425
0.12456
0.12504
0.12519
0.12566
0.12566
0.12598
0.12645
0.12661
0.12661
0.12708
0.12739
0.12739
0.12755
0.12755
0.12786
0.12771
0.12771
0.12739
0.12739
0.12739
0.12723
0.12708
0.12723
0.12676
0.12613
0.12598
0.12613
0.12613
0.12566
0.12535
0.12519
0.12456
0.12425
0.12394
0.12394
0.12409
0.12441
0.12456
0.12472
0.12551
0.12582
0.12598
0.12613
0.12629
0.12598
0.12613
0.12613
0.12802
0.12912
0.12928
0.12959
0.13022
0.13132
0.13179
0.13179
0.13226
0.13226
0.13305
0.13352
0.13336
0.13336
0.13320
0.13289
0.13415
0.13572
0.13525
0.13603
0.13525
0.13462
0.13430
0.13462
0.13477
0.13477
0.13477
0.13509
0.13509
0.13572
0.13635
0.13713
0.13744
0.13776
0.13839
0.13870
0.13886
0.13886
0.13823
0.13760
0.13682
0.13666
0.13650
0.13603
0.13572
0.13572
0.13556
0.13540
0.13477
0.13446
0.13415
0.13399
0.13367
0.13367
0.13352
0.13352
0.13367
0.13430
0.13509
0.13556
0.13635
0.13713
0.13760
0.13839
0.13917
0.13964
0.13980
0.13980
0.14012
0.14012
0.14043
0.14027
0.13980
0.13902
0.13807
0.13792
0.13839
0.13996
0.14012
0.14043
0.13964
0.14106
0.14106
0.14169
0.14106
0.14090
0.14074
0.14059
0.14074
0.14121
0.14200
0.14294
0.14341
0.14357
0.14357
0.14373
0.14373
0.14436
0.14467
0.14530
0.14561
0.14483
0.14436
0.14467
0.14467
0.14530
0.14498
0.14451
0.14451
0.14436
0.14451
0.14373
0.14357
0.14341
0.14341
0.14373
0.14341
0.14310
0.14326
0.14294
0.14231
0.14247
0.14247
0.14247
0.14263
0.14231
0.14247
0.14247
0.14263
0.14279
0.14263
0.14231
0.14216
0.14200
0.14184
0.14216
0.14200
0.14216
0.14247
0.14263
0.14294
0.14294
0.14294
0.14310
0.14310
0.14310
0.14310
0.14310
0.14294
0.14310
0.14341
0.14341
0.14388
0.14341
0.14326
0.14357
0.14373
0.14420
0.14451
0.14498
0.14451
0.14388
0.14310
0.14294
0.14216
0.14200
0.14184
0.14184
0.14200
0.14153
0.14169
0.14169
0.14184
0.14216
0.14216
0.14169
0.14169
0.14121
0.14090
0.14059
0.14027
0.14012
0.13996
0.13949
0.13933
0.13917
0.13870
0.13854
0.13839
0.13839
0.13807
0.13792
0.13792
0.13776
0.13760
0.13776
0.13792
0.13792
0.13776
0.13776
0.13776
0.13792
0.13792
0.13792
0.13776
0.13729
0.13729
0.13697
0.13823
0.13792
0.13839
0.13917
0.13902
0.13902
0.13917
0.13886
0.13902
0.13854
0.13807
0.13776
0.13713
0.13697
0.13635
0.13587
0.13525
0.13477
0.13399
0.13336
0.13320
0.13336
0.13305
0.13273
0.13242
0.13210
0.13179
0.13148
0.13132
0.13132
0.13179
0.13195
0.13179
0.13195
0.13179
0.13163
0.13195
0.13226
0.13226
0.13273
0.13305
0.13305
0.13415
0.13540
0.13619
0.13729
0.13744
0.13744
0.13713
0.13635
0.13619
0.13525
0.13509
0.13556
0.13556
0.13509
0.13493
0.13415
0.13226
0.13132
0.13022
0.12928
0.12881
0.12849
0.12818
0.12755
0.12723
0.12692
0.12629
0.12551
0.12456
0.12394
0.12331
0.12284
0.12284
0.12299
0.12268
0.12237
0.12189
0.12158
0.12158
0.12142
0.12127
0.12142
0.12111
0.12095
0.12111
0.12032
0.12142
0.12331
0.12394
0.12472
0.12425
0.12378
0.12488
0.12519
0.12582
0.12598
0.12645
0.12676
0.12739
0.12755
0.12818
0.12849
0.12849
0.12865
0.12849
0.12849
0.12881
0.12912
0.12959
0.13006
0.13053
0.13100
0.13163
0.13195
0.13242
0.13273
0.13367
0.13399
0.13415
0.13430
0.13462
0.13477
0.13509
0.13525
0.13556
0.13572
0.13572
0.13572
0.13556
0.13540
0.13540
0.13540
0.13587
0.13619
0.13587
0.13619
0.13650
0.13697
0.13682
0.13713
0.13682
0.13666
0.13587
0.13556
0.13540
0.13477
0.13430
0.13367
0.13336
0.13320
0.13446
0.13509
0.13462
0.13493
0.13525
0.13462
0.13525
0.13493
0.13572
0.13587
0.13635
0.13729
0.13744
0.13823
0.13776
0.13792
0.13823
0.13792
0.13744
0.13713
0.13635
0.13635
0.13587
0.13540
0.13540
0.13525
0.13509
0.13415
0.13367
0.13305
0.13258
0.13195
0.13195
0.13148
0.13085
0.13053
0.13022
0.12896
0.12818
0.12771
0.12723
0.12708
0.12771
0.12676
0.12708
0.12723
0.12676
0.12708
0.12692
0.12755
0.12739
0.12739
0.12723
0.12786
0.12723
0.12739
0.12708
0.12661
0.12661
0.12645
0.12661
0.12645
0.12645
0.12629
0.12613
0.12582
0.12551
0.12551
0.12551
0.12566
0.12535
0.12504
0.12472
0.12425
0.12441
0.12472
0.12488
0.12456
0.12441
0.12441
0.12425
0.12409
0.12409
0.12362
0.12299
0.12252
0.12221
0.12378
0.12488
0.12504
0.12535
0.12551
0.12535
0.12582
0.12661
0.12661
0.12692
0.12708
0.12739
0.12771
0.12802
0.12771
0.12771
0.12755
0.12739
0.12755
0.12771
0.12755
0.12739
0.12723
0.12708
0.12708
0.12692
0.12692
0.12692
0.12739
0.12802
0.12802
0.12802
0.12802
0.12771
0.12739
0.12723
0.12661
0.12598
0.12566
0.12535
0.12519
0.12535
0.12535
0.12582
0.12598
0.12472
0.12362
0.12362
0.12362
0.12346
0.12346
0.12346
0.12315
0.12315
0.12331
0.12331
0.12315
0.12346
0.12331
0.12315
0.12315
0.12299
0.12237
0.12252
0.12394
0.12456
0.12488
0.12519
0.12551
0.12566
0.12456
0.12268
0.12174
0.12174
0.12127
0.12127
0.12142
0.12127
0.12111
0.12017
0.11671
0.11530
0.11451
0.11341
0.11373
0.11325
0.11263
0.11231
0.11294
0.11310
0.11325
0.11294
0.11137
0.11058
0.11043
0.11137
0.11263
0.11325
0.11373
0.11451
0.11514
0.11545
0.11530
0.11561
0.11530
0.11435
0.11341
0.11247
0.11168
0.11074
0.10980
0.10886
0.10838
0.10823
0.10823
0.10791
0.10760
0.10744
0.10729
0.10697
0.10729
0.10760
0.10838
0.10901
0.10964
0.11027
0.11043
0.11074
0.11074
0.11058
0.11074
0.11074
0.11074
0.11058
0.11043
0.11011
0.10980
0.10933
0.10886
0.10854
0.10823
0.10760
0.10729
0.10681
0.10666
0.10634
0.10603
0.10556
0.10556
0.10477
0.10430
0.10383
0.10367
0.10383
0.10477
0.10587
0.10681
0.10666
0.10571
0.10509
0.10540
0.10462
0.10462
0.10477
0.10383
0.10336
0.10242
0.10132
0.10069
0.10022
0.09990
0.09975
0.09880
0.09880
0.09865
0.09817
0.09770
0.09739
0.09708
0.09739
0.09896
0.10226
0.10367
0.10540
0.10729
0.10823
0.10901
0.10917
0.10886
0.10854
0.10933
0.10917
0.10964
0.11011
0.11058
0.11058
0.11200
0.11231
0.11215
0.11294
0.11310
0.11373
0.11451
0.11498
0.11561
0.11687
0.11765
0.11891
0.11938
0.11985
0.12017
0.12064
0.12079
0.12158
0.12221
0.12284
0.12346
0.12425
0.12488
0.12535
0.12598
0.12676
0.12739
0.12786
0.12833
0.12975
0.13053
0.13195
0.13242
0.13289
0.13320
0.13336
0.13336
0.13367
0.13352
0.13320
0.13336
0.13305
0.13242
0.13210
0.13210
0.13116
0.13085
0.13022
0.13006
0.12990
0.13006
0.12975
0.12975
0.12975
0.12943
0.12928
0.12896
0.12881
0.12833
0.12818
0.12786
0.12771
0.12771
0.12771
0.12786
0.12771
0.12771
0.12771
0.12802
0.12818
0.12833
0.12818
0.12833
0.12881
0.12975
0.13132
0.13179
0.13242
0.13242
0.13320
0.13336
0.13383
0.13415
0.13430
0.13430
0.13367
0.13352
0.13383
0.13430
0.13462
0.13493
0.13525
0.13540
0.13556
0.13572
0.13587
0.13619
0.13635
0.13635
0.13635
0.13635
0.13619
0.13650
0.13682
0.13713
0.13729
0.13760
0.13776
0.13792
0.13776
0.13760
0.13744
0.13713
0.13682
0.13650
0.13666
0.13682
0.13666
0.13666
0.13666
0.13666
0.13666
0.13666
0.13666
0.13587
0.13493
0.13352
0.13525
0.13540
0.13556
0.13572
0.13603
0.13635
0.13635
0.13556
0.13477
0.13273
0.13022
0.12771
0.12551
0.12315
0.12268
0.12174
0.12127
0.12048
0.11969
0.11860
0.11781
0.11702
0.11640
0.11561
0.11530
0.11545
0.11530
0.11498
0.11420
0.11388
0.11325
0.11294
0.11247
0.11184
0.11043
0.10964
0.10870
0.10776
0.10713
0.10666
0.10634
0.10619
0.10587
0.10571
0.10556
0.10540
0.10540
0.10524
0.10509
0.10493
0.10477
0.10462
0.10446
0.10446
0.10446
0.10430
0.10430
0.10430
0.10430
0.10352
0.10320
0.10210
0.10226
0.10147
0.10100
0.10022
0.10006
0.09849
0.09676
0.09770
0.09975
0.10100
0.10414
0.10713
0.10933
0.11137
0.11263
0.11294
0.11325
0.11530
0.11702
0.11750
0.11860
0.11985
0.12064
0.12111
0.12158
0.12252
0.12205
0.12378
0.12425
0.12441
0.12409
0.12472
0.12504
0.12488
0.12598
0.12645
0.12723
0.12645
0.12629
0.12566
0.12504
0.12472
0.12472
0.12472
0.12504
0.12488
0.12504
0.12535
0.12441
0.12441
0.12441
0.12551
0.12613
0.12676
0.12802
0.12912
0.12975
0.12943
0.12928
0.12975
0.13006
0.13038
0.13100
0.13100
0.13100
0.13100
0.13100
0.13053
0.13022
0.13038
0.12975
0.12896
0.12818
0.12692
0.12504
0.12504
0.12378
0.12284
0.12237
0.12158
0.12111
0.12111
0.12032
0.11985
0.11891
0.11781
0.11702
0.11702
0.11702
0.11655
0.11671
0.11655
0.11592
0.11530
0.11483
0.11435
0.11404
0.11373
0.11325
0.11341
0.11341
0.11373
0.11373
0.11373
0.11357
0.11388
0.11388
0.11404
0.11420
0.11404
0.11404
0.11404
0.11404
0.11388
0.11373
0.11373
0.11357
0.11325
0.11294
0.11278
0.11215
0.11168
0.11106
0.11058
0.11011
0.10996
0.10980
0.11168
0.11341
0.11435
0.11451
0.11451
0.11483
0.11545
0.11624
0.11702
0.11734
0.11828
0.11875
0.11907
0.12017
0.12001
0.12032
0.12048
0.12064
0.12064
0.12079
0.12079
0.12032
0.12017
0.12017
0.12032
0.12001
0.11985
0.11969
0.11985
0.12001
0.11985
0.12064
0.12064
0.12079
0.12079
0.12127
0.12142
0.12142
0.12142
0.12158
0.12158
0.12174
0.12174
0.12174
0.12142
0.12158
0.12127
0.12111
0.12064
0.12017
0.12001
0.11969
0.11938
0.11938
0.11922
0.11922
0.11922
0.11922
0.11922
0.11922
0.11922
0.11985
0.12111
0.12394
0.12629
0.12802
0.12818
0.12865
0.12849
0.12896
0.12928
0.12928
0.12912
0.12959
0.12959
0.13006
0.13006
0.13022
0.13022
0.13022
0.12990
0.13038
0.13038
0.13116
0.13148
0.13226
0.13273
0.13320
0.13383
0.13415
0.13462
0.13540
0.13603
0.13682
0.13744
0.13807
0.13839
0.13870
0.13902
0.13949
0.13996
0.14027
0.14027
0.13996
0.13980
0.13964
0.13964
0.13917
0.13839
0.13839
0.13729
0.13744
0.13807
0.13776
0.13807
0.13792
0.13776
0.13760
0.13713
0.13697
0.13666
0.13635
0.13713
0.13807
0.13776
0.13760
0.13792
0.13760
0.13697
0.13697
0.13713
0.13729
0.13713
0.13682
0.13666
0.13682
0.13682
0.13682
0.13635
0.13650
0.13635
0.13587
0.13556
0.13525
0.13509
0.13540
0.13540
0.13525
0.13540
0.13587
0.13666
0.13666
0.13713
0.13713
0.13729
0.13713
0.13713
0.13729
0.13697
0.13713
0.13713
0.13713
0.13744
0.13713
0.13760
0.13776
0.13776
0.13760
0.13776
0.13776
0.13760
0.13823
0.13807
0.13807
0.13854
0.13823
0.13807
0.13760
0.13792
0.13823
0.13854
0.13870
0.13854
0.13744
0.13713
0.13650
0.13650
0.13587
0.13540
0.13493
0.13462
0.13430
0.13399
0.13399
0.13399
0.13383
0.13367
0.13352
0.13320
0.13305
0.13273
0.13258
0.13226
0.13210
0.13163
0.13132
0.13116
0.13085
0.13085
0.13053
0.13022
0.13022
0.13038
0.13053
0.13085
0.13069
0.13053
0.13038
0.13038
0.13022
0.13085
0.13132
0.13132
0.13195
0.13258
0.13336
0.13352
0.13415
0.13446
0.13462
0.13415
0.13462
0.13462
0.13525
0.13556
0.13619
0.13682
0.13682
0.13713
0.13697
0.13697
0.13713
0.13760
0.13823
0.13839
0.13902
0.13917
0.13964
0.14027
0.14059
0.14090
0.14137
0.14216
0.14247
0.14279
0.14341
0.14357
0.14357
0.14404
0.14451
0.14467
0.14467
0.14467
0.14498
0.14514
0.14498
0.14467
0.14436
0.14404
0.14373
0.14404
0.14420
0.14310
0.14216
0.14184
0.14090
0.14012
0.13949
0.13902
0.13839
0.13839
0.13823
0.13792
0.13760
0.13744
0.13697
0.13619
0.13587
0.13556
0.13509
0.13477
0.13446
0.13462
0.13477
0.13415
0.13415
0.13367
0.13336
0.13305
0.13273
0.13242
0.13336
0.13399
0.13415
0.13367
0.13320
0.13273
0.13273
0.13242
0.13163
0.13179
0.13179
0.13163
0.13242
0.13336
0.13415
0.13446
0.13509
0.13556
0.13666
0.13619
0.13650
0.13619
0.13619
0.13619
0.13572
0.13540
0.13509
0.13477
0.13477
0.13446
0.13462
0.13446
0.13415
0.13430
0.13462
0.13525
0.13540
0.13619
0.13603
0.13603
0.13603
0.13619
0.13650
0.13682
0.13682
0.13697
0.13697
0.13697
0.13697
0.13666
0.13635
0.13619
0.13603
0.13572
0.13556
0.13540
0.13509
0.13477
0.13430
0.13415
0.13399
0.13399
0.13383
0.13320
0.13273
0.13226
0.13210
0.13179
0.13148
0.13053
0.13038
0.12990
0.12975
0.12990
0.13006
0.13053
0.13053
0.13038
0.13085
0.13100
0.13179
0.13163
0.13163
0.13148
0.13148
0.13132
0.13116
0.13116
0.13116
0.13148
0.13226
0.13305
0.13320
0.13336
0.13320
0.13305
0.13242
0.13210
0.13179
0.13242
0.13148
0.13195
0.13195
0.13163
0.13148
0.13179
0.13179
0.13179
0.13195
0.13195
0.13195
0.13210
0.13226
0.13210
0.13163
0.13163
0.13179
0.13195
0.13210
0.13210
0.13210
0.13226
0.13242
0.13273
0.13305
0.13336
0.13352
0.13336
0.13273
0.13430
0.13509
0.13603
0.13682
0.13744
0.13839
0.13839
0.13760
0.13697
0.13572
0.13509
0.13462
0.13289
0.13242
0.13085
0.12943
0.12818
0.12661
0.12378
0.12032
0.11828
0.12284
0.12315
0.12378
0.12378
0.12394
0.12378
0.12378
0.12299
0.12268
0.12142
0.12032
0.11860
0.11734
0.11671
0.11702
0.11718
0.11907
0.12017
0.12127
0.12205
0.12237
0.12237
0.12284
0.12331
0.12346
0.12299
0.12284
0.12268
0.12299
0.12315
0.12346
0.12378
0.12378
0.12362
0.12315
0.12315
0.12284
0.12252
0.12174
0.12127
0.12079
0.12048
0.12032
0.12032
0.12064
0.12095
0.12142
0.12158
0.12158
0.12142
0.12127
0.12127
0.12127
0.12142
0.12174
0.12205
0.12237
0.12268
0.12331
0.12362
0.12378
0.12394
0.12378
0.12346
0.12331
0.12299
0.12268
0.12221
0.12189
0.12221
0.12205
0.12127
0.12095
0.12032
0.12001
0.12017
0.12001
0.12001
0.11985
0.11985
0.11954
0.11954
0.11954
0.11969
0.11985
0.12017
0.12017
0.12017
0.12032
0.12064
0.12095
0.12127
0.12127
0.12111
0.12127
0.12142
0.12158
0.12158
0.12127
0.12017
0.11938
0.11718
0.11514
0.11451
0.11263
0.11043
0.10996
0.10964
0.10917
0.10729
0.10681
0.10524
0.10257
0.10132
0.10006
0.10006
0.09927
0.09959
0.10022
0.10053
0.10037
0.09943
0.09959
0.09959
0.10037
0.10100
0.10100
0.10085
0.10022
0.10069
0.10116
0.10147
0.10147
0.10226
0.10304
0.10367
0.10383
0.10414
0.10414
0.10462
0.10524
0.10650
0.10713
0.10807
0.10838
0.10870
0.10901
0.10933
0.10948
0.11011
0.11090
0.11168
0.11215
0.11247
0.11231
0.11278
0.11294
0.11325
0.11341
0.11420
0.11483
0.11498
0.11545
0.11530
0.11545
0.11530
0.11608
0.11671
0.11687
0.11750
0.11750
0.11844
0.11828
0.11875
0.11954
0.11985
0.11954
0.11907
0.11954
0.11938
0.11907
0.11860
0.11875
0.11907
0.11938
0.12001
0.12064
0.12174
0.12205
0.12237
0.12299
0.12268
0.12315
0.12362
0.12425
0.12456
0.12488
0.12504
0.12519
0.12566
0.12613
0.12629
0.12692
0.12739
0.12771
0.12786
0.12739
0.12723
0.12676
0.12645
0.12629
0.12613
0.12582
0.12535
0.12535
0.12535
0.12535
0.12504
0.12613
0.12456
0.12519
0.12504
0.12504
0.12504
0.12504
0.12456
0.12441
0.12456
0.12425
0.12394
0.12378
0.12378
0.12346
0.12346
0.12331
0.12315
0.12315
0.12331
0.12284
0.12268
0.12221
0.12174
0.12189
0.12158
0.12142
0.12127
0.12127
0.12127
0.12111
0.12095
0.12064
0.12048
0.12048
0.12032
0.12032
0.12048
0.12048
0.12032
0.12032
0.12032
0.12032
0.12048
0.12048
0.12064
0.12064
0.12017
0.11985
0.11969
0.11969
0.11969
0.11969
0.11954
0.11954
0.11938
0.11907
0.11891
0.11875
0.11860
0.11828
0.11828
0.11812
0.11812
0.11812
0.11828
0.11844
0.11860
0.11860
0.11875
0.11844
0.11844
0.11812
0.11969
0.12001
0.12064
0.12142
0.12174
0.12268
0.12252
0.12268
0.12268
0.12394
0.12425
0.12472
0.12535
0.12629
0.12629
0.12676
0.12692
0.12739
0.12771
0.12865
0.12975
0.13022
0.13085
0.13210
0.13242
0.13289
0.13367
0.13493
0.13493
0.13572
0.13619
0.13650
0.13666
0.13729
0.13776
0.13792
0.13854
0.13902
0.13902
0.13807
0.13792
0.13760
0.13697
0.13666
0.13697
0.13682
0.13666
0.13650
0.13635
0.13587
0.13572
0.13493
0.13462
0.13462
0.13509
0.13477
0.13462
0.13446
0.13477
0.13399
0.13430
0.13477
0.13430
0.13399
0.13383
0.13336
0.13305
0.13195
0.13210
0.13210
0.13210
0.13210
0.13132
0.13085
0.13069
0.13022
0.12975
0.12928
0.12865
0.12802
0.12755
0.12723
0.12645
0.12582
0.12504
0.12456
0.12378
0.12315
0.12268
0.12252
0.12221
0.12221
0.12205
0.12221
0.12205
0.12252
0.12331
0.12378
0.12425
0.12456
0.12472
0.12472
0.12488
0.12488
0.12472
0.12441
0.12441
0.12394
0.12346
0.12299
0.12284
0.12221
0.12252
0.12268
0.12237
0.12252
0.12252
0.12221
0.12158
0.12174
0.12174
0.12158
0.12158
0.12142
0.12095
0.12032
0.11985
0.11938
0.11891
0.11875
0.11812
0.11812
0.11765
0.11702
0.11655
0.11624
0.11530
0.11561
0.11514
0.11483
0.11420
0.11388
0.11373
0.11325
0.11247
0.11231
0.11200
0.11168
0.11106
0.11231
0.11278
0.11388
0.11577
0.11750
0.12001
0.12127
0.12221
0.12268
0.12315
0.12331
0.12362
0.12362
0.12346
0.12315
0.12284
0.12205
0.12174
0.12095
0.12017
0.12017
0.11954
0.11938
0.11954
0.11954
0.11954
0.11969
0.12032
0.12079
0.12079
0.12095
0.12158
0.12237
0.12331
0.12409
0.12488
0.12519
0.12504
0.12488
0.12488
0.12488
0.12441
0.12394
0.12346
0.12268
0.12174
0.12142
0.12064
0.12017
0.12095
0.11969
0.11907
0.11969
0.11969
0.12032
0.12095
0.12174
0.12299
0.12362
0.12378
0.12456
0.12472
0.12488
0.12598
0.12613
0.12661
0.12708
0.12755
0.12802
0.12849
0.12896
0.12912
0.12928
0.12959
0.12959
0.12943
0.12943
0.12943
0.12943
0.12959
0.13006
0.13053
0.13132
0.13163
0.13242
0.13273
0.13367
0.13446
0.13556
0.13619
0.13666
0.13650
0.13603
0.13540
0.13477
0.13477
0.13415
0.13383
0.13336
0.13289
0.13336
0.13367
0.13320
0.13415
0.13462
0.13493
0.13446
0.13352
0.13305
0.13258
0.13210
0.13195
0.13195
0.13132
0.13148
0.13053
0.12912
0.12865
0.12849
0.12771
0.12661
0.12551
0.12425
0.12362
0.12048
0.11687
0.11325
0.11168
0.11090
0.11011
0.10996
0.11058
0.11153
0.11168
0.11247
0.11278
0.11341
0.11435
0.11467
0.11530
0.11545
0.11608
0.11640
0.11718
0.11702
0.11702
0.11702
0.11671
0.11577
0.11435
0.11310
0.11137
0.10948
0.10870
0.10807
0.10823
0.10854
0.10901
0.10980
0.11121
0.11168
0.11263
0.11357
0.11435
0.11545
0.11687
0.11797
0.11938
0.12048
0.12095
0.12189
0.12268
0.12362
0.12425
0.12504
0.12598
0.12676
0.12692
0.12708
0.12708
0.12708
0.12676
0.12645
0.12551
0.12409
0.12252
0.12142
0.12079
0.12032
0.12001
0.11875
0.11797
0.11828
0.11812
0.11781
0.11812
0.11812
0.11828
0.11875
0.11922
0.11969
0.11985
0.11985
0.11985
0.11969
0.11922
0.11860
0.11844
0.11907
0.11938
0.11969
0.11969
0.12017
0.12032
0.12095
0.12095
0.12064
0.12032
0.12064
0.11985
0.12001
0.11922
0.11891
0.11828
0.11875
0.11954
0.12048
0.12001
0.12064
0.12111
0.12142
0.12142
0.12142
0.12158
0.12127
0.12111
0.12095
0.12111
0.12095
0.12048
0.11954
0.11844
0.11765
0.11624
0.11608
0.11750
0.11655
0.11828
0.11860
0.11907
0.11875
0.11860
0.11954
0.11875
0.11922
0.11938
0.11907
0.11938
0.11985
0.11969
0.12017
0.11922
0.11985
0.11985
0.11985
0.11907
0.11891
0.11860
0.11812
0.11750
0.11734
0.11671
0.11561
0.11483
0.11483
0.11483
0.11420
0.11388
0.11357
0.11404
0.11435
0.11420
0.11420
0.11467
0.11451
0.11530
0.11592
0.11592
0.11624
0.11624
0.11655
0.11687
0.11687
0.11750
0.11828
0.11860
0.11875
0.11954
0.11969
0.12001
0.12064
0.12079
0.12127
0.12111
0.12111
0.12127
0.12142
0.12142
0.12111
0.12142
0.12127
0.12111
0.12127
0.12111
0.12127
0.12142
0.12205
0.12221
0.12237
0.12221
0.12237
0.12252
0.12252
0.12252
0.12252
0.12252
0.12252
0.12237
0.12237
0.12252
0.12221
0.12205
0.12205
0.12189
0.12158
0.12142
0.12127
0.12095
0.12079
0.12048
0.12048
0.12048
0.12032
0.12017
0.12017
0.12064
0.12064
0.12095
0.12064
0.12032
0.12017
0.12048
0.12111
0.12252
0.12237
0.12205
0.12284
0.12268
0.12394
0.12378
0.12394
0.12425
0.12409
0.12504
0.12598
0.12708
0.12629
0.12912
0.12990
0.12990
0.13006
0.13022
0.13132
0.13148
0.13022
0.12959
0.12833
0.12771
0.12818
0.12849
0.12818
0.12802
0.12818
0.12849
0.12849
0.12802
0.12755
0.12786
0.12802
0.12833
0.12943
0.12975
0.13069
0.13179
0.13289
0.13415
0.13509
0.13587
0.13587
0.13603
0.13635
0.13619
0.13635
0.13682
0.13650
0.13619
0.13635
0.13619
0.13603
0.13572
0.13556
0.13525
0.13525
0.13509
0.13493
0.13509
0.13525
0.13587
0.13682
0.13744
0.13854
0.14027
0.14121
0.14216
0.14326
0.14404
0.14483
0.14593
0.14656
0.14718
0.14765
0.14797
0.14797
0.14813
0.14813
0.14781
0.14734
0.14703
0.14703
0.14703
0.14687
0.14703
0.14750
0.14828
0.14907
0.14985
0.14970
0.14954
0.14970
0.15033
0.15064
0.15095
0.15127
0.15174
0.15221
0.15237
0.15237
0.15268
0.15394
0.15362
0.15551
0.15708
0.15787
0.15865
0.15787
0.15677
0.15582
0.15661
0.15661
0.15645
0.15472
0.15441
0.15504
0.15425
0.15362
0.15347
0.15284
0.15331
0.15347
0.15378
0.15441
0.15457
0.15441
0.15551
0.15614
0.15519
0.15488
0.15567
0.15551
0.15614
0.15692
0.15708
0.15724
0.15661
0.15677
0.15708
0.15755
0.15755
0.15739
0.15692
0.15629
0.15567
0.15504
0.15457
0.15441
0.15410
0.15362
0.15347
0.15300
0.15315
0.15284
0.15315
0.15284
0.15268
0.15174
0.15158
0.14985
0.14875
0.14813
0.14703
0.14718
0.14671
0.14750
0.14687
0.14797
0.14797
0.14718
0.14750
0.14813
0.14813
0.14797
0.14844
0.14844
0.14844
0.14907
0.14923
0.14907
0.14875
0.14875
0.14875
0.14907
0.14923
0.14923
0.14970
0.14954
0.14938
0.14938
0.14938
0.14907
0.14844
0.14875
0.14875
0.14734
0.14781
0.14750
0.14734
0.14640
0.14656
0.14624
0.14593
0.14530
0.14530
0.14514
0.14498
0.14467
0.14388
0.14294
0.14184
0.14074
0.14027
0.13964
0.13886
0.13870
0.13902
0.13933
0.13949
0.13870
0.13839
0.13823
0.13854
0.14027
0.14074
0.14059
0.14027
0.14137
0.14153
0.14153
0.14153
0.14121
0.14059
0.13980
0.13917
0.13823
0.13792
0.13807
0.13792
0.13776
0.13729
0.13697
0.13650
0.13635
0.13572
0.13540
0.13525
0.13540
0.13493
0.13430
0.13399
0.13352
0.13320
0.13289
0.13273
0.13242
0.13210
0.13148
0.13085
0.13006
0.12959
0.12896
0.12818
0.12802
0.12802
0.12802
0.12786
0.12786
0.12755
0.12755
0.12692
0.12676
0.12645
0.12676
0.12613
0.12598
0.12519
0.12472
0.12378
0.12315
0.12299
0.12284
0.12284
0.12205
0.12221
0.12189
0.12205
0.12158
0.12189
0.12174
0.12189
0.12205
0.12189
0.12205
0.12189
0.12174
0.12158
0.12205
0.12189
0.12142
0.12127
0.12127
0.12237
0.12252
0.12252
0.12299
0.12331
0.12362
0.12346
0.12504
0.12472
0.12504
0.12504
0.12519
0.12488
0.12519
0.12519
0.12676
0.12771
0.12833
0.12802
0.12802
0.12786
0.12802
0.12802
0.12771
0.12645
0.12551
0.12378
0.12221
0.12189
0.12158
0.12017
0.11969
0.11938
0.11907
0.11875
0.11891
0.11907
0.11938
0.12001
0.12158
0.12252
0.12237
0.12284
0.12346
0.12378
0.12425
0.12504
0.12566
0.12566
0.12519
0.12456
0.12394
0.12237
0.12174
0.12142
0.12127
0.12111
0.12111
0.12142
0.12174
0.12189
0.12252
0.12315
0.12378
0.12456
0.12519
0.12582
0.12661
0.12771
0.12881
0.13006
0.13069
0.13179
0.13320
0.13383
0.13462
0.13540
0.13572
0.13525
0.13462
0.13258
0.13022
0.12755
0.12708
0.12645
0.12394
0.12394
0.12362
0.11922
0.11624
0.11671
0.11545
0.11310
0.11263
0.11184
0.11058
0.11027
0.10996
0.11011
0.11106
0.11184
0.11200
0.11247
0.11278
0.11294
0.11278
0.11231
0.11137
0.11090
0.11058
0.11043
0.11011
0.10996
0.10964
0.10948
0.10917
0.10870
0.10870
0.10870
0.10838
0.10791
0.10791
0.10838
0.10917
0.10948
0.11011
0.10964
0.11011
0.11074
0.10964
0.10996
0.10933
0.10933
0.10886
0.10901
0.10854
0.10854
0.10807
0.10744
0.10697
0.10650
0.10619
0.10603
0.10524
0.10493
0.10493
0.10509
0.10430
0.10430
0.10414
0.10477
0.10446
0.10493
0.10556
0.10571
0.10619
0.10634
0.10634
0.10650
0.10681
0.10713
0.10713
0.10744
0.10729
0.10729
0.10729
0.10697
0.10713
0.10697
0.10666
0.10666
0.10666
0.10713
0.10729
0.10744
0.10744
0.10776
0.10791
0.10838
0.10870
0.10901
0.10933
0.10964
0.10980
0.10996
0.11011
0.11043
0.11074
0.11074
0.11058
0.11027
0.11106
0.11074
0.11121
0.11121
0.11153
0.11121
0.11121
0.11090
0.11090
0.11106
0.11106
0.11153
0.11184
0.11184
0.11200
0.11247
0.11247
0.11263
0.11278
0.11294
0.11310
0.11310
0.11310
0.11325
0.11357
0.11404
0.11435
0.11467
0.11498
0.11514
0.11530
0.11545
0.11561
0.11577
0.11592
0.11592
0.11592
0.11608
0.11640
0.11655
0.11687
0.11671
0.11640
0.11655
0.11702
0.11702
0.11718
0.11781
0.11812
0.11812
0.11828
0.11812
0.11797
0.11797
0.11844
0.11907
0.11938
0.11891
0.11922
0.11907
0.11922
0.11938
0.11938
0.11922
0.11907
0.11907
0.11907
0.11938
0.11938
0.11938
0.11969
0.12017
0.11969
0.11907
0.11922
0.11875
0.11828
0.11844
0.11891
0.11734
0.11655
0.11702
0.11687
0.11671
0.11561
0.11545
0.11483
0.11483
0.11435
0.11278
0.11200
0.11106
0.11011
0.10980
0.10948
0.10807
0.10729
0.10634
0.10603
0.10619
0.10634
0.10619
0.10697
0.10666
0.10681
0.10681
0.10697
0.10713
0.10744
0.10729
0.10681
0.10650
0.10587
0.10540
0.10446
0.10367
0.10352
0.10352
0.10336
0.10336
0.10304
0.10226
0.10179
0.10147
0.10163
0.10179
0.10210
0.10179
0.10194
0.10257
0.10242
0.10242
0.10242
0.10210
0.10179
0.10163
0.10132
0.10132
0.10116
0.10085
0.10069
0.10037
0.10037
0.10022
0.10006
0.10022
0.10085
0.10194
0.10367
0.10430
0.10462
0.10462
0.10462
0.10477
0.10430
0.10414
0.10414
0.10367
0.10336
0.10210
0.10147
0.10037
0.10069
0.10085
0.10053
0.09990
0.10037
0.10053
0.10053
0.10069
0.10053
0.10006
0.10022
0.10006
0.09927
0.09975
0.09912
0.09912
0.09912
0.09927
0.09943
0.10037
0.10132
0.10320
0.10509
0.10666
0.10729
0.10838
0.10776
0.10744
0.10729
0.10791
0.10838
0.10807
0.10729
0.10697
0.10650
0.10587
0.10524
0.10446
0.10383
0.10320
0.10289
0.10304
0.10320
0.10304
0.10289
0.10289
0.10304
0.10304
0.10320
0.10336
0.10320
0.10304
0.10289
0.10289
0.10273
0.10257
0.10242
0.10210
0.10179
0.10163
0.10194
0.10273
0.10242
0.10320
0.10493
0.10336
0.10210
0.10257
0.10116
0.10006
0.09943
0.09943
0.09770
0.09676
0.09896
0.10037
0.10257
0.10179
0.10304
0.10446
0.10462
0.10399
0.10352
0.10336
0.10320
0.10336
0.10304
0.10257
0.10210
0.10179
0.10179
0.10163
0.10179
0.10163
0.10179
0.10242
0.10289
0.10320
0.10352
0.10399
0.10477
0.10524
0.10571
0.10634
0.10697
0.10713
0.10729
0.10729
0.10697
0.10713
0.10681
0.10729
0.10760
0.10776
0.10791
0.10776
0.10791
0.10697
0.10807
0.10886
0.10948
0.11058
0.11137
0.11200
0.11263
0.11294
0.11357
0.11388
0.11435
0.11388
0.11404
0.11483
0.11467
0.11530
0.11545
0.11577
0.11608
0.11624
0.11640
0.11608
0.11608
0.11592
0.11608
0.11640
0.11671
0.11655
0.11608
0.11592
0.11608
0.11577
0.11483
0.11404
0.11357
0.11357
0.11357
0.11310
0.11263
0.11184
0.11215
0.11184
0.11121
0.11074
0.11074
0.11058
0.11043
0.11043
0.11027
0.10964
0.10933
0.10870
0.10838
0.10760
0.10713
0.10713
0.10666
0.10634
0.10587
0.10540
0.10509
0.10477
0.10414
0.10383
0.10383
0.10383
0.10462
0.10509
0.10556
0.10556
0.10556
0.10571
0.10619
0.10587
0.10571
0.10571
0.10571
0.10571
0.10681
0.10760
0.10807
0.10838
0.10823
0.10713
0.10540
0.10524
0.10430
0.10273
0.10147
0.10053
0.10006
0.09990
0.09975
0.09959
0.10022
0.10037
0.10037
0.10037
0.10053
0.10006
0.09943
0.09943
0.09943
0.09896
0.09849
0.09865
0.09896
0.09896
0.09927
0.09959
0.09990
0.09990
0.09990
0.10022
0.10069
0.10100
0.10132
0.10147
0.10147
0.10147
0.10179
0.10226
0.10273
0.10289
0.10336
0.10194
0.10210
0.10147
0.10163
0.10242
0.10257
0.10273
0.10210
0.10116
0.10116
0.10132
0.10116
0.10053
0.10037
0.10069
0.10053
0.10022
0.09975
0.09959
0.09943
0.09927
0.09912
0.09912
0.09912
0.09880
0.09849
0.09849
0.09802
0.09770
0.09739
0.09660
0.09598
0.09660
0.09676
0.09676
0.09692
0.09723
0.09723
0.09723
0.09708
0.09739
0.09676
0.09692
0.09613
0.09535
0.09488
0.09440
0.09362
0.09331
0.09346
0.09283
0.09205
0.09173
0.09079
0.09095
0.09173
0.09205
0.09393
0.09503
0.09566
0.09535
0.09613
0.09692
0.09723
0.09786
0.09786
0.09802
0.09817
0.09817
0.09833
0.09817
0.09880
0.09975
0.09959
0.09975
0.09959
0.09896
0.09927
0.09912
0.10116
0.10194
0.10037
0.10163
0.10210
0.10194
0.10257
0.10304
0.10304
0.10242
0.10163
0.09990
0.09786
0.09582
0.09346
0.09221
0.09095
0.08985
0.08859
0.08859
0.08828
0.08765
0.08718
0.08702
0.08671
0.08718
0.08765
0.08781
0.08781
0.08781
0.08796
0.08812
0.08796
0.08781
0.08812
0.08765
0.08671
0.08561
0.08482
0.08341
0.08200
0.08074
0.07948
0.07885
0.07838
0.07823
0.07807
0.07807
0.07775
0.07744
0.07713
0.07697
0.07791
0.07933
0.08058
0.08184
0.08294
0.08388
0.08451
0.08561
0.08639
0.08671
0.08702
0.08702
0.08671
0.08687
0.08529
0.08404
0.08278
0.08247
0.08090
0.08042
0.07948
0.07980
0.07933
0.08042
0.08105
0.08090
0.08090
0.08105
0.08074
0.08090
0.08090
0.08105
0.08137
0.08231
0.08278
0.08278
0.08247
0.08247
0.08262
0.08294
0.08310
0.08404
0.08529
0.08467
0.08514
0.08545
0.08514
0.08451
0.08435
0.08372
0.08482
0.08467
0.08482
0.08514
0.08545
0.08545
0.08561
0.08545
0.08529
0.08529
0.08514
0.08498
0.08498
0.08451
0.08435
0.08435
0.08467
0.08545
0.08577
0.08592
0.08577
0.08734
0.08781
0.08891
0.09032
0.09079
0.09173
0.09252
0.09346
0.09425
0.09503
0.09519
0.09519
0.09519
0.09503
0.09582
0.09582
0.09582
0.09566
0.09566
0.09582
0.09598
0.09582
0.09582
0.09598
0.09582
0.09566
0.09566
0.09582
0.09582
0.09582
0.09582
0.09582
0.09566
0.09566
0.09519
0.09519
0.09519
0.09503
0.09488
0.09440
0.09425
0.09409
0.09378
0.09362
0.09346
0.09331
0.09315
0.09268
0.09205
0.09158
0.09095
0.09016
0.09016
0.09032
0.09001
0.09063
0.09016
0.09001
0.09095
0.09126
0.09173
0.09142
0.09236
0.09189
0.09173
0.09126
0.09095
0.09095
0.09032
0.09032
0.08875
0.08812
0.08734
0.09063
0.08985
0.09126
0.09173
0.09283
0.09221
0.09221
0.09221
0.09173
0.09111
0.08969
0.08985
0.08906
0.08749
0.08718
0.08671
0.08608
0.08529
0.08451
0.08435
0.08419
0.08388
0.08357
0.08372
0.08357
0.08341
0.08341
0.08357
0.08388
0.08419
0.08482
0.08514
0.08561
0.08608
0.08639
0.08639
0.08592
0.08545
0.08529
0.08482
0.08435
0.08388
0.08372
0.08341
0.08310
0.08262
0.08247
0.08200
0.08184
0.08168
0.08168
0.08168
0.08184
0.08215
0.08231
0.08215
0.08200
0.08200
0.08168
0.08137
0.08105
0.08090
0.08058
0.08011
0.07995
0.07980
0.07964
0.07933
0.07917
0.08105
0.08294
0.08435
0.08592
0.08608
0.08702
0.08718
0.08718
0.08671
0.08655
0.08467
0.08482
0.08404
0.08357
0.08341
0.08294
0.08231
0.08215
0.08200
0.08200
0.08105
0.08042
0.07948
0.07901
0.07775
0.07823
0.07823
0.07713
0.07681
0.07713
0.07650
0.07665
0.07681
0.07681
0.07713
0.07823
0.07807
0.07838
0.07885
0.08027
0.08074
0.08152
0.08184
0.08215
0.08278
0.08341
0.08419
0.08419
0.08435
0.08482
0.08467
0.08467
0.08545
0.08639
0.08702
0.08796
0.08828
0.08922
0.08922
0.08969
0.08985
0.09095
0.09095
0.09173
0.09221
0.09268
0.09268
0.09331
0.09283
0.09268
0.09252
0.09221
0.09126
0.09126
0.09189
0.09205
0.09173
0.09079
0.09142
0.09299
0.09488
0.09472
0.09613
0.09645
0.09692
0.09645
0.09708
0.09817
0.09849
0.09912
0.09990
0.09990
0.09959
0.10006
0.10006
0.10116
0.10132
0.10179
0.10163
0.10179
0.10226
0.10242
0.10257
0.10273
0.10289
0.10273
0.10273
0.10273
0.10304
0.10273
0.10257
0.10304
0.10336
0.10367
0.10383
0.10414
0.10446
0.10524
0.10571
0.10571
0.10587
0.10619
0.10713
0.10776
0.10823
0.10886
0.10917
0.11011
0.10996
0.11058
0.11074
0.11043
0.11027
0.11027
0.10996
0.10933
0.10933
0.10870
0.10760
0.10760
0.10729
0.10666
0.10571
0.10493
0.10399
0.10367
0.10289
0.10226
0.10147
0.10085
0.10006
0.09990
0.09943
0.09865
0.09802
0.09739
0.09692
0.09708
0.09692
0.09676
0.09645
0.09613
0.09613
0.09598
0.09582
0.09566
0.09503
0.09456
0.09456
0.09440
0.09409
0.09393
0.09393
0.09393
0.09550
0.09472
0.09488
0.09456
0.09660
0.09786
0.09770
0.09755
0.09786
0.09786
0.09865
0.09833
0.09833
0.09786
0.09770
0.09755
0.09802
0.09802
0.09817
0.09865
0.09896
0.09943
0.09990
0.09975
0.10022
0.10022
0.10053
0.10085
0.10132
0.10147
0.10194
0.10210
0.10336
0.10399
0.10477
0.10524
0.10540
0.10524
0.10524
0.10493
0.10556
0.10634
0.10681
0.10729
0.10776
0.10807
0.10838
0.10823
0.10838
0.10854
0.10870
0.10933
0.10933
0.10917
0.10917
0.10948
0.10980
0.11043
0.11106
0.11121
0.11184
0.11168
0.11184
0.11215
0.11184
0.11184
0.11153
0.11168
0.11153
0.11168
0.11153
0.11153
0.11153
0.11153
0.11137
0.11121
0.11090
0.11058
0.11043
0.11011
0.10996
0.10964
0.10964
0.10964
0.10933
0.10933
0.10917
0.10886
0.10807
0.10776
0.10729
0.10697
0.10681
0.10666
0.10666
0.10666
0.10650
0.10650
0.10619
0.10603
0.10603
0.10587
0.10556
0.10509
0.10493
0.10446
0.10367
0.10320
0.10273
0.10210
0.10132
0.10085
0.10069
0.10053
0.10037
0.10053
0.10053
0.10037
0.10006
0.10132
0.09927
0.09990
0.10037
0.10022
0.09959
0.09943
0.09975
0.09943
0.09896
0.09912
0.09927
0.09943
0.09959
0.10022
0.10022
0.10053
0.10069
0.10069
0.10147
0.10163
0.10194
0.10226
0.10242
0.10257
0.10304
0.10304
0.10320
0.10352
0.10383
0.10414
0.10493
0.10477
0.10446
0.10462
0.10493
0.10477
0.10462
0.10462
0.10477
0.10477
0.10477
0.10477
0.10493
0.10493
0.10493
0.10493
0.10509
0.10524
0.10524
0.10540
0.10556
0.10556
0.10571
0.10587
0.10729
0.10838
0.10870
0.10996
0.11153
0.11341
0.11404
0.11435
0.11592
0.11750
0.11891
0.11969
0.11954
0.11938
0.11985
0.11969
0.11938
0.11969
0.11985
0.12001
0.11985
0.12001
0.11985
0.11985
0.12001
0.11969
0.11922
0.11860
0.11797
0.11750
0.11750
0.11765
0.11781
0.11765
0.11718
0.11687
0.11687
0.11718
0.11687
0.11640
0.11640
0.11640
0.11640
0.11608
0.11561
0.11592
0.11592
0.11624
0.11687
0.11734
0.11734
0.11687
0.11655
0.11608
0.11608
0.11530
0.11420
0.11373
0.11341
0.11263
0.11263
0.11231
0.11153
0.11090
0.11090
0.11074
0.10980
0.10948
0.10917
0.10823
0.10760
0.10634
0.10713
0.10650
0.10681
0.10634
0.10650
0.10634
0.10634
0.10556
0.10540
0.10556
0.10571
0.10509
0.10493
0.10493
0.10477
0.10493
0.10446
0.10477
0.10509
0.10524
0.10556
0.10587
0.10587
0.10493
0.10462
0.10446
0.10414
0.10414
0.10399
0.10367
0.10320
0.10320
0.10257
0.10242
0.10273
0.10257
0.10257
0.10273
0.10273
0.10273
0.10257
0.10242
0.10257
0.10226
0.10242
0.10289
0.10257
0.10257
0.10242
0.10226
0.10226
0.10226
0.10210
0.10226
0.10242
0.10242
0.10257
0.10257
0.10242
0.10194
0.10147
0.10116
0.10022
0.09990
0.09943
0.09943
0.09990
0.09990
0.10022
0.10037
0.10037
0.10116
0.10116
0.10085
0.10069
0.10085
0.10085
0.10100
0.10085
0.10037
0.10006
0.10022
0.09959
0.09959
0.09912
0.09975
0.09959
0.09927
0.09943
0.09912
0.09927
0.09896
0.09865
0.09849
0.09833
0.09802
0.09739
0.09692
0.09645
0.09613
0.09566
0.09503
0.09456
0.09409
0.09393
0.09346
0.09299
0.09221
0.09236
0.09221
0.09221
0.09205
0.09173
0.09158
0.09205
0.09221
0.09236
0.09252
0.09268
0.09283
0.09268
0.09252
0.09236
0.09221
0.09236
0.09221
0.09221
0.09205
0.09221
0.09205
0.09205
0.09189
0.09205
0.09221
0.09283
0.09346
0.09393
0.09440
0.09456
0.09488
0.09519
0.09550
0.09613
0.09645
0.09692
0.09755
0.09802
0.09833
0.09849
0.09865
0.09865
0.09865
0.09802
0.09739
0.09692
0.09660
0.09613
0.09613
0.09488
0.09582
0.09550
0.09519
0.09488
0.09550
0.09566
0.09645
0.09723
0.09802
0.09865
0.09880
0.09959
0.09990
0.09990
0.10037
0.10069
0.10100
0.10116
0.10116
0.10132
0.10163
0.10147
0.10147
0.10179
0.10194
0.10210
0.10226
0.10226
0.10242
0.10273
0.10304
0.10352
0.10367
0.10399
0.10399
0.10430
0.10477
0.10524
0.10587
0.10603
0.10650
0.10729
0.10744
0.10791
0.10823
0.10886
0.10901
0.10917
0.10933
0.10917
0.10933
0.10948
0.10980
0.11011
0.11058
0.11074
0.11074
0.11058
0.11058
0.11058
0.11074
0.11121
0.11168
0.11200
0.11247
0.11247
0.11215
0.11231
0.11231
0.11231
0.11215
0.11231
0.11231
0.11231
0.11215
0.11200
0.11168
0.11106
0.10980
0.10933
0.10823
0.10776
0.10697
0.10619
0.10493
0.10367
0.10242
0.10194
0.10132
0.10022
0.09912
0.09849
0.09755
0.09708
0.09613
0.09488
0.09409
0.09346
0.09283
0.09221
0.09142
0.09079
0.09001
0.08906
0.08812
0.08734
0.08671
0.08608
0.08514
0.08467
0.08435
0.08388
0.08357
0.08294
0.08247
0.08184
0.08152
0.08090
0.08042
0.07980
0.07917
0.07854
0.07791
0.07744
0.07697
0.07665
0.07618
0.07571
0.07540
0.07493
0.07430
0.07367
0.07351
0.07383
0.07414
0.07508
0.07650
0.07728
0.07901
0.07933
0.08011
0.08121
0.08152
0.08200
0.08262
0.08294
0.08388
0.08435
0.08514
0.08545
0.08561
0.08592
0.08624
0.08624
0.08655
0.08765
0.08844
0.08969
0.09063
0.09111
0.09189
0.09236
0.09346
0.09488
0.09566
0.09708
0.09786
0.09865
0.09912
0.10085
0.10540
0.10650
0.10807
0.10807
0.10854
0.10980
0.11043
0.11106
0.11153
0.11231
0.11310
0.11357
0.11388
0.11341
0.11294
0.11278
0.11215
0.11215
0.11215
0.11247
0.11310
0.11357
0.11373
0.11341
0.11325
0.11310
0.11310
0.11325
0.11357
0.11420
0.11451
0.11435
0.11435
0.11467
0.11498
0.11561
0.11608
0.11608
0.11608
0.11592
0.11561
0.11577
0.11498
0.11451
0.11467
0.11561
0.11545
0.11530
0.11545
0.11545
0.11577
0.11498
0.11467
0.11451
0.11451
0.11467
0.11451
0.11467
0.11483
0.11514
0.11530
0.11530
0.11483
0.11404
0.11341
0.11294
0.11263
0.11294
0.11310
0.11388
0.11294
0.11231
0.11184
0.11043
0.11011
0.10901
0.10807
0.10697
0.10666
0.10540
0.10540
0.10493
0.10446
0.10446
0.10446
0.10446
0.10493
0.10571
0.10571
0.10540
0.10509
0.10509
0.10493
0.10493
0.10446
0.10383
0.10289
0.10210
0.10194
0.10226
0.10242
0.10242
0.10367
0.10414
0.10446
0.10462
0.10446
0.10524
0.10587
0.10603
0.10571
0.10509
0.10509
0.10524
0.10603
0.10540
0.10619
0.10713
0.10729
0.10666
0.10744
0.10713
0.10791
0.10807
0.10823
0.10807
0.10791
0.10744
0.10713
0.10650
0.10634
0.10634
0.10603
0.10571
0.10524
0.10556
0.10540
0.10571
0.10587
0.10571
0.10556
0.10571
0.10571
0.10556
0.10524
0.10509
0.10477
0.10446
0.10399
0.10352
0.10320
0.10273
0.10242
0.10194
0.10163
0.10085
0.10006
0.09990
0.09959
0.09896
0.09786
0.09708
0.09582
0.09503
0.09440
0.09409
0.09362
0.09346
0.09331
0.09268
0.09236
0.09299
0.09299
0.09252
0.09283
0.09299
0.09331
0.09440
0.09519
0.09550
0.09613
0.09582
0.09660
0.09708
0.09708
0.09739
0.09755
0.09755
0.09786
0.09802
0.09802
0.09786
0.09770
0.09786
0.09817
0.09849
0.09880
0.09943
0.09912
0.09912
0.09896
0.09896
0.09927
0.09943
0.09959
0.09959
0.09990
0.09990
0.10022
0.10022
0.09990
0.09943
0.09880
0.09865
0.09833
0.09833
0.09817
0.09880
0.09959
0.09975
0.09943
0.09912
0.09943
0.09912
0.09943
0.09896
0.09912
0.09880
0.09865
0.09865
0.09865
0.09880
0.09896
0.09896
0.09865
0.09849
0.09849
0.09817
0.09802
0.09755
0.09739
0.09708
0.09676
0.09629
0.09582
0.09535
0.09488
0.09409
0.09362
0.09315
0.09252
0.09236
0.09142
0.09111
0.09032
0.09001
0.08969
0.08891
0.08859
0.08781
0.08749
0.08734
0.08687
0.08671
0.08624
0.08561
0.08498
0.08467
0.08451
0.08435
0.08435
0.08404
0.08404
0.08419
0.08419
0.08419
0.08451
0.08451
0.08608
0.08624
0.08545
0.08702
0.08844
0.08985
0.09079
0.09236
0.09283
0.09331
0.09331
0.09362
0.09283
0.09142
0.09079
0.09095
0.09063
0.09111
0.09126
0.09111
0.09095
0.09111
0.09126
0.09142
0.09205
0.09221
0.09252
0.09315
0.09346
0.09393
0.09378
0.09393
0.09409
0.09440
0.09440
0.09456
0.09472
0.09472
0.09472
0.09425
0.09378
0.09299
0.09252
0.09221
0.09189
0.09236
0.09205
0.09205
0.09236
0.09283
0.09346
0.09346
0.09283
0.09268
0.09252
0.09252
0.09268
0.09283
0.09331
0.09346
0.09362
0.09393
0.09456
0.09519
0.09488
0.09488
0.09566
0.09550
0.09535
0.09550
0.09535
0.09488
0.09472
0.09393
0.09315
0.09613
0.09692
0.09786
0.09880
0.09927
0.10100
0.10320
0.10320
0.10430
0.10304
0.10147
0.09975
0.09755
0.09865
0.10006
0.10147
0.10147
0.10100
0.10147
0.10179
0.10163
0.10085
0.10069
0.10037
0.09959
0.09802
0.09739
0.09676
0.09613
0.09535
0.09440
0.09393
0.09378
0.09362
0.09331
0.09393
0.09456
0.09535
0.09629
0.09660
0.09723
0.09708
0.09660
0.09660
0.09660
0.09598
0.09582
0.09550
0.09472
0.09393
0.09393
0.09331
0.09299
0.09268
0.09236
0.09252
0.09252
0.09236
0.09205
0.09236
0.09299
0.09362
0.09440
0.09488
0.09535
0.09535
0.09550
0.09566
0.09566
0.09613
0.09660
0.09660
0.09645
0.09613
0.09566
0.09535
0.09488
0.09519
0.09535
0.09566
0.09535
0.09550
0.09582
0.09582
0.09550
0.09550
0.09519
0.09519
0.09503
0.09440
0.09456
0.09440
0.09488
0.09488
0.09488
0.09535
0.09488
0.09566
0.09566
0.09613
0.09645
0.09645
0.09676
0.09708
0.09692
0.09723
0.09739
0.09755
0.09770
0.09770
0.09755
0.09770
0.09770
0.09786
0.09755
0.09739
0.09770
0.09770
0.09786
0.09802
0.09817
0.09849
0.09849
0.09817
0.09786
0.09692
0.09629
0.09535
0.09299
0.09032
0.08781
0.08718
0.08608
0.08467
0.08404
0.08231
0.08090
0.08027
0.07885
0.07823
0.07775
0.07697
0.07697
0.07618
0.07508
0.07461
0.07414
0.07556
0.07587
0.07524
0.07540
0.07556
0.07540
0.07540
0.07697
0.07917
0.07980
0.08090
0.08184
0.08184
0.08215
0.08200
0.08184
0.08152
0.08121
0.08090
0.08105
0.08105
0.08090
0.08042
0.07980
0.07917
0.07854
0.07823
0.07791
0.07775
0.07775
0.07791
0.07775
0.07775
0.07744
0.07713
0.07791
0.07838
0.07791
0.07807
0.07807
0.07807
0.07823
0.07854
0.07933
0.07964
0.07995
0.07980
0.07964
0.07917
0.07885
0.07870
0.07823
0.07823
0.07823
0.07823
0.07807
0.07807
0.07823
0.07807
0.07870
0.07870
0.08042
0.08011
0.08074
0.08027
0.08090
0.08074
0.08137
0.08137
0.08090
0.08027
0.07980
0.07964
0.08011
0.08042
0.08027
0.08058
0.08074
0.08058
0.08058
0.08042
0.08058
0.08090
0.08090
0.08074
0.08090
0.08137
0.08168
0.08184
0.08200
0.08184
0.08231
0.08247
0.08294
0.08310
0.08357
0.08404
0.08419
0.08435
0.08467
0.08467
0.08482
0.08467
0.08514
0.08529
0.08529
0.08514
0.08529
0.08529
0.08529
0.08545
0.08608
0.08655
0.08687
0.08687
0.08561
0.08655
0.08655
0.08671
0.08639
0.08702
0.08608
0.08639
0.08639
0.08577
0.08592
0.08577
0.08545
0.08561
0.08498
0.08498
0.08529
0.08687
0.08734
0.08687
0.08702
0.08655
0.08655
0.08687
0.08655
0.08671
0.08702
0.08687
0.08702
0.08671
0.08671
0.08655
0.08624
0.08624
0.08655
0.08639
0.08608
0.08624
0.08608
0.08592
0.08592
0.08592
0.08561
0.08561
0.08577
0.08592
0.08577
0.08592
0.08592
0.08608
0.08592
0.08592
0.08561
0.08561
0.08561
0.08561
0.08577
0.08577
0.08545
0.08529
0.08514
0.08498
0.08482
0.08467
0.08451
0.08435
0.08435
0.08419
0.08435
0.08435
0.08435
0.08435
0.08435
0.08435
0.08435
0.08404
0.08388
0.08388
0.08404
0.08372
0.08357
0.08325
0.08325
0.08372
0.08357
0.08404
0.08451
0.08404
0.08404
0.08545
0.08592
0.08639
0.08718
0.08781
0.08891
0.09048
0.09189
0.09268
0.09362
0.09456
0.09456
0.09503
0.09550
0.09598
0.09613
0.09613
0.09582
0.09582
0.09582
0.09566
0.09582
0.09566
0.09550
0.09566
0.09519
0.09456
0.09268
0.09252
0.09158
0.09126
0.08985
0.08859
0.08938
0.08844
0.08812
0.08781
0.08749
0.08718
0.08702
0.08702
0.08655
0.08639
0.08577
0.08561
0.08529
0.08592
0.08624
0.08687
0.08718
0.08749
0.08702
0.08702
0.08702
0.08702
0.08655
0.08702
0.08671
0.08734
0.08718
0.08687
0.08734
0.08765
0.08781
0.08781
0.08781
0.08781
0.08796
0.08796
0.08796
0.08781
0.08749
0.08734
0.08749
0.08749
0.08749
0.08749
0.08749
0.08734
0.08734
0.08734
0.08734
0.08734
0.08734
0.08734
0.08734
0.08702
0.08687
0.08624
0.08529
0.08435
0.08341
0.08074
0.07917
0.07728
0.07823
0.07791
0.07838
0.07823
0.07760
0.07791
0.07775
0.07775
0.07775
0.07760
0.07728
0.07728
0.07744
0.07760
0.07807
0.07980
0.08011
0.08137
0.08200
0.08247
0.08262
0.08341
0.08482
0.08561
0.08608
0.08671
0.08718
0.08765
0.08781
0.08828
0.08844
0.08906
0.08906
0.08938
0.08969
0.08985
0.09016
0.09048
0.09079
0.09111
0.09158
0.09158
0.09205
0.09221
0.09268
0.09299
0.09331
0.09378
0.09425
0.09488
0.09535
0.09535
0.09535
0.09535
0.09582
0.09629
0.09629
0.09613
0.09598
0.09660
0.09645
0.09645
0.09629
0.09613
0.09598
0.09629
0.09660
0.09660
0.09676
0.09692
0.09708
0.09708
0.09739
0.09739
0.09770
0.09817
0.09880
0.09880
0.09912
0.09943
0.09943
0.09959
0.09975
0.09990
0.10037
0.10053
0.10069
0.10116
0.10163
0.10179
0.10194
0.10210
0.10226
0.10226
0.10242
0.10226
0.10242
0.10242
0.10257
0.10179
0.10100
0.10037
0.09896
0.09833
0.09723
0.09629
0.09535
0.09503
0.09488
0.09425
0.09378
0.09362
0.09346
0.09299
0.09268
0.09268
0.09205
0.09236
0.09236
0.09252
0.09252
0.09221
0.09173
0.08969
0.08906
0.08906
0.08875
0.08906
0.08938
0.09016
0.09016
0.09001
0.08954
0.08954
0.08938
0.08906
0.08875
0.08875
0.08875
0.08875
0.08891
0.08906
0.08906
0.08906
0.08906
0.08906
0.08906
0.08906
0.08906
0.08906
0.08891
0.08906
0.08906
0.08891
0.08875
0.08875
0.08875
0.08875
0.08875
0.08859
0.08844
0.08828
0.08812
0.08796
0.08781
0.08765
0.08765
0.08781
0.08781
0.08765
0.08671
0.08608
0.08561
0.08592
0.08608
0.08577
0.08639
0.08655
0.08577
0.08592
0.08592
0.08608
0.08624
0.08624
0.08592
0.08624
0.08624
0.08671
0.08545
0.08545
0.08529
0.08545
0.08592
0.08624
0.08529
0.08545
0.08529
0.08545
0.08545
0.08514
0.08529
0.08498
0.08498
0.08482
0.08529
0.08498
0.08529
0.08467
0.08482
0.08592
0.08639
0.08796
0.08906
0.08954
0.09032
0.09032
0.09079
0.09111
0.09095
0.09095
0.09079
0.09032
0.08969
0.08954
0.08875
0.08828
0.08765
0.08796
0.08702
0.08671
0.08577
0.08529
0.08482
0.08467
0.08451
0.08435
0.08404
0.08404
0.08451
0.08687
0.08796
0.08969
0.09095
0.09205
0.09283
0.09362
0.09472
0.09456
0.09440
0.09472
0.09456
0.09440
0.09409
0.09346
0.09378
0.09393
0.09393
0.09346
0.09346
0.09378
0.09378
0.09409
0.09440
0.09472
0.09503
0.09519
0.09550
0.09613
0.09676
0.09802
0.09896
0.10006
0.10053
0.10085
0.10116
0.10132
0.10147
0.10147
0.10116
0.10085
0.10069
0.10053
0.09990
0.10006
0.09927
0.09865
0.09802
0.09770
0.09802
0.09770
0.09708
0.09645
0.09503
0.09440
0.09393
0.09362
0.09268
0.09283
0.09252
0.09252
0.09268
0.09236
0.09173
0.09111
0.09063
0.09001
0.08969
0.08875
0.08844
0.08796
0.08781
0.08749
0.08702
0.08624
0.08529
0.08467
0.08404
0.08357
0.08325
0.08357
0.08357
0.08357
0.08388
0.08404
0.08419
0.08498
0.08498
0.08498
0.08561
0.08592
0.08624
0.08639
0.08687
0.08702
0.08734
0.08734
0.08718
0.08765
0.08781
0.08812
0.08812
0.08734
0.08624
0.08467
0.08357
0.08419
0.08310
0.08215
0.08137
0.08090
0.08168
0.08105
0.08090
0.08058
0.07980
0.07917
0.07854
0.07807
0.07807
0.07791
0.07775
0.07728
0.07728
0.07713
0.07713
0.07681
0.07713
0.07713
0.07744
0.07760
0.07713
0.07807
0.07838
0.07980
0.08042
0.08121
0.08168
0.08419
0.08514
0.08624
0.08702
0.08734
0.08796
0.08812
0.08812
0.08844
0.08906
0.08922
0.08875
0.08891
0.08859
0.08844
0.08844
0.08828
0.08844
0.08859
0.08875
0.08891
0.08922
0.08938
0.09016
0.09142
0.09283
0.09393
0.09456
0.09503
0.09535
0.09550
0.09582
0.09613
0.09645
0.09692
0.09708
0.09739
0.09739
0.09723
0.09739
0.09723
0.09708
0.09723
0.09802
0.09833
0.09817
0.09755
0.09723
0.09660
0.09613
0.09456
0.09299
0.09346
0.09378
0.09488
0.09440
0.09440
0.09425
0.09456
0.09440
0.09378
0.09315
0.09252
0.09268
0.09221
0.09236
0.09142
0.09063
0.08938
0.08875
0.08812
0.08749
0.08702
0.08624
0.08592
0.08514
0.08419
0.08404
0.08341
0.08310
0.08278
0.08215
0.08294
0.08262
0.08341
0.08294
0.08310
0.08357
0.08357
0.08294
0.08262
0.08231
0.08262
0.08247
0.08231
0.08247
0.08215
0.08215
0.08184
0.08168
0.08152
0.08121
0.08105
0.08090
0.08090
0.08058
0.08011
0.08042
0.08011
0.08027
0.08027
0.08058
0.08152
0.08168
0.08200
0.08231
0.08184
0.08168
0.08105
0.08074
0.07995
0.07917
0.07791
0.07665
0.07430
0.07163
0.07006
0.06817
0.06739
0.06707
0.06692
0.06707
0.06739
0.06723
0.06739
0.06754
0.06802
0.06802
0.06849
0.06880
0.06927
0.06959
0.06959
0.06974
0.07021
0.07069
0.07100
0.07116
0.07116
0.07084
0.07069
0.07021
0.06974
0.06959
0.06943
0.06943
0.06927
0.06943
0.06974
0.06974
0.06990
0.06974
0.06974
0.06974
0.06974
0.06990
0.07006
0.07053
0.07084
0.07084
0.06990
0.06943
0.06959
0.06943
0.06990
0.07021
0.07021
0.07021
0.07021
0.06974
0.06927
0.06896
0.06833
0.06770
0.06739
0.06754
0.06770
0.06786
0.06802
0.06833
0.06849
0.06864
0.06880
0.06912
0.06959
0.06990
0.06974
0.06990
0.07006
0.06990
0.07006
0.07006
0.07006
0.07006
0.06959
0.07100
0.07131
0.07241
0.07351
0.07304
0.07241
0.07477
0.07414
0.07273
0.07398
0.07398
0.07414
0.07446
0.07461
0.07571
0.07697
0.07775
0.08011
0.08090
0.08231
0.08310
0.08372
0.08467
0.08592
0.08639
0.08734
0.08969
0.09142
0.09283
0.09331
0.09299
0.09299
0.09409
0.09472
0.09535
0.09598
0.09598
0.09550
0.09598
0.09613
0.09660
0.09660
0.09708
0.09755
0.09755
0.09817
0.09880
0.09927
0.09975
0.09975
0.10022
0.10116
0.10273
0.10414
0.10524
0.10697
0.10823
0.10870
0.10948
0.11011
0.11074
0.11121
0.11184
0.11231
0.11278
0.11294
0.11294
0.11294
0.11294
0.11325
0.11263
0.11278
0.11231
0.11263
0.11294
0.11294
0.11184
0.11137
0.11058
0.11074
0.11106
0.11106
0.11106
0.11043
0.10996
0.10917
0.10948
0.10933
0.10886
0.10823
0.10791
0.10744
0.10729
0.10713
0.10681
0.10650
0.10571
0.10493
0.10383
0.10383
0.10367
0.10367
0.10367
0.10383
0.10430
0.10477
0.10493
0.10509
0.10524
0.10524
0.10509
0.10446
0.10414
0.10352
0.10336
0.10257
0.10179
0.10053
0.09975
0.09833
0.09849
0.09802
0.09817
0.09723
0.09676
0.09613
0.09660
0.09739
0.09927
0.09927
0.10037
0.09975
0.10069
0.10069
0.10100
0.10116
0.10132
0.10100
0.10100
0.10085
0.10053
0.10006
0.10022
0.10022
0.10100
0.10100
0.10132
0.10179
0.10194
0.10147
0.10179
0.10147
0.10147
0.10163
0.10163
0.10179
0.10179
0.10179
0.10132
0.10132
0.10147
0.10116
0.10085
0.10116
0.10100
0.10100
0.10085
0.10037
0.10006
0.09975
0.09959
0.09912
0.09880
0.09817
0.09802
0.09676
0.09613
0.09629
0.09629
0.09598
0.09519
0.09582
0.09582
0.09676
0.09676
0.09692
0.09739
0.09817
0.09943
0.09943
0.09959
0.09975
0.09959
0.09943
0.09927
0.09959
0.09975
0.09927
0.09880
0.09880
0.09896
0.09833
0.09833
0.09880
0.09880
0.09880
0.09896
0.09912
0.09865
0.09802
0.09755
0.09676
0.09613
0.09566
0.09535
0.09503
0.09456
0.09331
0.09315
0.09268
0.09205
0.09095
0.09048
0.09048
0.09016
0.09063
0.09048
0.09079
0.09048
0.09001
0.08985
0.08938
0.08875
0.08859
0.08828
0.08828
0.08812
0.08812
0.08812
0.08812
0.08781
0.08734
0.08687
0.08671
0.08671
0.08687
0.08529
0.08419
0.08419
0.08357
0.08278
0.08152
0.08058
0.07995
0.07964
0.07948
0.07933
0.07823
0.07760
0.07775
0.07650
0.07634
0.07618
0.07665
0.07681
0.07681
0.07697
0.07713
0.07728
0.07775
0.07823
0.07854
0.07885
0.07917
0.07917
0.07933
0.07917
0.07964
0.07964
0.07933
0.08011
0.08105
0.08121
0.08215
0.08262
0.08451
0.08561
0.08561
0.08577
0.08545
0.08655
0.08718
0.08796
0.08765
0.08718
0.08702
0.08718
0.08718
0.08734
0.08749
0.08749
0.08734
0.08781
0.08812
0.08812
0.08906
0.08922
0.08906
0.08954
0.09016
0.09095
0.09173
0.09236
0.09283
0.09315
0.09331
0.09299
0.09268
0.09268
0.09252
0.09268
0.09393
0.09472
0.09535
0.09566
0.09629
0.09660
0.09692
0.09786
0.09896
0.09990
0.10006
0.09975
0.10289
0.10430
0.10603
0.10603
0.10838
0.10917
0.11027
0.11074
0.11011
0.10980
0.11043
0.11074
0.11121
0.11137
0.11137
0.11106
0.11106
0.11090
0.11153
0.11200
0.11231
0.11263
0.11247
0.11294
0.11341
0.11341
0.11373
0.11404
0.11404
0.11467
0.11498
0.11530
0.11545
0.11545
0.11592
0.11655
0.11687
0.11655
0.11655
0.11640
0.11702
0.11671
0.11608
0.11530
0.11357
0.11357
0.11278
0.11215
0.11294
0.11341
0.11341
0.11357
0.11325
0.11278
0.11200
0.11200
0.11247
0.11263
0.11247
0.11247
0.11247
0.11247
0.11263
0.11263
0.11325
0.11294
0.11278
0.11310
0.11325
0.11357
0.11357
0.11388
0.11420
0.11420
0.11435
0.11451
0.11435
0.11420
0.11388
0.11341
0.11325
0.11294
0.11184
0.11294
0.11341
0.11388
0.11404
0.11420
0.11420
0.11530
0.11592
0.11592
0.11545
0.11530
0.11545
0.11545
0.11530
0.11655
0.11702
0.11828
0.11875
0.11860
0.11844
0.11797
0.11750
0.11702
0.11530
0.11467
0.11341
0.11200
0.11090
0.10964
0.10870
0.10760
0.10619
0.10540
0.10430
0.10242
0.10147
0.10085
0.09990
0.09849
0.09755
0.09676
0.09598
0.09535
0.09503
0.09472
0.09409
0.09362
0.09378
0.09362
0.09283
0.09252
0.09236
0.09236
0.09158
0.09173
0.09221
0.09252
0.09346
0.09425
0.09488
0.09550
0.09566
0.09582
0.09645
0.09676
0.09708
0.09708
0.09739
0.09770
0.09770
0.09770
0.09802
0.09817
0.09833
0.09833
0.09849
0.09849
0.09865
0.09865
0.09865
0.09849
0.09865
0.09865
0.09880
0.09880
0.09817
0.09770
0.09676
0.09598
0.09535
0.09378
0.09205
0.09079
0.08985
0.08844
0.08749
0.08671
0.08624
0.08561
0.08498
0.08435
0.08419
0.08388
0.08372
0.08357
0.08310
0.08231
0.08184
0.08137
0.08152
0.08152
0.08231
0.08262
0.08294
0.08310
0.08310
0.08310
0.08310
0.08357
0.08388
0.08419
0.08435
0.08451
0.08435
0.08482
0.08514
0.08561
0.08592
0.08624
0.08639
0.08687
0.08702
0.08749
0.08749
0.08765
0.08765
0.08749
0.08734
0.08765
0.08891
0.09032
0.09158
0.09236
0.09362
0.09503
0.09566
0.09629
0.09676
0.09723
0.09723
0.09708
0.09723
0.09739
0.09755
0.09770
0.09786
0.09849
0.09880
0.09912
0.09927
0.09943
0.09943
0.09990
0.09990
0.10006
0.10037
0.10053
0.10085
0.10116
0.10116
0.10100
0.10147
0.10132
0.10132
0.10132
0.10116
0.10116
0.10085
0.10053
0.10022
0.09990
0.09975
0.09959
0.09975
0.09959
0.09943
0.09927
0.09927
0.09912
0.09896
0.09880
0.09943
0.09943
0.09896
0.09880
0.09865
0.09865
0.09802
0.09817
0.09770
0.09786
0.09755
0.09692
0.09566
0.09550
0.09535
0.09535
0.09503
0.09582
0.09566
0.09629
0.09629
0.09519
0.09456
0.09425
0.09331
0.09346
0.09268
0.09221
0.09126
0.09063
0.09016
0.08954
0.08891
0.08875
0.08844
0.08765
0.08765
0.08765
0.08765
0.08781
0.08781
0.08875
0.08796
0.08828
0.08906
0.09032
0.09111
0.09252
0.09409
0.09503
0.09535
0.09566
0.09582
0.09582
0.09598
0.09598
0.09566
0.09550
0.09519
0.09535
0.09393
0.09440
0.09488
0.09535
0.09613
0.09629
0.09708
0.09723
0.09802
0.09865
0.09849
0.09880
0.09959
0.10022
0.10022
0.10037
0.10037
0.10053
0.10053
0.10069
0.10053
0.10022
0.09990
0.09959
0.09943
0.09943
0.09912
0.09880
0.09880
0.09927
0.09912
0.09896
0.09912
0.09943
0.09975
0.10006
0.10022
0.10022
0.10053
0.10069
0.10069
0.10085
0.10069
0.10069
0.10069
0.10069
0.10069
0.10037
0.09927
0.09975
0.10006
0.10069
0.09990
0.10022
0.09880
0.10022
0.10037
0.09896
0.09817
0.09880
0.10006
0.10037
0.10069
0.10053
0.10006
0.09943
0.09927
0.09755
0.09598
0.09503
0.09472
0.09409
0.09440
0.09425
0.09425
0.09299
0.09378
0.09425
0.09378
0.09331
0.09268
0.09236
0.09189
0.09142
0.09079
0.09063
0.09063
0.09063
0.09063
0.09063
0.09048
0.09048
0.09048
0.09063
0.09111
0.09173
0.09221
0.09252
0.09268
0.09283
0.09299
0.09315
0.09331
0.09331
0.09346
0.09331
0.09299
0.09283
0.09236
0.09205
0.09173
0.09142
0.09142
0.09126
0.09111
0.09111
0.09079
0.09079
0.09079
0.09063
0.09063
0.09063
0.09079
0.09079
0.09111
0.09126
0.09158
0.09283
0.09362
0.09393
0.09456
0.09456
0.09472
0.09503
0.09488
0.09550
0.09566
0.09582
0.09566
0.09629
0.09645
0.09660
0.09645
0.09660
0.09645
0.09645
0.09676
0.09739
0.09802
0.09833
0.09927
0.09959
0.09990
0.10022
0.10069
0.10116
0.10132
0.10147
0.10179
0.10163
0.10194
0.10147
0.10147
0.10147
0.10179
0.10163
0.10147
0.10116
0.10194
0.10257
0.10210
0.10179
0.10226
0.10053
0.10053
0.09990
0.09896
0.09770
0.09660
0.09550
0.09519
0.09456
0.09378
0.09268
0.09189
0.09111
0.09048
0.09048
0.09032
0.09032
0.09048
0.08985
0.08938
0.08954
0.08922
0.08844
0.08749
0.08749
0.08718
0.08718
0.08734
0.08749
0.08796
0.08828
0.08828
0.08796
0.08796
0.08796
0.08859
0.08859
0.08828
0.08828
0.08828
0.08828
0.08844
0.08875
0.08844
0.08859
0.08859
0.08891
0.08954
0.08969
0.09095
0.09079
0.09095
0.09189
0.09346
0.09456
0.09472
0.09519
0.09535
0.09598
0.09692
0.09770
0.09849
0.09802
0.09833
0.09927
0.10053
0.10210
0.10320
0.10383
0.10383
0.10414
0.10414
0.10509
0.10477
0.10493
0.10571
0.10619
0.10619
0.10650
0.10681
0.10666
0.10650
0.10650
0.10666
0.10681
0.10634
0.10666
0.10603
0.10571
0.10587
0.10571
0.10587
0.10524
0.10587
0.10603
0.10666
0.10760
0.10744
0.10681
0.10650
0.10650
0.10587
0.10540
0.10477
0.10414
0.10367
0.10320
0.10257
0.10194
0.10163
0.10163
0.10163
0.10147
0.10132
0.10100
0.10085
0.10053
0.10053
0.10053
0.10037
0.10022
0.09975
0.09927
0.09896
0.09833
0.09817
0.09770
0.09739
0.09755
0.09865
0.09927
0.10022
0.10100
0.10163
0.10399
0.10352
0.10210
0.10226
0.10194
0.10179
0.10336
0.10320
0.10304
0.10320
0.10242
0.10194
0.10100
0.10053
0.10037
0.10037
0.10006
0.09959
0.09943
0.09975
0.10006
0.10037
0.10037
0.10037
0.10037
0.10069
0.10069
0.10069
0.10037
0.10022
0.10006
0.10022
0.10006
0.09990
0.09975
0.09943
0.09880
0.09833
0.09849
0.09802
0.09739
0.09692
0.09660
0.09598
0.09566
0.09535
0.09503
0.09456
0.09393
0.09346
0.09315
0.09268
0.09268
0.09205
0.09221
0.09079
0.09173
0.09173
0.09142
0.09063
0.09158
0.09158
0.09126
0.09111
0.09142
0.09252
0.09283
0.09331
0.09331
0.09409
0.09456
0.09550
0.09519
0.09582
0.09550
0.09566
0.09519
0.09519
0.09503
0.09488
0.09440
0.09425
0.09456
0.09456
0.09503
0.09550
0.09598
0.09629
0.09645
0.09676
0.09708
0.09708
0.09723
0.09755
0.09817
0.09849
0.09880
0.09927
0.10022
0.10085
0.10132
0.10147
0.10163
0.10179
0.10210
0.10210
0.10210
0.10226
0.10257
0.10257
0.10289
0.10304
0.10320
0.10336
0.10336
0.10352
0.10383
0.10383
0.10399
0.10430
0.10430
0.10446
0.10462
0.10477
0.10493
0.10430
0.10399
0.10336
0.10179
0.10053
0.09880
0.09833
0.09833
0.09975
0.09990
0.10022
0.10006
0.09927
0.09880
0.09755
0.09708
0.09660
0.09566
0.09440
0.09331
0.09221
0.09111
0.09048
0.09001
0.08906
0.08828
0.08828
0.08796
0.08734
0.08702
0.08687
0.08687
0.08671
0.08687
0.08687
0.08687
0.08671
0.08639
0.08608
0.08608
0.08608
0.08592
0.08592
0.08561
0.08529
0.08482
0.08435
0.08451
0.08545
0.08482
0.08514
0.08514
0.08545
0.08624
0.08624
0.08577
0.08545
0.08514
0.08514
0.08529
0.08577
0.08592
0.08624
0.08655
0.08702
0.08734
0.08781
0.08796
0.08828
0.08844
0.08859
0.08796
0.08765
0.08749
0.08671
0.08608
0.08624
0.08592
0.08498
0.08435
0.08482
0.08482
0.08435
0.08435
0.08451
0.08435
0.08372
0.08388
0.08372
0.08372
0.08357
0.08388
0.08357
0.08357
0.08357
0.08325
0.08325
0.08325
0.08341
0.08388
0.08419
0.08467
0.08498
0.08545
0.08577
0.08608
0.08592
0.08545
0.08514
0.08514
0.08545
0.08608
0.08639
0.08687
0.08702
0.08718
0.08734
0.08781
0.08734
0.08734
0.08734
0.08734
0.08718
0.08749
0.08718
0.08702
0.08671
0.08671
0.08718
0.08749
0.08734
0.08718
0.08702
0.08734
0.08718
0.08655
0.08639
0.08592
0.08577
0.08577
0.08529
0.08514
0.08514
0.08498
0.08467
0.08451
0.08435
0.08419
0.08419
0.08404
0.08372
0.08357
0.08341
0.08341
0.08341
0.08341
0.08325
0.08310
0.08278
0.08278
0.08278
0.08278
0.08231
0.08231
0.08231
0.08200
0.08168
0.08137
0.08121
0.08121
0.08105
0.08074
0.08105
0.08105
0.08200
0.08215
0.08278
0.08310
0.08341
0.08357
0.08372
0.08404
0.08404
0.08435
0.08482
0.08467
0.08467
0.08451
0.08372
0.08404
0.08388
0.08482
0.08388
0.08294
0.08294
0.08247
0.08152
0.08121
0.08011
0.07901
0.07823
0.07791
0.07728
0.07697
0.07681
0.07681
0.07697
0.07665
0.07681
0.07713
0.07744
0.07760
0.07823
0.07854
0.07870
0.07901
0.07917
0.07948
0.07980
0.07980
0.08011
0.08042
0.08074
0.08074
0.08090
0.08105
0.08121
0.08121
0.08137
0.08137
0.08152
0.08184
0.08168
0.08184
0.08184
0.08168
0.08058
0.07964
0.08058
0.08137
0.08310
0.08404
0.08639
0.08765
0.08985
0.09095
0.09221
0.09299
0.09315
0.09425
0.09519
0.09582
0.09613
0.09660
0.09676
0.09676
0.09692
0.09692
0.09692
0.09708
0.09739
0.09755
0.09755
0.09770
0.09786
0.09833
0.09896
0.09927
0.09959
0.09943
0.09975
0.10006
0.10053
0.10069
0.10116
0.10179
0.10226
0.10289
0.10304
0.10304
0.10336
0.10336
0.10304
0.10273
0.10273
0.10257
0.10226
0.10242
0.10179
0.10147
0.10100
0.10037
0.09990
0.09927
0.09896
0.09912
0.09880
0.09865
0.09849
0.09833
0.09849
0.09817
0.09770
0.09629
0.09660
0.09613
0.09535
0.09472
0.09409
0.09221
0.09032
0.08922
0.08765
0.08639
0.08577
0.08561
0.08482
0.08529
0.08577
0.08608
0.08608
0.08467
0.08467
0.08388
0.08372
0.08310
0.08310
0.08310
0.08325
0.08262
0.08262
0.08231
0.08200
0.08215
0.08200
0.08231
0.08278
0.08247
0.08357
0.08341
0.08435
0.08498
0.08514
0.08514
0.08577
0.08639
0.08671
0.08687
0.08702
0.08749
0.08718
0.08765
0.08828
0.08875
0.08891
0.08922
0.08985
0.08985
0.08985
0.09032
0.09048
0.09063
0.09111
0.09126
0.09126
0.09126
0.09142
0.09158
0.09173
0.09158
0.09126
0.09111
0.09095
0.09079
0.09063
0.09048
0.09001
0.09001
0.09001
0.09001
0.08985
0.08985
0.08969
0.08969
0.08985
0.08969
0.08969
0.08969
0.08954
0.08954
0.08969
0.08985
0.09032
0.09048
0.09048
0.09048
0.09173
0.09095
0.09079
0.09142
0.09236
0.09393
0.09409
0.09598
0.09692
0.09645
0.09598
0.09503
0.09535
0.09440
0.09346
0.09236
0.09158
0.09016
0.08891
0.08749
0.08671
0.08624
0.08545
0.08451
0.08482
0.08529
0.08529
0.08529
0.08592
0.08577
0.08577
0.08592
0.08545
0.08561
0.08561
0.08592
0.08592
0.08592
0.08608
0.08624
0.08639
0.08624
0.08561
0.08561
0.08467
0.08388
0.08372
0.08357
0.08357
0.08341
0.08341
0.08341
0.08341
0.08357
0.08357
0.08372
0.08388
0.08404
0.08435
0.08467
0.08514
0.08561
0.08608
0.08639
0.08671
0.08734
0.08796
0.08859
0.08922
0.08954
0.08969
0.09001
0.08985
0.08954
0.08922
0.08891
0.08812
0.08796
0.08687
0.08875
0.08891
0.08938
0.09001
0.09095
0.09189
0.09393
0.09331
0.09409
0.09173
0.09268
0.09331
0.09268
0.09189
0.09221
0.09189
0.09268
0.09331
0.09378
0.09315
0.09252
0.09283
0.09268
0.09173
0.09063
0.09032
0.09001
0.08922
0.08828
0.08781
0.08734
0.08702
0.08655
0.08608
0.08655
0.08639
0.08718
0.08765
0.08828
0.08859
0.08891
0.08922
0.08938
0.08985
0.08969
0.09016
0.09079
0.09095
0.09126
0.09095
0.09079
0.09032
0.08969
0.08906
0.08812
0.08718
0.08592
0.08514
0.08467
0.08514
0.08577
0.08592
0.08577
0.08592
0.08545
0.08341
0.08325
0.08325
0.08278
0.08262
0.08200
0.08231
0.08247
0.08278
0.08419
0.08435
0.08467
0.08529
0.08592
0.08577
0.08608
0.08655
0.08671
0.08671
0.08765
0.08812
0.08812
0.08781
0.08749
0.08749
0.08734
0.08702
0.08655
0.08671
0.08671
0.08671
0.08671
0.08687
0.08671
0.08655
0.08655
0.08655
0.08655
0.08671
0.08702
0.08734
0.08655
0.08624
0.08608
0.08671
0.08655
0.08702
0.08702
0.08702
0.08687
0.08639
0.08624
0.08608
0.08577
0.08514
0.08467
0.08435
0.08404
0.08404
0.08372
0.08435
0.08372
0.08404
0.08498
0.08545
0.08639
0.08734
0.08828
0.08891
0.09016
0.09032
0.09095
0.09173
0.09205
0.09189
0.09189
0.09205
0.09252
0.09268
0.09252
0.09221
0.09268
0.09331
0.09315
0.09378
0.09425
0.09440
0.09425
0.09425
0.09440
0.09472
0.09519
0.09535
0.09566
0.09582
0.09582
0.09582
0.09566
0.09566
0.09566
0.09566
0.09535
0.09503
0.09503
0.09503
0.09472
0.09440
0.09425
0.09440
0.09393
0.09378
0.09346
0.09315
0.09299
0.09283
0.09268
0.09252
0.09236
0.09236
0.09236
0.09221
0.09221
0.09268
0.09299
0.09315
0.09331
0.09331
0.09331
0.09236
0.09252
0.09283
0.09331
0.09283
0.09409
0.09519
0.09535
0.09535
0.09519
0.09488
0.09503
0.09456
0.09393
0.09299
0.09331
0.09362
0.09519
0.09566
0.09503
0.09503
0.09503
0.09488
0.09503
0.09456
0.09456
0.09440
0.09425
0.09378
0.09346
0.09331
0.09331
0.09362
0.09393
0.09425
0.09393
0.09362
0.09331
0.09331
0.09331
0.09315
0.09378
0.09519
0.09645
0.09645
0.09676
0.09676
0.09660
0.09629
0.09660
0.09629
0.09598
0.09582
0.09550
0.09519
0.09519
0.09503
0.09456
0.09488
0.09503
0.09503
0.09472
0.09456
0.09425
0.09425
0.09440
0.09456
0.09456
0.09488
0.09503
0.09550
0.09598
0.09629
0.09676
0.09708
0.09692
0.09708
0.09723
0.09708
0.09660
0.09613
0.09598
0.09582
0.09488
0.09550
0.09472
0.09519
0.09566
0.09566
0.09519
0.09598
0.09582
0.09692
0.09723
0.09708
0.09723
0.09802
0.09833
0.09896
0.09927
0.09975
0.09959
0.09990
0.10037
0.10069
0.10100
0.10132
0.10147
0.10132
0.10132
0.10116
0.10132
0.10179
0.10163
0.10194
0.10226
0.10210
0.10179
0.10147
0.10069
0.09990
0.09975
0.09896
0.09880
0.09833
0.09833
0.09833
0.09833
0.09833
0.09943
0.09880
0.09880
0.09833
0.09849
0.09849
0.09817
0.09880
0.09770
0.09755
0.09723
0.09692
0.09676
0.09676
0.09723
0.09770
0.09755
0.09723
0.09739
0.09739
0.09739
0.09755
0.09755
0.09723
0.09723
0.09708
0.09676
0.09676
0.09676
0.09660
0.09660
0.09692
0.09692
0.09708
0.09723
0.09755
0.09802
0.09849
0.09880
0.09880
0.09896
0.09912
0.09927
0.09927
0.09912
0.09896
0.09880
0.09865
0.09880
0.09865
0.09833
0.09786
0.09786
0.09770
0.09770
0.09770
0.09770
0.09770
0.09770
0.09786
0.09755
0.09770
0.09802
0.09802
0.09849
0.09739
0.09833
0.09708
0.09739
0.09770
0.09802
0.09802
0.09786
0.09786
0.09770
0.09692
0.09692
0.09676
0.09708
0.09739
0.09692
0.09692
0.09739
0.09755
0.09770
0.09755
0.09770
0.09770
0.09770
0.09770
0.09770
0.09770
0.09770
0.09802
0.09833
0.09817
0.09770
0.09833
0.09817
0.09865
0.09880
0.09912
0.09880
0.09896
0.09865
0.09833
0.09723
0.09598
0.09535
0.09472
0.09331
0.09268
0.09189
0.09126
0.09095
0.08969
0.08859
0.08969
0.09048
0.09016
0.08969
0.08875
0.08781
0.08718
0.08592
0.08545
0.08451
0.08325
0.08152
0.08074
0.07917
0.07870
0.07823
0.07791
0.07775
0.07775
0.07775
0.07728
0.07713
0.07744
0.07713
0.07744
0.07713
0.07775
0.07744
0.07760
0.07807
0.07807
0.07791
0.07775
0.07744
0.07697
0.07681
0.07618
0.07587
0.07556
0.07493
0.07524
0.07446
0.07414
0.07383
0.07383
0.07383
0.07351
0.07288
0.07241
0.07210
0.07210
0.07241
0.07226
0.07194
0.07147
0.07116
0.07100
0.07100
0.07100
0.07084
0.07069
0.07053
0.07053
0.07021
0.06990
0.06927
0.06849
0.06802
0.06770
0.06754
0.06739
0.06723
0.06707
0.06707
0.06723
0.06723
0.06723
0.06739
0.06754
0.06754
0.06754
0.06739
0.06754
0.06802
0.06912
0.06974
0.06990
0.07053
0.07131
0.07179
0.07273
0.07320
0.07383
0.07367
0.07383
0.07351
0.07336
0.07320
0.07351
0.07367
0.07367
0.07383
0.07414
0.07461
0.07603
0.07697
0.07681
0.07697
0.07665
0.07665
0.07775
0.07854
0.07933
0.08042
0.08152
0.08215
0.08262
0.08262
0.08294
0.08310
0.08278
0.08278
0.08294
0.08262
0.08262
0.08262
0.08262
0.08278
0.08278
0.08294
0.08310
0.08357
0.08404
0.08435
0.08451
0.08514
0.08545
0.08592
0.08624
0.08639
0.08655
0.08655
0.08655
0.08655
0.08655
0.08671
0.08671
0.08655
0.08655
0.08655
0.08639
0.08639
0.08639
0.08639
0.08608
0.08608
0.08608
0.08608
0.08624
0.08639
0.08671
0.08655
0.08702
0.08702
0.08734
0.08765
0.08796
0.08812
0.08844
0.08891
0.08906
0.08922
0.08922
0.08891
0.08875
0.08891
0.08906
0.08922
0.08922
0.08906
0.08938
0.08954
0.08938
0.08891
0.08844
0.08734
0.08671
0.08624
0.08561
0.08514
0.08435
0.08372
0.08341
0.08341
0.08325
0.08325
0.08325
0.08310
0.08310
0.08294
0.08262
0.08231
0.08200
0.08231
0.08294
0.08231
0.08310
0.08310
0.08310
0.08278
0.08262
0.08262
0.08262
0.08215
0.08231
0.08184
0.08247
0.08278
0.08372
0.08372
0.08451
0.08467
0.08514
0.08561
0.08624
0.08655
0.08624
0.08655
0.08671
0.08671
0.08671
0.08655
0.08671
0.08655
0.08577
0.08592
0.08608
0.08639
0.08655
0.08702
0.08749
0.08749
0.08781
0.08812
0.08828
0.08859
0.08875
0.08906
0.08906
0.08922
0.08954
0.08969
0.09032
0.09048
0.09079
0.09079
0.09079
0.09095
0.09095
0.09126
0.09079
0.09079
0.09079
0.09111
0.09158
0.09126
0.08954
0.09016
0.09016
0.08969
0.08922
0.08812
0.08734
0.08655
0.08577
0.08498
0.08451
0.08310
0.08184
0.08042
0.07901
0.07791
0.07744
0.07728
0.07681
0.07650
0.07634
0.07618
0.07603
0.07571
0.07540
0.07524
0.07508
0.07477
0.07477
0.07446
0.07414
0.07367
0.07304
0.07241
0.07194
0.07131
0.07053
0.06990
0.06912
0.06849
0.06802
0.06770
0.06754
0.06739
0.06707
0.06676
0.06613
0.06582
0.06550
0.06503
0.06456
0.06425
0.06409
0.06377
0.06362
0.06346
0.06330
0.06315
0.06299
0.06362
0.06346
0.06315
0.06315
0.06267
0.06236
0.06173
0.06110
0.06032
0.05953
0.05922
0.05859
0.05812
0.05781
0.05718
0.05718
0.05749
0.05843
0.06032
0.06220
0.06252
0.06346
0.06550
0.06692
0.06896
0.07116
0.07351
0.07571
0.07697
0.07870
0.07933
0.07980
0.08058
0.08168
0.08294
0.08341
0.08404
0.08419
0.08498
0.08451
0.08467
0.08388
0.08451
0.08498
0.08545
0.08545
0.08577
0.08561
0.08404
0.08372
0.08090
0.07933
0.07697
0.07603
0.07508
0.07477
0.07446
0.07524
0.07493
0.07556
0.07681
0.07838
0.07917
0.07964
0.08121
0.08247
0.08278
0.08419
0.08482
0.08514
0.08577
0.08608
0.08671
0.08718
0.08734
0.08718
0.08671
0.08529
0.08388
0.08310
0.08215
0.08184
0.08184
0.08184
0.08262
0.08341
0.08388
0.08482
0.08639
0.08749
0.08875
0.09063
0.09173
0.09283
0.09393
0.09488
0.09566
0.09676
0.09723
0.09613
0.09566
0.09566
0.09472
0.09315
0.09252
0.09221
0.09001
0.08922
0.08938
0.08922
0.08906
0.08875
0.08781
0.08781
0.08718
0.08702
0.08702
0.08687
0.08687
0.08702
0.08718
0.08718
0.08718
0.08687
0.08718
0.08796
0.08844
0.08875
0.08859
0.09063
0.09205
0.09252
0.09283
0.09268
0.09252
0.09283
0.09268
0.09236
0.09221
0.09283
0.09126
0.09063
0.09048
0.09063
0.09095
0.09205
0.09315
0.09331
0.09378
0.09425
0.09550
0.09660
0.09786
0.09927
0.10069
0.10179
0.10352
0.10477
0.10556
0.10666
0.10744
0.10870
0.10933
0.11011
0.11027
0.11011
0.10948
0.10901
0.10870
0.10744
0.10571
0.10430
0.10210
0.10006
0.09833
0.09645
0.09488
0.09378
0.09236
0.09063
0.08875
0.08859
0.08718
0.08514
0.08341
0.08184
0.07901
0.07948
0.07948
0.07948
0.07980
0.08011
0.07933
0.07870
0.07823
0.07775
0.07728
0.07713
0.07665
0.07650
0.07587
0.07508
0.07477
0.07461
0.07540
0.07524
0.07461
0.07430
0.07320
0.07226
0.07069
0.07084
0.07147
0.07179
0.07194
0.07210
0.07210
0.07179
0.07257
0.07226
0.07210
0.07257
0.07383
0.07383
0.07304
0.07320
0.07351
0.07336
0.07257
0.07257
0.07273
0.07288
0.07304
0.07304
0.07304
0.07304
0.07288
0.07273
0.07273
0.07336
0.07320
0.07288
0.07241
0.07210
0.07194
0.07194
0.07194
0.07194
0.07257
0.07241
0.07273
0.07288
0.07320
0.07383
0.07430
0.07430
0.07461
0.07477
0.07477
0.07493
0.07524
0.07556
0.07571
0.07540
0.07524
0.07524
0.07524
0.07571
0.07603
0.07571
0.07540
0.07571
0.07807
0.07933
0.08105
0.08215
0.08310
0.08404
0.08451
0.08514
0.08498
0.08577
0.08655
0.08671
0.08671
0.08655
0.08702
0.08734
0.08718
0.08796
0.08891
0.08985
0.09032
0.09095
0.09111
0.09158
0.09252
0.09268
0.09315
0.09378
0.09456
0.09519
0.09613
0.09598
0.09582
0.09613
0.09613
0.09692
0.09723
0.09739
0.09817
0.09802
0.09896
0.10085
0.10116
0.10163
0.10257
0.10289
0.10273
0.10320
0.10352
0.10367
0.10462
0.10524
0.10509
0.10556
0.10619
0.10681
0.10713
0.10776
0.10776
0.10823
0.10760
0.10713
0.10713
0.10838
0.10886
0.10870
0.10838
0.10791
0.10760
0.10729
0.10650
0.10587
0.10540
0.10509
0.10414
0.10352
0.10289
0.10257
0.10257
0.10194
0.10210
0.10226
0.10147
0.10100
0.10085
0.10116
0.10116
0.10100
0.10069
0.10053
0.10037
0.10022
0.09990
0.09975
0.09786
0.09739
0.09708
0.09613
0.09566
0.09519
0.09440
0.09346
0.09315
0.09205
0.09111
0.09063
0.08954
0.08859
0.08765
0.08687
0.08608
0.08451
0.08404
0.08388
0.08294
0.08262
0.08262
0.08215
0.08184
0.08074
0.08042
0.08042
0.08011
0.07995
0.07948
0.07917
0.07854
0.07823
0.07775
0.07650
0.07650
0.07571
0.07524
0.07461
0.07367
0.07273
0.07163
0.07131
0.07131
0.07037
0.06943
0.06896
0.06786
0.06692
0.06644
0.06597
0.06582
0.06550
0.06299
0.06440
0.06440
0.06613
0.06629
0.06676
0.06692
0.06644
0.06629
0.06660
0.06644
0.06629
0.06503
0.06425
0.06393
0.06377
0.06315
0.06283
0.06252
0.06267
0.06267
0.06283
0.06299
0.06283
0.06283
0.06315
0.06346
0.06393
0.06425
0.06503
0.06582
0.06660
0.06739
0.06802
0.06849
0.06896
0.06943
0.06974
0.06927
0.06927
0.06880
0.06802
0.06817
0.06849
0.06817
0.06849
0.06817
0.06723
0.06644
0.06566
0.06550
0.06503
0.06535
0.06566
0.06550
0.06535
0.06503
0.06503
0.06535
0.06535
0.06550
0.06597
0.06629
0.06676
0.06692
0.06676
0.06660
0.06676
0.06692
0.06739
0.06754
0.06754
0.06723
0.06660
0.06660
0.06629
0.06629
0.06644
0.06660
0.06660
0.06707
0.06770
0.06786
0.06849
0.06880
0.06959
0.06974
0.07006
0.07053
0.07147
0.07241
0.07320
0.07398
0.07446
0.07493
0.07477
0.07477
0.07493
0.07493
0.07508
0.07508
0.07508
0.07461
0.07446
0.07414
0.07446
0.07461
0.07493
0.07493
0.07508
0.07508
0.07540
0.07556
0.07571
0.07571
0.07587
0.07634
0.07681
0.07728
0.07775
0.07807
0.07885
0.07901
0.07933
0.07948
0.07980
0.08011
0.08027
0.08215
0.08357
0.08482
0.08514
0.08514
0.08577
0.08592
0.08608
0.08608
0.08561
0.08482
0.08467
0.08435
0.08419
0.08419
0.08357
0.08294
0.08310
0.08278
0.08231
0.08278
0.08231
0.08247
0.08262
0.08278
0.08247
0.08247
0.08278
0.08294
0.08294
0.08310
0.08310
0.08325
0.08372
0.08404
0.08435
0.08498
0.08545
0.08639
0.08671
0.08718
0.08765
0.08765
0.08734
0.08608
0.08671
0.08765
0.08828
0.08828
0.08844
0.08828
0.08828
0.08844
0.08781
0.08812
0.08796
0.08796
0.08765
0.08765
0.08671
0.08655
0.08639
0.08639
0.08639
0.08671
0.08702
0.08671
0.08671
0.08671
0.08671
0.08687
0.08702
0.08734
0.08749
0.08781
0.08812
0.08844
0.08844
0.08844
0.08828
0.08812
0.08812
0.08812
0.08796
0.08765
0.08702
0.08687
0.08687
0.08702
0.08718
0.08639
0.08592
0.08545
0.08514
0.08498
0.08514
0.08482
0.08435
0.08372
0.08325
0.08294
0.08278
0.08231
0.08200
0.08215
0.08152
0.08137
0.08074
0.08058
0.07980
0.08011
0.07995
0.07948
0.07995
0.08011
0.07995
0.07980
0.07948
0.07933
0.07933
0.07948
0.07980
0.07980
0.08027
0.08058
0.08152
0.08200
0.08231
0.08294
0.08341
0.08372
0.08404
0.08451
0.08482
0.08545
0.08639
0.08718
0.08749
0.08796
0.08875
0.08922
0.08969
0.08969
0.08969
0.08969
0.08985
0.09048
0.09063
0.09063
0.09063
0.09079
0.09111
0.09173
0.09189
0.09205
0.09205
0.09205
0.09205
0.09236
0.09236
0.09236
0.09236
0.09268
0.09283
0.09315
0.09331
0.09362
0.09362
0.09362
0.09362
0.09362
0.09362
0.09393
0.09440
0.09472
0.09440
0.09393
0.09378
0.09456
0.09503
0.09503
0.09519
0.09519
0.09519
0.09519
0.09613
0.09660
0.09629
0.09613
0.09598
0.09582
0.09550
0.09503
0.09472
0.09425
0.09409
0.09378
0.09346
0.09331
0.09346
0.09315
0.09299
0.09283
0.09268
0.09299
0.09283
0.09283
0.09283
0.09283
0.09283
0.09331
0.09346
0.09346
0.09409
0.09472
0.09472
0.09535
0.09535
0.09566
0.09629
0.09660
0.09692
0.09692
0.09660
0.09770
0.09755
0.09755
0.09739
0.09739
0.09708
0.09692
0.09676
0.09660
0.09645
0.09645
0.09660
0.09660
0.09660
0.09676
0.09676
0.09723
0.09708
0.09692
0.09723
0.09723
0.09723
0.09739
0.09770
0.09802
0.09817
0.09833
0.09865
0.09880
0.09896
0.09912
0.09943
0.09959
0.09959
0.09959
0.09975
0.09975
0.09975
0.09990
0.10006
0.10006
0.10006
0.09975
0.09943
0.10006
0.10022
0.09849
0.09739
0.09708
0.09645
0.09535
0.09519
0.09472
0.09425
0.09378
0.09315
0.09283
0.09268
0.09236
0.09221
0.09221
0.09189
0.09173
0.09173
0.09173
0.09173
0.09173
0.09173
0.09158
0.09142
0.09111
0.09095
0.09032
0.09016
0.09063
0.09111
0.09079
0.09079
0.09095
0.09126
0.09111
0.09142
0.09142
0.09142
0.09111
0.09079
0.09016
0.09001
0.08954
0.08969
0.08985
0.09001
0.09016
0.09032
0.08985
0.09016
0.09048
0.09126
0.09158
0.09158
0.09189
0.09221
0.09221
0.09268
0.09331
0.09378
0.09409
0.09456
0.09472
0.09519
0.09535
0.09550
0.09582
0.09598
0.09613
0.09629
0.09645
0.09629
0.09629
0.09629
0.09629
0.09629
0.09629
0.09598
0.09598
0.09550
0.09582
0.09519
0.09488
0.09472
0.09472
0.09488
0.09488
0.09425
0.09362
0.09331
0.09283
0.09236
0.09221
0.09189
0.09158
0.09142
0.09126
0.09142
0.09126
0.09063
0.09048
0.09001
0.09001
0.08985
0.08985
0.09048
0.09063
0.09079
0.09095
0.09126
0.09126
0.09126
0.09111
0.09111
0.09111
0.09111
0.09111
0.09111
0.09142
0.09111
0.09173
0.09142
0.09142
0.09173
0.09173
0.09189
0.09189
0.09189
0.09205
0.09205
0.09205
0.09205
0.09205
0.09205
0.09205
0.09205
0.09205
0.09205
0.09236
0.09268
0.09283
0.09299
0.09268
0.09221
0.09236
0.09221
0.09221
0.09221
0.09205
0.09158
0.09142
0.09142
0.09126
0.09126
0.09111
0.09111
0.09111
0.09126
0.09126
0.09095
0.09095
0.09079
0.09048
0.09111
0.09111
0.09079
0.09095
0.09095
0.09032
0.09063
0.08969
0.08906
0.08859
0.08844
0.08828
0.08812
0.08796
0.08781
0.08734
0.08702
0.08671
0.08671
0.08671
0.08639
0.08639
0.08624
0.08655
0.08655
0.08639
0.08639
0.08655
0.08655
0.08639
0.08639
0.08655
0.08671
0.08671
0.08671
0.08671
0.08655
0.08639
0.08639
0.08624
0.08624
0.08624
0.08624
0.08624
0.08624
0.08624
0.08608
0.08608
0.08608
0.08608
0.08655
0.08671
0.08655
0.08639
0.08624
0.08639
0.08608
0.08577
0.08608
0.08561
0.08608
0.08702
0.08718
0.08702
0.08749
0.08765
0.08749
0.08718
0.08687
0.08687
0.08702
0.08734
0.08749
0.08718
0.08671
0.08639
0.08624
0.08577
0.08577
0.08608
0.08639
0.08671
0.08718
0.08749
0.08859
0.09001
0.09032
0.09142
0.09158
0.09126
0.09095
0.09111
0.09126
0.09095
0.09111
0.09126
0.09189
0.09158
0.09236
0.09189
0.09236
0.09331
0.09331
0.09299
0.09268
0.09252
0.09283
0.09252
0.09252
0.09252
0.09268
0.09331
0.09362
0.09378
0.09362
0.09393
0.09393
0.09440
0.09472
0.09519
0.09503
0.09519
0.09472
0.09488
0.09535
0.09566
0.09566
0.09582
0.09566
0.09550
0.09566
0.09582
0.09598
0.09613
0.09629
0.09629
0.09645
0.09660
0.09676
0.09692
0.09723
0.09739
0.09770
0.09817
0.09833
0.09833
0.09833
0.09833
0.09849
0.09849
0.09880
0.09896
0.09865
0.09896
0.09880
0.09880
0.09865
0.09692
0.09535
0.09488
0.09393
0.09236
0.09189
0.09063
0.08875
0.08891
0.08812
0.08765
0.08624
0.08749
0.08734
0.08796
0.08639
0.08702
0.08608
0.08624
0.08639
0.08624
0.08514
0.08561
0.08451
0.08388
0.08388
0.08357
0.08294
0.08231
0.08168
0.08105
0.08058
0.08011
0.07948
0.07823
0.07760
0.07697
0.07681
0.07681
0.07697
0.07697
0.07681
0.07650
0.07618
0.07618
0.07603
0.07603
0.07603
0.07603
0.07603
0.07587
0.07587
0.07603
0.07587
0.07571
0.07540
0.07508
0.07477
0.07461
0.07461
0.07398
0.07351
0.07336
0.07288
0.07304
0.07336
0.07367
0.07398
0.07398
0.07273
0.07288
0.07288
0.07257
0.07257
0.07241
0.07116
0.06959
0.06817
0.06707
0.06629
0.06519
0.06393
0.06283
0.06236
0.06236
0.06236
0.06220
0.06205
0.06205
0.06205
0.06158
0.06110
0.06173
0.06173
0.06220
0.06252
0.06283
0.06315
0.06283
0.06315
0.06346
0.06409
0.06503
0.06582
0.06566
0.06550
0.06566
0.06582
0.06503
0.06566
0.06535
0.06456
0.06425
0.06440
0.06456
0.06503
0.06566
0.06629
0.06723
0.06739
0.06817
0.06864
0.06990
0.07037
0.07210
0.07273
0.07383
0.07398
0.07430
0.07508
0.07540
0.07556
0.07650
0.07713
0.07823
0.07838
0.07885
0.07917
0.07933
0.07948
0.07995
0.08042
0.08074
0.08074
0.08090
0.08137
0.08184
0.08231
0.08262
0.08325
0.08357
0.08341
0.08388
0.08388
0.08467
0.08498
0.08467
0.08498
0.08561
0.08592
0.08702
0.08796
0.08875
0.08891
0.08844
0.08891
0.08954
0.08954
0.08875
0.08844
0.08844
0.08749
0.08749
0.08781
0.08796
0.08859
0.08922
0.08906
0.08938
0.09001
0.08985
0.08954
0.08922
0.08906
0.08906
0.08954
0.08954
0.08922
0.08954
0.08938
0.08969
0.08969
0.09001
0.09032
0.09079
0.09048
0.09032
0.09079
0.09095
0.09063
0.09032
0.09016
0.09048
0.09063
0.09095
0.09142
0.09142
0.09158
0.09173
0.09158
0.09173
0.09142
0.09111
0.09111
0.09158
0.09236
0.09268
0.09252
0.09205
0.09205
0.09221
0.09221
0.09173
0.09158
0.09142
0.09111
0.09126
0.09111
0.09111
0.09111
0.09079
0.09032
0.09001
0.09048
0.09095
0.09126
0.09158
0.09268
0.09393
0.09378
0.09503
0.09629
0.09739
0.09786
0.09865
0.09959
0.09943
0.09959
0.09912
0.09959
0.09912
0.09896
0.09849
0.09865
0.09849
0.09896
0.09927
0.09927
0.09912
0.10006
0.09990
0.10006
0.10006
0.10037
0.10053
0.10085
0.10116
0.10147
0.10179
0.10194
0.10210
0.10242
0.10273
0.10289
0.10336
0.10367
0.10367
0.10367
0.10367
0.10399
0.10367
0.10367
0.10367
0.10367
0.10367
0.10367
0.10367
0.10399
0.10399
0.10462
0.10509
0.10524
0.10524
0.10540
0.10524
0.10524
0.10509
0.10477
0.10414
0.10383
0.10273
0.10226
0.10179
0.10179
0.10116
0.10085
0.10037
0.09990
0.09959
0.09943
0.09880
0.09786
0.09692
0.09550
0.09456
0.09409
0.09346
0.09440
0.09346
0.09346
0.09268
0.09173
0.09095
0.09173
0.09095
0.08922
0.08796
0.08718
0.08624
0.08451
0.08388
0.08262
0.08184
0.08042
0.07964
0.07870
0.07760
0.07713
0.07713
0.07665
0.07650
0.07540
0.07461
0.07430
0.07367
0.07288
0.07257
0.07226
0.07194
0.07163
0.07131
0.07131
0.07116
0.07131
0.07131
0.07116
0.07116
0.07116
0.07131
0.07116
0.07100
0.07100
0.07100
0.07100
0.07100
0.07100
0.07116
0.07116
0.07084
0.07100
0.07116
0.07084
0.07037
0.06974
0.07053
0.07100
0.07147
0.07116
0.07100
0.07100
0.07084
0.07116
0.07147
0.07194
0.07210
0.07241
0.07226
0.07147
0.07131
0.07116
0.07084
0.07084
0.07084
0.07116
0.07131
0.07163
0.07194
0.07226
0.07336
0.07414
0.07446
0.07446
0.07430
0.07446
0.07430
0.07351
0.07288
0.07241
0.07194
0.07163
0.07163
0.07210
0.07288
0.07241
0.07194
0.07147
0.07131
0.07100
0.07084
0.07021
0.07006
0.06959
0.06943
0.06959
0.07037
0.07053
0.07053
0.06959
0.06849
0.06786
0.06754
0.06723
0.06723
0.06692
0.06723
0.06707
0.06644
0.06550
0.06425
0.06315
0.06330
0.06346
0.06440
0.06487
0.06613
0.06754
0.06974
0.07273
0.07508
0.07728
0.08011
0.08184
0.08247
0.08419
0.08577
0.08592
0.08687
0.08765
0.08891
0.08938
0.08985
0.09048
0.08985
0.08969
0.08985
0.09016
0.09095
0.08954
0.08969
0.09048
0.09048
0.08922
0.08781
0.08702
0.08671
0.08498
0.08388
0.08278
0.08105
0.07807
0.07933
0.07964
0.07995
0.07933
0.07728
0.07618
0.07618
0.07477
0.07414
0.07320
0.07147
0.07021
0.06896
0.06817
0.06707
0.06644
0.06613
0.06629
0.06629
0.06676
0.06754
0.06817
0.06817
0.06786
0.06739
0.06613
0.06519
0.06425
0.06330
0.06220
0.06079
0.05938
0.05843
0.05718
0.05545
0.05356
0.05231
0.05027
0.04948
0.04869
0.04838
0.04775
0.04728
0.04728
0.04728
0.04728
0.04744
0.04744
0.04650
0.04587
0.04508
0.04477
0.04414
0.04335
0.04288
0.04257
0.04210
0.04100
0.03974
0.03801
0.03597
0.03424
0.03204
0.03000
0.02796
0.02670
0.02513
0.02435
0.02340
0.02246
0.02105
0.02058
0.01916
0.01759
0.01728
0.01979
0.02073
0.02262
0.02466
0.02388
0.02340
0.02419
0.02435
0.02466
0.02560
0.02608
0.02670
0.02702
0.02780
0.02780
0.02765
0.02827
0.02906
0.02985
0.03126
0.03393
0.03519
0.03581
0.03896
0.04084
0.04367
0.04555
0.04634
0.04822
0.04917
0.05027
0.05121
0.05199
0.05309
0.05513
0.05623
0.05733
0.05890
0.05906
0.06032
0.06095
0.06330
0.06503
0.06566
0.06660
0.06707
0.06786
0.06786
0.06849
0.06974
0.07037
0.07084
0.07100
0.07131
0.07304
0.07383
0.07446
0.07524
0.07618
0.07603
0.07807
0.07917
0.08137
0.08184
0.08278
0.08404
0.08419
0.08498
0.08514
0.08577
0.08608
0.08655
0.08655
0.08749
0.08812
0.08796
0.08859
0.08922
0.09016
0.09032
0.09142
0.09268
0.09378
0.09440
0.09503
0.09582
0.09660
0.09708
0.09770
0.09880
0.09943
0.09975
0.10037
0.10100
0.10085
0.10116
0.10163
0.10179
0.10179
0.10179
0.10147
0.10163
0.10194
0.10194
0.10147
0.10132
0.10163
0.10194
0.10226
0.10273
0.10304
0.10320
0.10320
0.10383
0.10430
0.10462
0.10509
0.10540
0.10587
0.10619
0.10634
0.10634
0.10666
0.10650
0.10666
0.10650
0.10681
0.10666
0.10650
0.10634
0.10634
0.10634
0.10603
0.10603
0.10587
0.10619
0.10619
0.10619
0.10556
0.10603
0.10571
0.10603
0.10571
0.10571
0.10540
0.10477
0.10493
0.10462
0.10399
0.10383
0.10289
0.10257
0.10194
0.10179
0.10147
0.10100
0.10085
0.10053
0.10022
0.09943
0.09833
0.09770
0.09676
0.09629
0.09566
0.09519
0.09440
0.09362
0.09315
0.09252
0.09189
0.09095
0.09032
0.09063
0.09095
0.09063
0.09048
0.09001
0.08922
0.08922
0.08875
0.08859
0.08859
0.08844
0.08859
0.08812
0.08828
0.08749
0.08702
0.08639
0.08561
0.08561
0.08545
0.08561
0.08545
0.08529
0.08514
0.08514
0.08498
0.08498
0.08482
0.08467
0.08498
0.08482
0.08467
0.08451
0.08388
0.08419
0.08451
0.08419
0.08498
0.08514
0.08514
0.08482
0.08498
0.08498
0.08482
0.08514
0.08529
0.08514
0.08514
0.08498
0.08514
0.08529
0.08577
0.08608
0.08624
0.08639
0.08655
0.08687
0.08687
0.08702
0.08702
0.08702
0.08702
0.08718
0.08702
0.08687
0.08687
0.08687
0.08687
0.08687
0.08687
0.08687
0.08687
0.08687
0.08702
0.08702
0.08671
0.08577
0.08498
0.08451
0.08357
0.08247
0.08184
0.08215
0.08152
0.08121
0.08105
0.08074
0.08027
0.07995
0.07964
0.07917
0.07948
0.07964
0.08011
0.08042
0.08090
0.08105
0.08184
0.08152
0.08168
0.08200
0.08247
0.08247
0.08325
0.08388
0.08419
0.08451
0.08435
0.08435
0.08419
0.08435
0.08561
0.08624
0.08687
0.08765
0.08828
0.08891
0.08938
0.09032
0.09111
0.09158
0.09173
0.09173
0.09158
0.09142
0.09189
0.09268
0.09331
0.09393
0.09440
0.09472
0.09503
0.09566
0.09582
0.09613
0.09645
0.09708
0.09708
0.09755
0.09739
0.09739
0.09739
0.09786
0.09817
0.09927
0.09975
0.09943
0.09912
0.09865
0.09865
0.09817
0.09786
0.09723
0.09645
0.09645
0.09598
0.09550
0.09535
0.09550
0.09519
0.09456
0.09378
0.09503
0.09440
0.09409
0.09315
0.09252
0.09252
0.09173
0.09095
0.08969
0.08891
0.08749
0.08671
0.08514
0.08404
0.08294
0.08121
0.07995
0.07870
0.07760
0.07665
0.07603
0.07587
0.07571
0.07540
0.07524
0.07508
0.07477
0.07508
0.07508
0.07493
0.07461
0.07430
0.07383
0.07398
0.07398
0.07367
0.07336
0.07320
0.07273
0.07304
0.07320
0.07320
0.07320
0.07304
0.07257
0.07241
0.07210
0.07226
0.07226
0.07179
0.07163
0.07179
0.07194
0.07288
0.07367
0.07430
0.07446
0.07508
0.07571
0.07634
0.07681
0.07744
0.07807
0.07838
0.07838
0.07854
0.07854
0.07854
0.07791
0.07728
0.07650
0.07524
0.07414
0.07430
0.07398
0.07414
0.07398
0.07367
0.07524
0.07791
0.07933
0.08121
0.08372
0.08577
0.08828
0.08922
0.09063
0.09173
0.09315
0.09440
0.09472
0.09535
0.09582
0.09598
0.09660
0.09692
0.09708
0.09708
0.09770
0.09739
0.09739
0.09708
0.09723
0.09708
0.09692
0.09692
0.09692
0.09676
0.09692
0.09676
0.09660
0.09645
0.09629
0.09629
0.09629
0.09629
0.09613
0.09613
0.09613
0.09613
0.09613
0.09598
0.09598
0.09598
0.09582
0.09566
0.09535
0.09519
0.09519
0.09598
0.09645
0.09613
0.09582
0.09645
0.09660
0.09739
0.09786
0.09833
0.09912
0.09943
0.09975
0.09959
0.09975
0.09990
0.10006
0.09990
0.09990
0.10053
0.10100
0.10100
0.10116
0.10100
0.10085
0.10085
0.10069
0.10053
0.10053
0.10053
0.10053
0.10037
0.10022
0.10006
0.09990
0.09975
0.09975
0.09943
0.09927
0.09880
0.09896
0.09880
0.09896
0.09927
0.09943
0.09865
0.09912
0.09959
0.10116
0.10085
0.10100
0.10132
0.10132
0.10147
0.10147
0.10179
0.10273
0.10289
0.10336
0.10289
0.10179
0.10163
0.10179
0.10069
0.10022
0.09959
0.09912
0.09865
0.09865
0.09802
0.09755
0.09692
0.09660
0.09692
0.09676
0.09723
0.09629
0.09613
0.09613
0.09582
0.09598
0.09645
0.09645
0.09692
0.09739
0.09786
0.09896
0.09880
0.09865
0.09770
0.09770
0.09755
0.09802
0.09833
0.09817
0.09802
0.09802
0.09786
0.09755
0.09786
0.09833
0.09865
0.09880
0.09865
0.09849
0.09880
0.09896
0.09912
0.09865
0.09849
0.09880
0.09912
0.09912
0.09990
0.10006
0.10100
0.10085
0.10037
0.10053
0.10100
0.10116
0.10194
0.10194
0.10210
0.10226
0.10257
0.10257
0.10242
0.10116
0.10085
0.10053
0.10085
0.10132
0.10194
0.10257
0.10304
0.10367
0.10383
0.10430
0.10462
0.10493
0.10509
0.10524
0.10524
0.10509
0.10477
0.10477
0.10477
0.10493
0.10462
0.10352
0.10242
0.10194
0.10179
0.10147
0.10100
0.10022
0.09880
0.09802
0.09755
0.09723
0.09692
0.09708
0.09645
0.09598
0.09535
0.09519
0.09488
0.09472
0.09456
0.09440
0.09409
0.09425
0.09362
0.09299
0.09362
0.09346
0.09331
0.09409
0.09440
0.09440
0.09503
0.09503
0.09519
0.09535
0.09456
0.09362
0.09346
0.09283
0.09205
0.09079
0.09111
0.09126
0.09173
0.09111
0.09111
0.09079
0.09032
0.09063
0.09048
0.09016
0.09001
0.09001
0.09016
0.08985
0.08985
0.08922
0.08906
0.08922
0.08891
0.08891
0.08891
0.08875
0.08844
0.08796
0.08749
0.08828
0.08796
0.08859
0.08938
0.08875
0.08954
0.09016
0.09079
0.09111
0.09095
0.09111
0.09173
0.09126
0.09142
0.09173
0.09205
0.09252
0.09252
0.09268
0.09299
0.09299
0.09315
0.09378
0.09440
0.09488
0.09566
0.09613
0.09660
0.09692
0.09723
0.09708
0.09723
0.09708
0.09676
0.09676
0.09708
0.09692
0.09692
0.09692
0.09676
0.09629
0.09613
0.09613
0.09613
0.09645
0.09660
0.09582
0.09488
0.09472
0.09456
0.09440
0.09456
0.09472
0.09472
0.09488
0.09535
0.09582
0.09613
0.09566
0.09613
0.09488
0.09440
0.09393
0.09378
0.09283
0.09283
0.09189
0.09158
0.09111
0.09126
0.09126
0.09095
0.08985
0.08985
0.08954
0.08906
0.08859
0.08875
0.08781
0.08718
0.08702
0.08702
0.08671
0.08671
0.08655
0.08655
0.08655
0.08655
0.08671
0.08687
0.08687
0.08702
0.08702
0.08702
0.08702
0.08687
0.08671
0.08671
0.08671
0.08671
0.08655
0.08639
0.08639
0.08624
0.08592
0.08561
0.08529
0.08498
0.08482
0.08467
0.08467
0.08467
0.08482
0.08467
0.08482
0.08482
0.08498
0.08467
0.08435
0.08435
0.08372
0.08294
0.08341
0.08419
0.08482
0.08388
0.08545
0.08529
0.08624
0.08639
0.08687
0.08749
0.08781
0.08859
0.08906
0.08954
0.09001
0.09095
0.09126
0.09173
0.09236
0.09252
0.09283
0.09315
0.09346
0.09409
0.09488
0.09566
0.09645
0.09723
0.09739
0.09739
0.09770
0.09755
0.09723
0.09676
0.09519
0.09566
0.09645
0.09692
0.09676
0.09629
0.09503
0.09378
0.09268
0.09111
0.08891
0.08734
0.08514
0.08357
0.08215
0.08090
0.07917
0.07838
0.07760
0.07650
0.07571
0.07508
0.07446
0.07430
0.07383
0.07320
0.07320
0.07226
0.07179
0.07131
0.07131
0.07100
0.07100
0.07053
0.07006
0.06943
0.06896
0.06849
0.06817
0.06802
0.06754
0.06707
0.06692
0.06676
0.06660
0.06629
0.06629
0.06629
0.06629
0.06597
0.06566
0.06535
0.06535
0.06519
0.06503
0.06472
0.06472
0.06440
0.06425
0.06409
0.06409
0.06409
0.06393
0.06409
0.06409
0.06425
0.06440
0.06487
0.06519
0.06566
0.06629
0.06660
0.06692
0.06707
0.06739
0.06802
0.06770
0.06770
0.06864
0.07021
0.07163
0.07493
0.07823
0.08011
0.08152
0.08262
0.08372
0.08435
0.08482
0.08529
0.08529
0.08624
0.08655
0.08765
0.08859
0.08969
0.09095
0.09158
0.09158
0.09205
0.09236
0.09362
0.09488
0.09629
0.09692
0.09802
0.09927
0.10022
0.10116
0.10179
0.10226
0.10273
0.10367
0.10414
0.10430
0.10446
0.10446
0.10446
0.10462
0.10509
0.10509
0.10430
0.10414
0.10336
0.10273
0.10179
0.10226
0.10132
0.09975
0.09802
0.09802
0.09739
0.09598
0.09582
0.09535
0.09472
0.09409
0.09315
0.09299
0.09299
0.09378
0.09346
0.09331
0.09283
0.09268
0.09346
0.09362
0.09362
0.09299
0.09315
0.09283
0.09221
0.09189
0.09126
0.09048
0.08969
0.08812
0.08639
0.08482
0.08467
0.08419
0.08451
0.08341
0.08388
0.08419
0.08419
0.08451
0.08404
0.08404
0.08341
0.08294
0.08247
0.08168
0.08090
0.08058
0.07980
0.07917
0.07854
0.07854
0.07854
0.07838
0.07838
0.07885
0.07885
0.07917
0.07964
0.07995
0.08027
0.08027
0.07995
0.07995
0.07995
0.08027
0.08042
0.08042
0.08042
0.08058
0.08074
0.08058
0.08042
0.08011
0.08011
0.08027
0.08027
0.08042
0.08074
0.08074
0.08105
0.08137
0.08152
0.08152
0.08215
0.08247
0.08184
0.08152
0.08152
0.08168
0.08215
0.08231
0.08215
0.08231
0.08200
0.08184
0.08231
0.08278
0.08341
0.08357
0.08482
0.08482
0.08514
0.08545
0.08592
0.08639
0.08687
0.08671
0.08687
0.08671
0.08655
0.08624
0.08577
0.08482
0.08467
0.08498
0.08419
0.08419
0.08451
0.08467
0.08467
0.08482
0.08498
0.08514
0.08577
0.08561
0.08545
0.08529
0.08529
0.08545
0.08514
0.08514
0.08467
0.08435
0.08419
0.08404
0.08372
0.08388
0.08388
0.08388
0.08419
0.08451
0.08451
0.08451
0.08482
0.08529
0.08577
0.08592
0.08608
0.08639
0.08671
0.08671
0.08687
0.08687
0.08702
0.08734
0.08718
0.08702
0.08702
0.08718
0.08702
0.08702
0.08718
0.08718
0.08718
0.08702
0.08702
0.08687
0.08671
0.08655
0.08671
0.08718
0.08624
0.08608
0.08655
0.08655
0.08671
0.08655
0.08655
0.08624
0.08561
0.08482
0.08467
0.08419
0.08357
0.08310
0.08247
0.08168
0.08121
0.08090
0.08042
0.08058
0.08058
0.08074
0.08090
0.08105
0.08105
0.08074
0.08074
0.08090
0.08090
0.08090
0.08090
0.08090
0.08090
0.08090
0.08105
0.08137
0.08215
0.08247
0.08278
0.08372
0.08498
0.08671
0.08828
0.08812
0.08906
0.08875
0.08954
0.08938
0.08954
0.08906
0.08906
0.08859
0.08844
0.08749
0.08671
0.08545
0.08545
0.08467
0.08404
0.08372
0.08357
0.08372
0.08388
0.08404
0.08404
0.08404
0.08404
0.08372
0.08467
0.08529
0.08577
0.08639
0.08687
0.08765
0.08875
0.08906
0.08954
0.09016
0.09048
0.09063
0.09063
0.09079
0.09079
0.09079
0.09063
0.09063
0.09048
0.09063
0.09079
0.09095
0.09095
0.09126
0.09142
0.09142
0.09158
0.09189
0.09221
0.09268
0.09315
0.09378
0.09440
0.09503
0.09519
0.09535
0.09550
0.09566
0.09582
0.09598
0.09598
0.09582
0.09535
0.09535
0.09550
0.09550
0.09535
0.09488
0.09440
0.09425
0.09393
0.09299
0.09268
0.09299
0.09189
0.09236
0.09283
0.09362
0.09315
0.09236
0.09111
0.09126
0.09111
0.09126
0.09173
0.09126
0.09095
0.08985
0.09016
0.08906
0.08859
0.08812
0.08765
0.08796
0.08749
0.08702
0.08655
0.08577
0.08561
0.08514
0.08577
0.08451
0.08482
0.08514
0.08529
0.08529
0.08561
0.08592
0.08608
0.08624
0.08624
0.08687
0.08734
0.08812
0.08844
0.08844
0.08906
0.08938
0.09001
0.09095
0.09142
0.09189
0.09236
0.09283
0.09362
0.09409
0.09409
0.09456
0.09488
0.09503
0.09519
0.09550
0.09550
0.09550
0.09535
0.09566
0.09550
0.09550
0.09582
0.09598
0.09613
0.09692
0.09723
0.09739
0.09786
0.09802
0.09849
0.09896
0.09912
0.09927
0.09927
0.09975
0.09975
0.09975
0.09990
0.09990
0.09990
0.09975
0.09959
0.09959
0.09959
0.09975
0.09990
0.10006
0.09990
0.10006
0.10006
0.10022
0.10037
0.10022
0.10037
0.10085
0.10116
0.10116
0.10132
0.10147
0.10179
0.10194
0.10210
0.10226
0.10226
0.10210
0.10194
0.10179
0.10163
0.10006
0.09739
0.09582
0.09440
0.09299
0.09268
0.09126
0.08969
0.08891
0.08875
0.08844
0.08796
0.08749
0.08781
0.08796
0.08828
0.08749
0.08749
0.08749
0.08749
0.08812
0.08891
0.09048
0.09095
0.09173
0.09268
0.09315
0.09315
0.09362
0.09393
0.09393
0.09378
0.09362
0.09331
0.09346
0.09346
0.09346
0.09378
0.09378
0.09409
0.09456
0.09488
0.09503
0.09488
0.09519
0.09519
0.09503
0.09503
0.09550
0.09582
0.09566
0.09550
0.09550
0.09566
0.09566
0.09598
0.09550
0.09440
0.09409
0.09378
0.09346
0.09315
0.09283
0.09268
0.09221
0.09205
0.09221
0.09189
0.09048
0.09048
0.08938
0.08922
0.08875
0.08859
0.08844
0.08828
0.08812
0.08828
0.08812
0.08812
0.08781
0.08781
0.08781
0.08749
0.08781
0.08796
0.08765
0.08734
0.08718
0.08702
0.08687
0.08639
0.08577
0.08514
0.08529
0.08514
0.08514
0.08467
0.08482
0.08467
0.08388
0.08372
0.08310
0.08247
0.08215
0.08168
0.08137
0.08105
0.08090
0.08090
0.08152
0.08152
0.08184
0.08215
0.08247
0.08278
0.08341
0.08404
0.08419
0.08419
0.08435
0.08404
0.08451
0.08467
0.08435
0.08467
0.08482
0.08498
0.08498
0.08482
0.08545
0.08608
0.08624
0.08608
0.08545
0.08419
0.08357
0.08325
0.08341
0.08404
0.08404
0.08419
0.08357
0.08341
0.08262
0.08184
0.08184
0.08152
0.08105
0.07980
0.07917
0.07838
0.07823
0.07823
0.07838
0.07807
0.07791
0.07760
0.07697
0.07618
0.07571
0.07540
0.07493
0.07477
0.07493
0.07524
0.07524
0.07571
0.07587
0.07634
0.07681
0.07697
0.07681
0.07681
0.07681
0.07697
0.07697
0.07665
0.07634
0.07650
0.07681
0.07665
0.07681
0.07665
0.07697
0.07681
0.07697
0.07713
0.07681
0.07791
0.07823
0.07854
0.07823
0.07807
0.07823
0.07838
0.07885
0.07917
0.07917
0.07901
0.07964
0.07964
0.07995
0.07980
0.07917
0.07948
0.08042
0.08105
0.08090
0.08137
0.08152
0.08168
0.08137
0.08168
0.08200
0.08215
0.08215
0.08152
0.08231
0.08278
0.08325
0.08357
0.08388
0.08404
0.08451
0.08482
0.08482
0.08514
0.08545
0.08577
0.08608
0.08624
0.08655
0.08671
0.08702
0.08702
0.08718
0.08734
0.08718
0.08718
0.08734
0.08765
0.08687
0.08608
0.08561
0.08482
0.08404
0.08404
0.08404
0.08404
0.08372
0.08357
0.08341
0.08247
0.08215
0.08152
0.08152
0.08152
0.08121
0.08137
0.08137
0.08121
0.08090
0.08105
0.08105
0.08152
0.08152
0.08121
0.08137
0.08184
0.08200
0.08184
0.08215
0.08231
0.08231
0.08247
0.08215
0.08231
0.08231
0.08231
0.08247
0.08278
0.08262
0.08262
0.08294
0.08262
0.08262
0.08247
0.08357
0.08388
0.08435
0.08435
0.08498
0.08608
0.08655
0.08781
0.08828
0.08859
0.08875
0.08906
0.08969
0.09048
0.09079
0.09173
0.09236
0.09315
0.09378
0.09472
0.09535
0.09613
0.09645
0.09692
0.09755
0.09880
0.09959
0.10069
0.10085
0.10132
0.10100
0.10147
0.10116
0.10163
0.10210
0.10194
0.10226
0.10273
0.10289
0.10289
0.10289
0.10257
0.10226
0.10163
0.10132
0.10100
0.10069
0.10100
0.10100
0.10100
0.10100
0.10100
0.10100
0.10085
0.10100
0.10069
0.10069
0.10069
0.10069
0.10069
0.10069
0.10053
0.10069
0.10053
0.10022
0.10022
0.10006
0.10006
0.10006
0.10006
0.10022
0.10006
0.09975
0.09943
0.09896
0.09817
0.09817
0.09865
0.09865
0.09833
0.09833
0.09755
0.09692
0.09676
0.09692
0.09692
0.09723
0.09723
0.09692
0.09660
0.09660
0.09676
0.09692
0.09676
0.09598
0.09550
0.09503
0.09488
0.09456
0.09488
0.09409
0.09315
0.09268
0.09236
0.09142
0.09079
0.09048
0.09001
0.09016
0.08954
0.08906
0.08844
0.08749
0.08702
0.08608
0.08529
0.08451
0.08404
0.08341
0.08357
0.08325
0.08278
0.08231
0.08231
0.08168
0.08121
0.08090
0.08074
0.08074
0.08090
0.08090
0.08137
0.08152
0.08168
0.08231
0.08482
0.08451
0.08734
0.08875
0.08922
0.09079
0.09173
0.09205
0.09221
0.09268
0.09315
0.09409
0.09456
0.09456
0.09409
0.09440
0.09456
0.09503
0.09550
0.09582
0.09613
0.09645
0.09660
0.09723
0.09739
0.09817
0.09849
0.09880
0.09943
0.09959
0.09959
0.09975
0.10053
0.10037
0.10100
0.10116
0.10163
0.10179
0.10163
0.10179
0.10163
0.10194
0.10179
0.10194
0.10242
0.10273
0.10289
0.10336
0.10383
0.10399
0.10430
0.10414
0.10430
0.10399
0.10399
0.10352
0.10226
0.10179
0.10242
0.10147
0.10163
0.10163
0.10179
0.10163
0.10163
0.10116
0.10022
0.09990
0.09943
0.09880
0.09833
0.09692
0.09676
0.09708
0.09676
0.09645
0.09629
0.09598
0.09582
0.09582
0.09535
0.09503
0.09535
0.09503
0.09488
0.09503
0.09519
0.09535
0.09550
0.09550
0.09550
0.09566
0.09566
0.09535
0.09535
0.09488
0.09472
0.09440
0.09409
0.09393
0.09362
0.09331
0.09299
0.09252
0.09205
0.09173
0.09126
0.09079
0.09032
0.08969
0.08938
0.08906
0.08906
0.08891
0.08906
0.08906
0.08954
0.09032
0.09063
0.09095
0.09063
0.09063
0.09048
0.09079
0.09111
0.09142
0.09158
0.09189
0.09205
0.09189
0.09142
0.09111
0.09095
0.09079
0.09063
0.09032
0.09032
0.09048
0.09079
0.09095
0.09095
0.09095
0.09095
0.09126
0.09142
0.09173
0.09189
0.09221
0.09252
0.09268
0.09252
0.09221
0.09111
0.09095
0.09048
0.08985
0.08875
0.08796
0.08765
0.08718
0.08671
0.08718
0.08812
0.08954
0.09032
0.09095
0.09142
0.09221
0.09236
0.09221
0.09299
0.09315
0.09315
0.09299
0.09409
0.09425
0.09425
0.09488
0.09566
0.09598
0.09629
0.09598
0.09440
0.09440
0.09550
0.09535
0.09550
0.09598
0.09598
0.09645
0.09629
0.09582
0.09598
0.09566
0.09503
0.09456
0.09456
0.09425
0.09393
0.09378
0.09378
0.09362
0.09378
0.09393
0.09378
0.09393
0.09378
0.09378
0.09393
0.09409
0.09425
0.09425
0.09440
0.09472
0.09503
0.09519
0.09519
0.09519
0.09488
0.09472
0.09456
0.09409
0.09378
0.09346
0.09331
0.09315
0.09315
0.09299
0.09299
0.09299
0.09299
0.09315
0.09331
0.09331
0.09331
0.09331
0.09362
0.09393
0.09503
0.09519
0.09582
0.09660
0.09708
0.09723
0.09739
0.09786
0.09786
0.09786
0.09660
0.09598
0.09488
0.09440
0.09409
0.09456
0.09550
0.09739
0.09676
0.09660
0.09645
0.09598
0.09645
0.09676
0.09550
0.09550
0.09472
0.09488
0.09425
0.09440
0.09425
0.09362
0.09268
0.09173
0.09095
0.09001
0.08922
0.08859
0.08749
0.08655
0.08608
0.08545
0.08514
0.08514
0.08482
0.08467
0.08451
0.08482
0.08639
0.08796
0.08859
0.08906
0.08969
0.09063
0.09079
0.09048
0.09001
0.08922
0.08796
0.08812
0.08765
0.08734
0.08608
0.08545
0.08451
0.08404
0.08357
0.08310
0.08231
0.08090
0.08027
0.07995
0.07948
0.08042
0.08105
0.08121
0.08200
0.08231
0.08231
0.08247
0.08262
0.08262
0.08247
0.08278
0.08262
0.08262
0.08262
0.08231
0.08231
0.08215
0.08200
0.08168
0.08152
0.08121
0.08121
0.08090
0.08042
0.08011
0.07948
0.07917
0.07917
0.07901
0.07901
0.07901
0.07933
0.07980
0.07995
0.08074
0.08121
0.08168
0.08168
0.08137
0.08137
0.08231
0.08247
0.08278
0.08294
0.08262
0.08310
0.08372
0.08419
0.08577
0.08781
0.08844
0.09032
0.09142
0.09236
0.09299
0.09268
0.09283
0.09205
0.09158
0.09063
0.08891
0.08687
0.08577
0.08467
0.08388
0.08341
0.08372
0.08419
0.08467
0.08514
0.08608
0.08639
0.08687
0.08734
0.08812
0.08859
0.08891
0.08985
0.09063
0.09142
0.09252
0.09378
0.09472
0.09566
0.09613
0.09660
0.09692
0.09739
0.09833
0.09943
0.10022
0.10100
0.10163
0.10257
0.10336
0.10414
0.10493
0.10603
0.10697
0.10791
0.10886
0.10964
0.11043
0.11153
0.11278
0.11357
0.11435
0.11514
0.11608
0.11655
0.11718
0.11765
0.11812
0.11891
0.11891
0.11891
0.11860
0.11828
0.11812
0.11750
0.11655
0.11624
0.11655
0.11718
0.11812
0.11922
0.12001
0.12032
0.12064
0.12064
0.12079
0.12079
0.12064
0.12048
0.12127
0.12221
0.12315
0.12331
0.12378
0.12315
0.12205
0.12142
0.12142
0.12111
0.12095
0.12017
0.11875
0.11781
0.11624
0.11577
0.11530
0.11467
0.11514
0.11608
0.11687
0.11765
0.11797
0.11797
0.11812
0.11844
0.11860
0.11985
0.12111
0.12142
0.12127
0.12095
0.12127
0.12079
0.12017
0.12001
0.12017
0.11954
0.11844
0.11828
0.11844
0.11891
0.11844
0.11828
0.11781
0.11891
0.11922
0.11844
0.11812
0.11797
0.11671
0.11530
0.11545
0.11483
0.11451
0.11404
0.11215
0.11231
0.11200
0.11090
0.11121
0.11215
0.11184
0.11184
0.11184
0.11341
0.11373
0.11325
0.11278
0.11137
0.11121
0.11106
0.11074
0.10980
0.10886
0.10697
0.10776
0.10556
0.10509
0.10414
0.10257
0.10147
0.10053
0.09959
0.09849
0.09739
0.09613
0.09503
0.09393
0.09299
0.09268
0.09252
0.09236
0.09142
0.09063
0.08954
0.08875
0.08828
0.08734
0.08702
0.08687
0.08624
0.08624
0.08624
0.08624
0.08655
0.08702
0.08671
0.08608
0.08592
0.08561
0.08529
0.08529
0.08514
0.08514
0.08545
0.08561
0.08498
0.08451
0.08419
0.08357
0.08310
0.08294
0.08262
0.08215
0.08168
0.08121
0.08011
0.07917
0.07870
0.07870
0.07838
0.07791
0.07775
0.07728
0.07681
0.07681
0.07665
0.07618
0.07540
0.07524
0.07493
0.07508
0.07493
0.07508
0.07508
0.07461
0.07446
0.07383
0.07351
0.07288
0.07210
0.07163
0.07163
0.07163
0.07179
0.07147
0.07131
0.07100
0.07084
0.07069
0.07069
0.07006
0.06974
0.06912
0.06864
0.06849
0.06849
0.06786
0.06817
0.06817
0.06786
0.06817
0.06770
0.06692
0.06629
0.06660
0.06660
0.06707
0.06896
0.06943
0.07006
0.07006
0.07053
0.07194
0.07288
0.07414
0.07430
0.07524
0.07540
0.07618
0.07587
0.07603
0.07618
0.07634
0.07665
0.07760
0.07791
0.07838
0.07885
0.07917
0.07964
0.07995
0.08042
0.08058
0.08074
0.08105
0.08137
0.08152
0.08168
0.08200
0.08231
0.08231
0.08247
0.08278
0.08294
0.08262
0.08278
0.08278
0.08262
0.08262
0.08200
0.08121
0.08121
0.08200
0.08262
0.08231
0.08215
0.08262
0.08247
0.08262
0.08200
0.08215
0.08200
0.08231
0.08231
0.08262
0.08294
0.08372
0.08451
0.08529
0.08545
0.08545
0.08514
0.08545
0.08529
0.08577
0.08592
0.08655
0.08655
0.08671
0.08687
0.08718
0.08749
0.08765
0.08765
0.08781
0.08812
0.08734
0.08765
0.08734
0.08765
0.08765
0.08781
0.08765
0.08765
0.08781
0.08796
0.08812
0.08844
0.08859
0.08859
0.08859
0.08875
0.08875
0.08875
0.08875
0.08891
0.08954
0.09001
0.09032
0.09048
0.09095
0.09126
0.09173
0.09221
0.09299
0.09331
0.09331
0.09331
0.09315
0.09315
0.09315
0.09315
0.09331
0.09346
0.09409
0.09456
0.09519
0.09550
0.09582
0.09613
0.09660
0.09692
0.09770
0.09833
0.09880
0.09896
0.09912
0.09943
0.09990
0.10006
0.10053
0.10085
0.10100
0.10132
0.10163
0.10179
0.10226
0.10242
0.10257
0.10289
0.10304
0.10320
0.10336
0.10383
0.10399
0.10430
0.10446
0.10462
0.10509
0.10524
0.10493
0.10524
0.10477
0.10477
0.10524
0.10509
0.10509
0.10509
0.10493
0.10493
0.10509
0.10509
0.10524
0.10509
0.10509
0.10509
0.10493
0.10493
0.10493
0.10477
0.10477
0.10430
0.10414
0.10399
0.10383
0.10352
0.10336
0.10304
0.10273
0.10226
0.10210
0.10194
0.10179
0.10147
0.10132
0.10100
0.10069
0.10053
0.10037
0.10022
0.09990
0.09990
0.09975
0.09975
0.09912
0.09880
0.09817
0.09770
0.09802
0.09817
0.09802
0.09865
0.09912
0.09927
0.09865
0.09865
0.09927
0.09896
0.09880
0.09865
0.09817
0.09849
0.09817
0.09817
0.09786
0.09786
0.09770
0.09739
0.09817
0.09849
0.09770
0.09786
0.09739
0.09755
0.09755
0.09755
0.09755
0.09708
0.09723
0.09723
0.09739
0.09802
0.09786
0.09755
0.09770
0.09755
0.09723
0.09692
0.09676
0.09676
0.09613
0.09550
0.09472
0.09378
0.09378
0.09362
0.09362
0.09315
0.09315
0.09299
0.09315
0.09331
0.09440
0.09456
0.09503
0.09566
0.09613
0.09629
0.09629
0.09645
0.09629
0.09629
0.09629
0.09598
0.09566
0.09566
0.09598
0.09613
0.09582
0.09519
0.09503
0.09488
0.09472
0.09472
0.09440
0.09425
0.09488
0.09535
0.09535
0.09472
0.09440
0.09409
0.09393
0.09425
0.09393
0.09378
0.09346
0.09346
0.09331
0.09331
0.09331
0.09331
0.09315
0.09283
0.09268
0.09268
0.09252
0.09173
0.09111
0.09048
0.09016
0.08985
0.08954
0.08938
0.08906
0.08891
0.08859
0.08828
0.08796
0.08749
0.08734
0.08702
0.08687
0.08671
0.08639
0.08655
0.08639
0.08624
0.08608
0.08592
0.08545
0.08529
0.08514
0.08482
0.08482
0.08467
0.08435
0.08404
0.08388
0.08357
0.08325
0.08294
0.08278
0.08278
0.08294
0.08262
0.08262
0.08278
0.08231
0.08137
0.08152
0.08184
0.08090
0.08042
0.07995
0.08074
0.08042
0.08090
0.08074
0.08137
0.08152
0.08152
0.08152
0.08168
0.08152
0.08152
0.08074
0.08042
0.08090
0.08058
0.08027
0.08074
0.08058
0.08042
0.08011
0.07933
0.07854
0.07807
0.07775
0.07713
0.07634
0.07587
0.07556
0.07493
0.07414
0.07320
0.07241
0.07241
0.07179
0.07179
0.07147
0.07179
0.07147
0.07131
0.07053
0.07021
0.07053
0.07037
0.07021
0.06990
0.06912
0.06896
0.06833
0.06802
0.06817
0.06786
0.06754
0.06739
0.06723
0.06676
0.06676
0.06692
0.06660
0.06644
0.06613
0.06629
0.06629
0.06629
0.06613
0.06613
0.06613
0.06613
0.06566
0.06550
0.06535
0.06519
0.06487
0.06472
0.06456
0.06425
0.06393
0.06409
0.06393
0.06377
0.06377
0.06377
0.06362
0.06346
0.06393
0.06393
0.06425
0.06440
0.06472
0.06472
0.06503
0.06503
0.06519
0.06487
0.06487
0.06519
0.06519
0.06535
0.06582
0.06644
0.06723
0.06817
0.06786
0.06912
0.06959
0.07053
0.07179
0.07304
0.07414
0.07477
0.07556
0.07618
0.07665
0.07713
0.07775
0.07885
0.07964
0.08027
0.08042
0.08074
0.08058
0.08121
0.08152
0.08215
0.08278
0.08372
0.08467
0.08577
0.08702
0.08781
0.08844
0.08922
0.09032
0.09111
0.09189
0.09268
0.09346
0.09393
0.09456
0.09503
0.09550
0.09582
0.09598
0.09645
0.09676
0.09708
0.09739
0.09817
0.09896
0.09959
0.10037
0.10116
0.10210
0.10289
0.10399
0.10509
0.10603
0.10697
0.10791
0.10823
0.10933
0.10964
0.10964
0.10996
0.11043
0.11106
0.11168
0.11231
0.11294
0.11325
0.11373
0.11404
0.11420
0.11451
0.11467
0.11483
0.11467
0.11467
0.11498
0.11514
0.11561
0.11608
0.11750
0.11828
0.11844
0.11969
0.12032
0.12095
0.12158
0.12221
0.12237
0.12268
0.12331
0.12378
0.12409
0.12456
0.12409
0.12362
0.12394
0.12456
0.12488
0.12504
0.12472
0.12456
0.12425
0.12456
0.12441
0.12441
0.12551
0.12786
0.12881
0.13022
0.13022
0.12959
0.12881
0.12692
0.12723
0.12739
0.12755
0.12708
0.12708
0.12598
0.12629
0.12566
0.12488
0.12425
0.12394
0.12346
0.12378
0.12346
0.12284
0.12174
0.12142
0.12048
0.12017
0.11985
0.11938
0.11812
0.11734
0.11687
0.11655
0.11577
0.11530
0.11498
0.11467
0.11435
0.11404
0.11420
0.11451
0.11388
0.11341
0.11325
0.11325
0.11388
0.11341
0.11325
0.11294
0.11215
0.11184
0.11184
0.11074
0.11074
0.11027
0.11011
0.10948
0.10886
0.10870
0.10823
0.10807
0.10870
0.10917
0.10948
0.10996
0.11011
0.10980
0.10917
0.10870
0.10838
0.10823
0.10791
0.10760
0.10713
0.10666
0.10619
0.10587
0.10556
0.10477
0.10446
0.10430
0.10446
0.10493
0.10462
0.10462
0.10477
0.10571
0.10587
0.10603
0.10666
0.10713
0.10760
0.10776
0.10729
0.10697
0.10666
0.10603
0.10556
0.10540
0.10477
0.10399
0.10320
0.10304
0.10289
0.10304
0.10257
0.10210
0.10210
0.10179
0.10163
0.10179
0.10210
0.10210
0.10226
0.10242
0.10242
0.10289
0.10336
0.10367
0.10414
0.10462
0.10493
0.10477
0.10477
0.10477
0.10493
0.10509
0.10493
0.10493
0.10493
0.10477
0.10477
0.10493
0.10524
0.10509
0.10493
0.10462
0.10462
0.10462
0.10493
0.10540
0.10571
0.10571
0.10493
0.10477
0.10462
0.10509
0.10509
0.10524
0.10540
0.10540
0.10493
0.10509
0.10524
0.10509
0.10493
0.10493
0.10462
0.10399
0.10367
0.10320
0.10289
0.10273
0.10210
0.10163
0.10147
0.10132
0.10085
0.10085
0.10053
0.10022
0.10006
0.09990
0.09990
0.09959
0.09927
0.09896
0.09865
0.09833
0.09833
0.09817
0.09786
0.09786
0.09770
0.09755
0.09755
0.09770
0.09802
0.09786
0.09802
0.09802
0.09880
0.09912
0.09912
0.09912
0.09896
0.09880
0.09833
0.09802
0.09786
0.09755
0.09739
0.09739
0.09708
0.09692
0.09676
0.09676
0.09676
0.09676
0.09676
0.09676
0.09708
0.09708
0.09692
0.09692
0.09739
0.09723
0.09739
0.09739
0.09708
0.09723
0.09692
0.09739
0.09692
0.09645
0.09629
0.09598
0.09582
0.09582
0.09566
0.09519
0.09472
0.09393
0.09393
0.09362
0.09331
0.09315
0.09283
0.09299
0.09362
0.09393
0.09425
0.09472
0.09503
0.09503
0.09535
0.09566
0.09598
0.09645
0.09676
0.09676
0.09692
0.09755
0.09817
0.09880
0.09896
0.09896
0.09880
0.09865
0.09865
0.09849
0.09817
0.09817
0.09817
0.09802
0.09817
0.09880
0.09943
0.09943
0.09959
0.09959
0.09959
0.10006
0.10037
0.10069
0.10100
0.10100
0.10085
0.10085
0.10085
0.10100
0.10100
0.10085
0.10085
0.10085
0.10069
0.10069
0.10037
0.10022
0.10037
0.10053
0.10069
0.10053
0.10037
0.10053
0.10037
0.10037
0.10022
0.10100
0.10100
0.10037
0.09990
0.10037
0.10006
0.10022
0.09990
0.10037
0.10037
0.09912
0.09927
0.09849
0.09817
0.09802
0.09770
0.09739
0.09708
0.09660
0.09613
0.09566
0.09456
0.09488
0.09488
0.09535
0.09550
0.09535
0.09566
0.09566
0.09660
0.09629
0.09613
0.09613
0.09582
0.09503
0.09488
0.09440
0.09425
0.09456
0.09456
0.09472
0.09488
0.09472
0.09488
0.09456
0.09409
0.09393
0.09378
0.09346
0.09346
0.09346
0.09331
0.09331
0.09299
0.09283
0.09283
0.09283
0.09299
0.09315
0.09362
0.09378
0.09378
0.09378
0.09425
0.09440
0.09472
0.09503
0.09566
0.09566
0.09708
0.09755
0.09786
0.09817
0.09849
0.10037
0.10085
0.10116
0.10116
0.10116
0.10100
0.10100
0.10069
0.10022
0.09975
0.09912
0.09880
0.09865
0.09865
0.09865
0.09865
0.09880
0.09912
0.09943
0.09975
0.10006
0.10022
0.10069
0.10132
0.10210
0.10257
0.10273
0.10304
0.10320
0.10352
0.10352
0.10367
0.10320
0.10320
0.10257
0.10194
0.10116
0.10022
0.09943
0.09927
0.09896
0.09849
0.09802
0.09802
0.09802
0.09770
0.09770
0.09770
0.09770
0.09786
0.09817
0.09817
0.09833
0.09865
0.09849
0.09865
0.09865
0.09849
0.09849
0.09833
0.09802
0.09770
0.09739
0.09708
0.09692
0.09660
0.09645
0.09660
0.09692
0.09660
0.09676
0.09786
0.09770
0.09708
0.09880
0.09943
0.10053
0.10116
0.10163
0.10210
0.10273
0.10242
0.10304
0.10257
0.10304
0.10257
0.10226
0.10194
0.10147
0.10147
0.10100
0.10132
0.10163
0.10147
0.10132
0.10163
0.10210
0.10210
0.10242
0.10273
0.10320
0.10367
0.10430
0.10462
0.10524
0.10587
0.10603
0.10634
0.10666
0.10666
0.10681
0.10713
0.10760
0.10791
0.10791
0.10807
0.10838
0.10854
0.10870
0.10886
0.10917
0.10948
0.10980
0.10996
0.11027
0.11058
0.11090
0.11137
0.11168
0.11200
0.11231
0.11294
0.11341
0.11420
0.11467
0.11514
0.11545
0.11592
0.11640
0.11687
0.11687
0.11718
0.11734
0.11765
0.11812
0.11812
0.11702
0.11561
0.11530
0.11357
0.11294
0.11325
0.11373
0.11373
0.11420
0.11514
0.11451
0.11483
0.11388
0.11373
0.11373
0.11247
0.11215
0.11153
0.11074
0.10996
0.10948
0.10838
0.10776
0.10729
0.10713
0.10650
0.10634
0.10619
0.10587
0.10524
0.10493
0.10477
0.10462
0.10477
0.10446
0.10430
0.10399
0.10383
0.10352
0.10289
0.10352
0.10399
0.10414
0.10446
0.10352
0.10399
0.10367
0.10336
0.10289
0.10210
0.10226
0.10163
0.10100
0.10085
0.10037
0.10037
0.10022
0.10037
0.09990
0.09912
0.09880
0.09865
0.09833
0.09817
0.09755
0.09692
0.09755
0.09849
0.09990
0.10053
0.10163
0.10210
0.10304
0.10430
0.10524
0.10524
0.10587
0.10713
0.10744
0.10854
0.10917
0.10996
0.11090
0.11184
0.11310
0.11404
0.11420
0.11514
0.11592
0.11640
0.11702
0.11781
0.11844
0.11922
0.12017
0.12048
0.12095
0.12127
0.12127
0.12189
0.12205
0.12268
0.12284
0.12315
0.12346
0.12362
0.12378
0.12425
0.12456
0.12488
0.12519
0.12551
0.12535
0.12566
0.12566
0.12598
0.12629
0.12645
0.12629
0.12692
0.12692
0.12629
0.12645
0.12676
0.12692
0.12708
0.12692
0.12708
0.12676
0.12676
0.12661
0.12661
0.12613
0.12582
0.12488
0.12456
0.12378
0.12331
0.12299
0.12252
0.12237
0.12221
0.12205
0.12095
0.12048
0.12048
0.12017
0.11954
0.11938
0.11922
0.11938
0.11969
0.12017
0.12017
0.12017
0.12001
0.11985
0.11985
0.11969
0.11985
0.11969
0.12001
0.12017
0.12032
0.12048
0.12048
0.12048
0.12079
0.12079
0.12095
0.12095
0.12095
0.12095
0.12095
0.12111
0.12127
0.12142
0.12127
0.12142
0.12158
0.12174
0.12189
0.12205
0.12205
0.12158
0.12205
0.12221
0.12268
0.12268
0.12284
0.12315
0.12346
0.12378
0.12394
0.12409
0.12409
0.12456
0.12441
0.12456
0.12472
0.12488
0.12504
0.12535
0.12535
0.12613
0.12708
0.12723
0.12708
0.12786
0.12802
0.12865
0.12865
0.12881
0.12881
0.12881
0.12865
0.12833
0.12865
0.12881
0.12912
0.12928
0.12912
0.12881
0.12881
0.12865
0.12802
0.12802
0.12896
0.12833
0.12802
0.12771
0.12771
0.12771
0.12755
0.12786
0.12708
0.12802
0.12833
0.12849
0.12849
0.12881
0.12881
0.12896
0.12928
0.12943
0.12975
0.12990
0.13006
0.13022
0.13053
0.13069
0.13069
0.13085
0.13100
0.13116
0.13148
0.13163
0.13163
0.13179
0.13195
0.13195
0.13195
0.13195
0.13195
0.13195
0.13195
0.13210
0.13210
0.13226
0.13226
0.13226
0.13242
0.13242
0.13242
0.13242
0.13226
0.13226
0.13242
0.13242
0.13242
0.13242
0.13258
0.13273
0.13289
0.13305
0.13320
0.13320
0.13320
0.13320
0.13320
0.13320
0.13320
0.13336
0.13320
0.13320
0.13305
0.13305
0.13289
0.13305
0.13305
0.13305
0.13305
0.13336
0.13336
0.13289
0.13273
0.13289
0.13289
0.13289
0.13226
0.13226
0.13226
0.13179
0.13210
0.13210
0.13210
0.13148
0.13210
0.13210
0.13210
0.13179
0.13116
0.13100
0.13100
0.13100
0.13085
0.13100
0.13100
0.13116
0.13179
0.13242
0.13258
0.13305
0.13399
0.13415
0.13477
0.13462
0.13540
0.13540
0.13572
0.13587
0.13619
0.13650
0.13666
0.13666
0.13713
0.13776
0.13823
0.13870
0.13933
0.13964
0.13980
0.14027
0.14137
0.14200
0.14184
0.14184
0.14200
0.14231
0.14247
0.14294
0.14310
0.14326
0.14310
0.14341
0.14310
0.14326
0.14341
0.14357
0.14341
0.14341
0.14326
0.14294
0.14279
0.14279
0.14279
0.14294
0.14310
0.14326
0.14326
0.14341
0.14357
0.14373
0.14388
0.14420
0.14436
0.14451
0.14467
0.14467
0.14467
0.14436
0.14420
0.14404
0.14404
0.14388
0.14388
0.14388
0.14404
0.14388
0.14420
0.14341
0.14341
0.14310
0.14357
0.14310
0.14388
0.14341
0.14357
0.14326
0.14326
0.14310
0.14294
0.14263
0.14216
0.14216
0.14169
0.14153
0.14121
0.14090
0.14090
0.14027
0.14027
0.14027
0.13980
0.13949
0.13933
0.13917
0.13886
0.13870
0.13854
0.13823
0.13776
0.13760
0.13729
0.13729
0.13697
0.13666
0.13650
0.13650
0.13650
0.13650
0.13650
0.13650
0.13666
0.13682
0.13682
0.13666
0.13650
0.13666
0.13666
0.13666
0.13650
0.13619
0.13619
0.13603
0.13572
0.13572
0.13556
0.13525
0.13525
0.13525
0.13525
0.13540
0.13556
0.13572
0.13572
0.13587
0.13619
0.13666
0.13729
0.13713
0.13666
0.13619
0.13540
0.13446
0.13493
0.13430
0.13525
0.13525
0.13587
0.13603
0.13635
0.13619
0.13666
0.13713
0.13697
0.13682
0.13729
0.13744
0.13713
0.13697
0.13713
0.13729
0.13744
0.13760
0.13744
0.13760
0.13823
0.13870
0.13886
0.13949
0.13980
0.13996
0.14043
0.14074
0.14090
0.14137
0.14169
0.14200
0.14216
0.14231
0.14279
0.14310
0.14326
0.14357
0.14388
0.14420
0.14451
0.14483
0.14514
0.14546
0.14593
0.14608
0.14624
0.14656
0.14656
0.14687
0.14671
0.14718
0.14577
0.14483
0.14388
0.14326
0.14263
0.14279
0.14294
0.14341
0.14294
0.14294
0.14216
0.14169
0.14090
0.13996
0.13917
0.13854
0.13729
0.13650
0.13603
0.13525
0.13477
0.13462
0.13415
0.13383
0.13367
0.13336
0.13305
0.13242
0.13226
0.13226
0.13195
0.13163
0.13132
0.13100
0.13069
0.13038
0.13038
0.13022
0.12990
0.12975
0.12975
0.12959
0.12959
0.12943
0.12959
0.12959
0.12975
0.13038
0.13116
0.13116
0.13179
0.13226
0.13273
0.13289
0.13289
0.13305
0.13367
0.13462
0.13477
0.13493
0.13493
0.13540
0.13509
0.13525
0.13525
0.13525
0.13556
0.13556
0.13619
0.13619
0.13650
0.13650
0.13697
0.13792
0.13807
0.13854
0.13917
0.13917
0.13933
0.13933
0.13964
0.13964
0.13996
0.14012
0.14012
0.14043
0.14043
0.14027
0.14012
0.14012
0.13996
0.13980
0.13964
0.13964
0.13949
0.13933
0.13902
0.13902
0.13886
0.13807
0.13807
0.13776
0.13760
0.13729
0.13697
0.13697
0.13697
0.13697
0.13682
0.13697
0.13697
0.13697
0.13666
0.13619
0.13635
0.13619
0.13587
0.13572
0.13540
0.13556
0.13509
0.13509
0.13509
0.13493
0.13493
0.13509
0.13477
0.13477
0.13477
0.13477
0.13477
0.13493
0.13493
0.13509
0.13525
0.13525
0.13525
0.13540
0.13540
0.13540
0.13540
0.13556
0.13619
0.13572
0.13572
0.13587
0.13587
0.13603
0.13635
0.13587
0.13682
0.13713
0.13744
0.13744
0.13776
0.13776
0.13776
0.13823
0.13854
0.13870
0.13839
0.13839
0.13807
0.13776
0.13744
0.13744
0.13760
0.13807
0.13839
0.13870
0.13870
0.13917
0.13933
0.13949
0.13996
0.13996
0.14012
0.13996
0.13996
0.13949
0.13949
0.13949
0.13933
0.13902
0.13886
0.13870
0.13854
0.13902
0.13949
0.13964
0.13949
0.13933
0.13807
0.13744
0.13792
0.13807
0.13807
0.13823
0.13807
0.13807
0.13760
0.13744
0.13729
0.13682
0.13682
0.13666
0.13635
0.13650
0.13635
0.13619
0.13603
0.13587
0.13587
0.13556
0.13525
0.13525
0.13509
0.13509
0.13493
0.13462
0.13446
0.13446
0.13430
0.13399
0.13399
0.13367
0.13367
0.13367
0.13415
0.13446
0.13462
0.13462
0.13509
0.13540
0.13572
0.13587
0.13650
0.13650
0.13650
0.13650
0.13650
0.13682
0.13682
0.13713
0.13729
0.13760
0.13854
0.13886
0.13964
0.13996
0.14027
0.14059
0.14090
0.14106
0.14090
0.14169
0.14153
0.14169
0.14153
0.14153
0.14153
0.14153
0.14153
0.14200
0.14200
0.14231
0.14247
0.14310
0.14341
0.14373
0.14420
0.14467
0.14467
0.14467
0.14467
0.14546
0.14593
0.14530
0.14577
0.14546
0.14577
0.14561
0.14530
0.14530
0.14514
0.14498
0.14483
0.14436
0.14373
0.14373
0.14357
0.14341
0.14341
0.14373
0.14388
0.14420
0.14483
0.14514
0.14593
0.14561
0.14593
0.14640
0.14640
0.14687
0.14750
0.14781
0.14813
0.14813
0.14844
0.14813
0.14828
0.14860
0.14844
0.14797
0.14750
0.14718
0.14718
0.14703
0.14718
0.14718
0.14734
0.14781
0.14797
0.14797
0.14797
0.14828
0.14828
0.14844
0.14828
0.14844
0.14844
0.14844
0.14844
0.14813
0.14797
0.14765
0.14781
0.14797
0.14765
0.14781
0.14891
0.14907
0.14860
0.14828
0.14813
0.14765
0.14718
0.14671
0.14624
0.14608
0.14608
0.14593
0.14577
0.14577
0.14561
0.14546
0.14546
0.14498
0.14404
0.14326
0.14279
0.14137
0.14137
0.14184
0.14106
0.14074
0.14106
0.14059
0.14090
0.14043
0.14074
0.14043
0.14012
0.13964
0.13949
0.13917
0.13886
0.13839
0.13760
0.13682
0.13760
0.13729
0.13760
0.13760
0.13807
0.13776
0.13839
0.13807
0.13792
0.13807
0.13823
0.13823
0.13839
0.13839
0.13807
0.13823
0.13823
0.13807
0.13760
0.13760
0.13760
0.13744
0.13729
0.13729
0.13729
0.13713
0.13729
0.13729
0.13729
0.13744
0.13760
0.13776
0.13776
0.13776
0.13776
0.13792
0.13792
0.13807
0.13807
0.13807
0.13792
0.13760
0.13744
0.13744
0.13729
0.13713
0.13682
0.13713
0.13666
0.13729
0.13760
0.13776
0.13870
0.13839
0.13807
0.13839
0.13854
0.13886
0.13902
0.13902
0.13933
0.13917
0.13902
0.13870
0.13933
0.13933
0.13980
0.13964
0.14043
0.14027
0.14059
0.14090
0.14090
0.14121
0.14153
0.14153
0.14121
0.14121
0.14121
0.14121
0.14121
0.14106
0.14106
0.14106
0.14106
0.14106
0.14106
0.14121
0.14121
0.14106
0.14106
0.14106
0.14090
0.14074
0.14043
0.14043
0.14027
0.14043
0.14027
0.14027
0.14027
0.14059
0.14090
0.14090
0.14121
0.14137
0.14137
0.14137
0.14090
0.14121
0.14106
0.14074
0.14059
0.14059
0.14043
0.14027
0.14027
0.14027
0.14027
0.14043
0.14059
0.14137
0.14279
0.14341
0.14373
0.14451
0.14467
0.14498
0.14498
0.14514
0.14498
0.14483
0.14467
0.14451
0.14404
0.14373
0.14373
0.14341
0.14341
0.14341
0.14357
0.14388
0.14388
0.14388
0.14404
0.14404
0.14404
0.14420
0.14436
0.14451
0.14467
0.14467
0.14483
0.14436
0.14436
0.14436
0.14451
0.14451
0.14451
0.14420
0.14420
0.14436
0.14436
0.14420
0.14420
0.14388
0.14373
0.14388
0.14373
0.14373
0.14373
0.14357
0.14388
0.14388
0.14388
0.14388
0.14388
0.14388
0.14388
0.14388
0.14420
0.14420
0.14436
0.14467
0.14483
0.14514
0.14546
0.14561
0.14577
0.14577
0.14593
0.14593
0.14577
0.14577
0.14561
0.14561
0.14561
0.14561
0.14546
0.14546
0.14530
0.14467
0.14467
0.14451
0.14420
0.14341
0.14357
0.14341
0.14294
0.14263
0.14247
0.14200
0.14184
0.14169
0.14169
0.14137
0.14153
0.14153
0.14153
0.14169
0.14169
0.14137
0.14121
0.14106
0.14137
0.14231
0.14169
0.14310
0.14341
0.14388
0.14514
0.14530
0.14640
0.14718
0.14828
0.14891
0.14907
0.15001
0.15064
0.15111
0.15017
0.15001
0.14891
0.14891
0.14860
0.14875
0.14860
0.14844
0.14844
0.14844
0.14860
0.14860
0.14875
0.14860
0.14860
0.14860
0.14875
0.14923
0.14923
0.14938
0.14938
0.14938
0.14907
0.14875
0.14828
0.14813
0.14734
0.14718
0.14703
0.14671
0.14656
0.14656
0.14671
0.14640
0.14608
0.14593
0.14593
0.14577
0.14546
0.14546
0.14530
0.14467
0.14451
0.14404
0.14436
0.14436
0.14436
0.14498
0.14514
0.14514
0.14530
0.14514
0.14546
0.14577
0.14593
0.14577
0.14546
0.14514
0.14467
0.14436
0.14436
0.14436
0.14388
0.14357
0.14310
0.14294
0.14294
0.14326
0.14279
0.14310
0.14341
0.14388
0.14420
0.14388
0.14388
0.14404
0.14404
0.14436
0.14436
0.14420
0.14420
0.14388
0.14357
0.14326
0.14294
0.14247
0.14216
0.14184
0.14184
0.14137
0.14121
0.14121
0.14137
0.14137
0.14153
0.14169
0.14169
0.14184
0.14184
0.14216
0.14247
0.14263
0.14263
0.14247
0.14216
0.14153
0.14121
0.14059
0.14027
0.13996
0.13949
0.13933
0.13933
0.13886
0.13839
0.13792
0.13760
0.13760
0.13776
0.13729
0.13713
0.13729
0.13744
0.13729
0.13776
0.13823
0.13870
0.13854
0.13854
0.13870
0.13933
0.13949
0.14012
0.14043
0.14059
0.14090
0.14153
0.14184
0.14216
0.14231
0.14326
0.14357
0.14373
0.14357
0.14357
0.14388
0.14404
0.14420
0.14451
0.14498
0.14530
0.14561
0.14608
0.14640
0.14687
0.14718
0.14750
0.14781
0.14813
0.14844
0.14875
0.14907
0.14923
0.14954
0.14970
0.15001
0.15001
0.15033
0.15064
0.15064
0.15080
0.15033
0.15001
0.14970
0.14813
0.14875
0.14765
0.14703
0.14671
0.14561
0.14451
0.14388
0.14310
0.14247
0.14200
0.14121
0.14043
0.13996
0.13949
0.13933
0.13854
0.13823
0.13792
0.13776
0.13776
0.13744
0.13729
0.13713
0.13713
0.13729
0.13744
0.13729
0.13729
0.13697
0.13666
0.13635
0.13619
0.13587
0.13587
0.13509
0.13477
0.13462
0.13430
0.13352
0.13320
0.13258
0.13258
0.13210
0.13179
0.13148
0.13132
0.13132
0.13132
0.13179
0.13226
0.13242
0.13242
0.13226
0.13226
0.13195
0.13195
0.13210
0.13226
0.13210
0.13195
0.13179
0.13210
0.13210
0.13226
0.13210
0.13210
0.13210
0.13210
0.13210
0.13210
0.13210
0.13195
0.13210
0.13242
0.13273
0.13289
0.13352
0.13383
0.13399
0.13399
0.13399
0.13415
0.13446
0.13462
0.13462
0.13509
0.13540
0.13587
0.13587
0.13666
0.13697
0.13697
0.13823
0.13776
0.13839
0.13870
0.13870
0.13886
0.13870
0.13854
0.13807
0.13760
0.13713
0.13729
0.13713
0.13697
0.13744
0.13760
0.13807
0.13839
0.13870
0.13933
0.13980
0.14090
0.14169
0.14216
0.14263
0.14326
0.14373
0.14420
0.14483
0.14577
0.14608
0.14640
0.14687
0.14687
0.14703
0.14718
0.14703
0.14656
0.14624
0.14624
0.14640
0.14703
0.14765
0.14844
0.14860
0.14860
0.14891
0.14923
0.14907
0.14875
0.14907
0.14938
0.14954
0.15017
0.15080
0.15174
0.15221
0.15300
0.15362
0.15378
0.15378
0.15300
0.15205
0.15221
0.15190
0.15158
0.15111
0.15080
0.15001
0.14923
0.14891
0.14813
0.14718
0.14671
0.14593
0.14530
0.14514
0.14498
0.14451
0.14451
0.14451
0.14436
0.14436
0.14467
0.14451
0.14420
0.14388
0.14357
0.14341
0.14310
0.14247
0.14247
0.14169
0.14090
0.13996
0.13933
0.13870
0.13792
0.13697
0.13635
0.13556
0.13477
0.13446
0.13446
0.13415
0.13462
0.13462
0.13477
0.13477
0.13509
0.13525
0.13493
0.13509
0.13509
0.13462
0.13493
0.13493
0.13509
0.13540
0.13556
0.13556
0.13556
0.13556
0.13572
0.13572
0.13572
0.13572
0.13525
0.13572
0.13556
0.13587
0.13603
0.13619
0.13603
0.13635
0.13650
0.13666
0.13729
0.13760
0.13792
0.13697
0.13760
0.13792
0.13792
0.13807
0.13792
0.13792
0.13792
0.13839
0.13792
0.13760
0.13713
0.13697
0.13650
0.13650
0.13635
0.13603
0.13556
0.13477
0.13399
0.13430
0.13383
0.13446
0.13446
0.13430
0.13446
0.13430
0.13462
0.13493
0.13525
0.13525
0.13525
0.13525
0.13540
0.13540
0.13525
0.13509
0.13493
0.13477
0.13462
0.13477
0.13493
0.13509
0.13525
0.13525
0.13540
0.13525
0.13525
0.13540
0.13556
0.13572
0.13587
0.13635
0.13650
0.13650
0.13697
0.13682
0.13697
0.13697
0.13729
0.13792
0.13839
0.13854
0.13870
0.13870
0.13886
0.13839
0.13854
0.13949
0.14027
0.14059
0.14121
0.14184
0.14247
0.14263
0.14279
0.14341
0.14357
0.14341
0.14373
0.14373
0.14373
0.14357
0.14357
0.14294
0.14231
0.14184
0.14121
0.14090
0.14043
0.14027
0.14027
0.14043
0.14043
0.14059
0.14059
0.14090
0.14043
0.14027
0.13854
0.13854
0.13760
0.13744
0.13713
0.13682
0.13650
0.13619
0.13572
0.13587
0.13540
0.13525
0.13462
0.13383
0.13367
0.13399
0.13320
0.13320
0.13258
0.13242
0.13195
0.13132
0.13085
0.13085
0.13085
0.13069
0.13038
0.13022
0.13022
0.13006
0.12990
0.12975
0.12959
0.12928
0.12943
0.12959
0.12881
0.12833
0.12865
0.12912
0.13006
0.13006
0.13069
0.13085
0.13085
0.13038
0.13100
0.13053
0.13069
0.13069
0.13069
0.13053
0.13053
0.13069
0.13022
0.13038
0.13038
0.13069
0.13100
0.13116
0.13163
0.13195
0.13242
0.13289
0.13336
0.13446
0.13493
0.13556
0.13587
0.13635
0.13666
0.13713
0.13729
0.13744
0.13697
0.13682
0.13650
0.13619
0.13603
0.13587
0.13603
0.13635
0.13650
0.13666
0.13697
0.13744
0.13776
0.13807
0.13823
0.13807
0.13792
0.13729
0.13666
0.13697
0.13776
0.13839
0.13870
0.13870
0.13933
0.13980
0.14012
0.14012
0.14027
0.13996
0.13980
0.13996
0.14027
0.14027
0.13996
0.13980
0.13933
0.13902
0.13886
0.13839
0.13807
0.13807
0.13807
0.13807
0.13807
0.13823
0.13839
0.13870
0.13854
0.13854
0.13870
0.13902
0.13902
0.13917
0.13949
0.13980
0.13949
0.13917
0.13933
0.13949
0.13933
0.13933
0.13902
0.13933
0.13949
0.14012
0.14090
0.14169
0.14216
0.14279
0.14341
0.14341
0.14357
0.14404
0.14404
0.14451
0.14451
0.14420
0.14373
0.14373
0.14388
0.14373
0.14294
0.14263
0.14216
0.14184
0.14153
0.14137
0.14137
0.14153
0.14121
0.14106
0.14121
0.14121
0.14121
0.14121
0.14106
0.14106
0.14121
0.14137
0.14153
0.14184
0.14200
0.14216
0.14247
0.14263
0.14279
0.14294
0.14310
0.14326
0.14341
0.14357
0.14373
0.14404
0.14498
0.14467
0.14451
0.14483
0.14436
0.14373
0.14373
0.14373
0.14310
0.14247
0.14216
0.14169
0.14153
0.14121
0.14090
0.14074
0.14059
0.13949
0.13886
0.13839
0.13807
0.13776
0.13744
0.13744
0.13744
0.13729
0.13697
0.13682
0.13682
0.13650
0.13635
0.13635
0.13619
0.13603
0.13556
0.13399
0.13399
0.13305
0.13226
0.13116
0.13116
0.13053
0.12990
0.12912
0.12881
0.12833
0.12818
0.12802
0.12739
0.12723
0.12708
0.12676
0.12661
0.12645
0.12598
0.12582
0.12535
0.12504
0.12456
0.12409
0.12362
0.12346
0.12331
0.12299
0.12284
0.12268
0.12268
0.12252
0.12268
0.12268
0.12252
0.12237
0.12237
0.12237
0.12252
0.12237
0.12221
0.12205
0.12189
0.12158
0.12142
0.12111
0.12111
0.12127
0.12174
0.12221
0.12221
0.12237
0.12252
0.12284
0.12299
0.12331
0.12346
0.12346
0.12346
0.12346
0.12362
0.12362
0.12362
0.12362
0.12362
0.12362
0.12394
0.12425
0.12566
0.12708
0.12786
0.12928
0.13006
0.13069
0.13210
0.13399
0.13509
0.13572
0.13744
0.13807
0.13917
0.13980
0.14012
0.13980
0.14059
0.14043
0.14074
0.14106
0.14106
0.14137
0.14231
0.14357
0.14404
0.14514
0.14624
0.14656
0.14703
0.14718
0.14703
0.14687
0.14734
0.14750
0.14750
0.14813
0.14828
0.14860
0.14938
0.14985
0.15017
0.15001
0.15017
0.14970
0.14923
0.14907
0.14844
0.14844
0.14765
0.14750
0.14734
0.14734
0.14703
0.14703
0.14671
0.14624
0.14608
0.14530
0.14451
0.14388
0.14373
0.14373
0.14357
0.14388
0.14404
0.14404
0.14420
0.14388
0.14404
0.14436
0.14451
0.14467
0.14483
0.14467
0.14483
0.14467
0.14451
0.14436
0.14467
0.14467
0.14467
0.14498
0.14514
0.14561
0.14593
0.14640
0.14671
0.14687
0.14734
0.14750
0.14797
0.14797
0.14797
0.14844
0.14875
0.14891
0.14938
0.15001
0.14985
0.15017
0.15001
0.15017
0.15017
0.15080
0.15080
0.15111
0.15127
0.15127
0.15127
0.15127
0.15111
0.15174
0.15205
0.15252
0.15237
0.15237
0.15221
0.15205
0.15127
0.15095
0.15048
0.15017
0.14970
0.14938
0.14923
0.14891
0.14844
0.14828
0.14813
0.14797
0.14781
0.14781
0.14750
0.14734
0.14703
0.14671
0.14640
0.14593
0.14530
0.14498
0.14467
0.14451
0.14451
0.14436
0.14404
0.14388
0.14373
0.14357
0.14341
0.14294
0.14326
0.14373
0.14388
0.14436
0.14436
0.14436
0.14436
0.14404
0.14404
0.14373
0.14341
0.14341
0.14357
0.14357
0.14341
0.14326
0.14310
0.14294
0.14263
0.14231
0.14216
0.14200
0.14216
0.14200
0.14169
0.14153
0.14153
0.14153
0.14137
0.14090
0.14059
0.14059
0.14043
0.14027
0.14043
0.14059
0.14074
0.14121
0.14137
0.14137
0.14137
0.14153
0.14169
0.14184
0.14200
0.14231
0.14279
0.14279
0.14294
0.14294
0.14326
0.14326
0.14436
0.14467
0.14514
0.14514
0.14498
0.14498
0.14546
0.14514
0.14498
0.14483
0.14514
0.14451
0.14498
0.14498
0.14467
0.14451
0.14483
0.14498
0.14546
0.14593
0.14624
0.14640
0.14640
0.14671
0.14671
0.14703
0.14734
0.14718
0.14671
0.14703
0.14781
0.14813
0.14923
0.14923
0.14907
0.14923
0.15001
0.15064
0.15111
0.15190
0.15205
0.15252
0.15284
0.15268
0.15221
0.15221
0.15268
0.15284
0.15284
0.15300
0.15331
0.15362
0.15394
0.15441
0.15457
0.15441
0.15347
0.15315
0.15252
0.15252
0.15127
0.15111
0.15080
0.15048
0.15001
0.15001
0.14970
0.14938
0.14923
0.14891
0.14860
0.14828
0.14813
0.14781
0.14750
0.14781
0.14797
0.14813
0.14813
0.14797
0.14781
0.14718
0.14718
0.14765
0.14828
0.14891
0.14923
0.15033
0.14985
0.15064
0.15033
0.15017
0.14970
0.14891
0.14828
0.14797
0.14765
0.14750
0.14765
0.14750
0.14734
0.14703
0.14703
0.14703
0.14687
0.14671
0.14687
0.14687
0.14656
0.14671
0.14718
0.14781
0.14765
0.14797
0.14813
0.14813
0.14828
0.14828
0.14860
0.14891
0.14907
0.14875
0.14844
0.14765
0.14734
0.14734
0.14703
0.14734
0.14718
0.14718
0.14671
0.14656
0.14656
0.14640
0.14608
0.14593
0.14593
0.14577
0.14577
0.14577
0.14561
0.14561
0.14577
0.14577
0.14593
0.14577
0.14577
0.14561
0.14546
0.14530
0.14498
0.14498
0.14498
0.14498
0.14498
0.14483
0.14483
0.14483
0.14467
0.14451
0.14451
0.14436
0.14467
0.14467
0.14467
0.14483
0.14498
0.14498
0.14593
0.14640
0.14687
0.14734
0.14797
0.14860
0.14875
0.14970
0.15048
0.15127
0.15111
0.15142
0.15111
0.15095
0.15080
0.15095
0.15111
0.15111
0.15142
0.15158
0.15190
0.15221
0.15237
0.15252
0.15268
0.15268
0.15284
0.15300
0.15300
0.15331
0.15315
0.15331
0.15300
0.15252
0.15158
0.15190
0.15158
0.15127
0.15142
0.15158
0.15142
0.15095
0.15127
0.15158
0.15158
0.15064
0.15017
0.14985
0.14970
0.14923
0.14875
0.14828
0.14813
0.14781
0.14734
0.14703
0.14671
0.14640
0.14671
0.14561
0.14546
0.14483
0.14420
0.14388
0.14373
0.14373
0.14341
0.14310
0.14310
0.14263
0.14231
0.14169
0.14153
0.14137
0.14106
0.14090
0.14059
0.14043
0.14012
0.13996
0.13980
0.13980
0.13964
0.13933
0.13917
0.13902
0.13886
0.13886
0.13870
0.13854
0.13839
0.13823
0.13823
0.13807
0.13792
0.13792
0.13776
0.13807
0.13839
0.13839
0.13807
0.13776
0.13776
0.13776
0.13760
0.13744
0.13744
0.13792
0.13823
0.13854
0.13886
0.13917
0.13933
0.13949
0.13964
0.13996
0.13996
0.14090
0.14153
0.14200
0.14294
0.14357
0.14436
0.14514
0.14734
0.14891
0.14954
0.15095
0.15158
0.15205
0.15237
0.15268
0.15315
0.15347
0.15394
0.15347
0.15331
0.15284
0.15268
0.15268
0.15221
0.15190
0.15190
0.15080
0.15048
0.15033
0.15033
0.15033
0.14985
0.14954
0.14954
0.14954
0.14938
0.14938
0.14938
0.14923
0.14907
0.14923
0.14938
0.14907
0.14875
0.14844
0.14828
0.14781
0.14703
0.14687
0.14703
0.14734
0.14781
0.14797
0.14860
0.14907
0.14907
0.14907
0.14938
0.14970
0.15001
0.15017
0.15064
0.15127
0.15158
0.15205
0.15221
0.15237
0.15284
0.15284
0.15284
0.15315
0.15331
0.15347
0.15347
0.15347
0.15362
0.15378
0.15378
0.15378
0.15378
0.15378
0.15378
0.15394
0.15394
0.15410
0.15410
0.15410
0.15410
0.15394
0.15378
0.15347
0.15315
0.15331
0.15331
0.15315
0.15315
0.15331
0.15378
0.15441
0.15519
0.15614
0.15629
0.15614
0.15645
0.15692
0.15771
0.15802
0.15802
0.15849
0.15849
0.15881
0.15959
0.15975
0.16054
0.16148
0.16211
0.16242
0.16289
0.16336
0.16368
0.16399
0.16431
0.16462
0.16509
0.16556
0.16572
0.16603
0.16603
0.16635
0.16666
0.16698
0.16729
0.16776
0.16808
0.16839
0.16870
0.16886
0.16886
0.16917
0.16933
0.16965
0.16980
0.16996
0.17027
0.17043
0.17043
0.17043
0.17059
0.17027
0.17027
0.17012
0.16980
0.16965
0.16949
0.16949
0.16949
0.16933
0.16902
0.16902
0.16870
0.16839
0.16839
0.16808
0.16776
0.16760
0.16760
0.16760
0.16776
0.16745
0.16698
0.16603
0.16493
0.16368
0.16242
0.16116
0.16006
0.15881
0.15755
0.15629
0.15504
0.15394
0.15268
0.15190
0.15048
0.14970
0.14923
0.14844
0.14781
0.14828
0.14797
0.14828
0.14718
0.14781
0.14765
0.14781
0.14734
0.14734
0.14687
0.14640
0.14608
0.14561
0.14577
0.14608
0.14608
0.14593
0.14593
0.14593
0.14577
0.14546
0.14514
0.14498
0.14498
0.14451
0.14451
0.14451
0.14467
0.14483
0.14498
0.14514
0.14530
0.14530
0.14546
0.14561
0.14546
0.14561
0.14577
0.14561
0.14561
0.14577
0.14577
0.14608
0.14577
0.14530
0.14514
0.14546
0.14546
0.14498
0.14436
0.14467
0.14467
0.14498
0.14467
0.14483
0.14467
0.14420
0.14357
0.14326
0.14310
0.14279
0.14247
0.14216
0.14200
0.14184
0.14169
0.14153
0.14137
0.14106
0.14200
0.14326
0.14420
0.14467
0.14546
0.14577
0.14624
0.14608
0.14608
0.14656
0.14703
0.14734
0.14765
0.14813
0.14781
0.14844
0.14891
0.14907
0.14954
0.14938
0.14985
0.15033
0.15080
0.15064
0.15111
0.15095
0.15064
0.15048
0.15033
0.15033
0.15033
0.15017
0.14985
0.15001
0.15017
0.15033
0.15048
0.15080
0.15095
0.15111
0.15111
0.15111
0.15142
0.15142
0.15158
0.15174
0.15190
0.15205
0.15237
0.15237
0.15268
0.15284
0.15331
0.15378
0.15394
0.15441
0.15472
0.15535
0.15598
0.15614
0.15661
0.15692
0.15724
0.15771
0.15787
0.15818
0.15865
0.15881
0.15912
0.15912
0.15975
0.16006
0.16054
0.16132
0.16148
0.16148
0.16179
0.16226
0.16258
0.16305
0.16352
0.16431
0.16493
0.16525
0.16619
0.16650
0.16666
0.16729
0.16792
0.16745
0.16808
0.16776
0.16760
0.16792
0.16808
0.16776
0.16760
0.16776
0.16745
0.16760
0.16745
0.16713
0.16666
0.16603
0.16572
0.16525
0.16493
0.16446
0.16399
0.16415
0.16478
0.16446
0.16478
0.16493
0.16525
0.16540
0.16556
0.16572
0.16619
0.16619
0.16635
0.16650
0.16698
0.16698
0.16713
0.16729
0.16729
0.16729
0.16729
0.16745
0.16760
0.16760
0.16760
0.16760
0.16760
0.16760
0.16760
0.16776
0.16776
0.16776
0.16776
0.16792
0.16776
0.16776
0.16760
0.16760
0.16760
0.16760
0.16729
0.16745
0.16760
0.16808
0.16808
0.16855
0.16823
0.16823
0.16839
0.16855
0.16870
0.16870
0.16792
0.16808
0.16792
0.16808
0.16792
0.16792
0.16808
0.16776
0.16713
0.16682
0.16635
0.16635
0.16588
0.16540
0.16525
0.16509
0.16478
0.16446
0.16415
0.16399
0.16336
0.16273
0.16242
0.16211
0.16132
0.16085
0.16006
0.15975
0.15928
0.15896
0.15896
0.15865
0.15834
0.15834
0.15834
0.15787
0.15771
0.15755
0.15755
0.15739
0.15739
0.15739
0.15755
0.15739
0.15755
0.15755
0.15739
0.15708
0.15692
0.15677
0.15677
0.15645
0.15629
0.15629
0.15661
0.15677
0.15755
0.15771
0.15787
0.15787
0.15802
0.15818
0.15818
0.15865
0.15896
0.15928
0.15928
0.15959
0.15975
0.16022
0.16006
0.16022
0.16006
0.16006
0.16006
0.15991
0.16022
0.15991
0.15944
0.15975
0.15959
0.15975
0.15991
0.16022
0.16054
0.16022
0.16006
0.16006
0.16006
0.15991
0.15975
0.15959
0.15928
0.15912
0.15912
0.15896
0.15896
0.15881
0.15865
0.15865
0.15865
0.15865
0.15849
0.15881
0.15881
0.15881
0.15849
0.15818
0.15787
0.15755
0.15755
0.15755
0.15755
0.15755
0.15771
0.15787
0.15787
0.15802
0.15802
0.15802
0.15802
0.15818
0.15818
0.15818
0.15818
0.15818
0.15802
0.15802
0.15802
0.15787
0.15787
0.15771
0.15755
0.15755
0.15771
0.15834
0.15849
0.15896
0.15991
0.16022
0.16022
0.16054
0.16148
0.16116
0.16163
0.16163
0.16179
0.16211
0.16242
0.16289
0.16321
0.16336
0.16352
0.16336
0.16368
0.16399
0.16415
0.16399
0.16383
0.16368
0.16352
0.16368
0.16383
0.16383
0.16321
0.16305
0.16258
0.16226
0.16211
0.16179
0.16163
0.16163
0.16163
0.16179
0.16179
0.16148
0.16116
0.16116
0.16116
0.16101
0.16101
0.16101
0.16101
0.16101
0.16101
0.16101
0.16116
0.16132
0.16179
0.16163
0.16148
0.16132
0.16101
0.16069
0.16116
0.16163
0.16226
0.16242
0.16258
0.16242
0.16258
0.16273
0.16273
0.16289
0.16305
0.16305
0.16305
0.16321
0.16336
0.16336
0.16336
0.16336
0.16336
0.16336
0.16352
0.16368
0.16383
0.16399
0.16399
0.16415
0.16415
0.16383
0.16399
0.16415
0.16415
0.16462
0.16462
0.16478
0.16509
0.16540
0.16556
0.16556
0.16556
0.16572
0.16588
0.16588
0.16588
0.16556
0.16588
0.16588
0.16588
0.16588
0.16540
0.16525
0.16509
0.16525
0.16540
0.16525
0.16540
0.16556
0.16556
0.16556
0.16572
0.16572
0.16588
0.16572
0.16509
0.16509
0.16493
0.16509
0.16540
0.16572
0.16572
0.16572
0.16540
0.16415
0.16336
0.16305
0.16258
0.16258
0.16195
0.16148
0.16148
0.16101
0.16085
0.16054
0.16006
0.15975
0.15928
0.15912
0.15896
0.15865
0.15818
0.15818
0.15802
0.15787
0.15771
0.15755
0.15739
0.15724
0.15708
0.15692
0.15661
0.15614
0.15582
0.15551
0.15504
0.15504
0.15457
0.15410
0.15394
0.15362
0.15315
0.15315
0.15347
0.15284
0.15205
0.15268
0.15252
0.15252
0.15425
0.15425
0.15457
0.15535
0.15535
0.15519
0.15598
0.15771
0.15771
0.15724
0.15739
0.15692
0.15629
0.15629
0.15598
0.15582
0.15567
0.15598
0.15582
0.15551
0.15535
0.15519
0.15535
0.15519
0.15519
0.15504
0.15519
0.15488
0.15488
0.15457
0.15394
0.15378
0.15394
0.15410
0.15394
0.15252
0.15394
0.15488
0.15519
0.15519
0.15504
0.15504
0.15472
0.15488
0.15425
0.15410
0.15315
0.15252
0.15158
0.15095
0.15017
0.14970
0.14907
0.14891
0.14891
0.14875
0.14891
0.14907
0.14907
0.14891
0.14907
0.14954
0.14985
0.14985
0.14985
0.14985
0.14985
0.15017
0.15048
0.15048
0.15001
0.14970
0.14907
0.14860
0.14797
0.14734
0.14671
0.14608
0.14561
0.14561
0.14593
0.14624
0.14671
0.14671
0.14687
0.14703
0.14750
0.14797
0.14828
0.14907
0.14954
0.14985
0.15033
0.15095
0.15158
0.15268
0.15394
0.15457
0.15504
0.15535
0.15535
0.15567
0.15614
0.15582
0.15582
0.15598
0.15582
0.15614
0.15614
0.15551
0.15519
0.15519
0.15567
0.15598
0.15614
0.15614
0.15661
0.15677
0.15677
0.15692
0.15708
0.15708
0.15692
0.15677
0.15692
0.15708
0.15724
0.15582
0.15645
0.15661
0.15614
0.15614
0.15614
0.15645
0.15661
0.15692
0.15692
0.15739
0.15724
0.15708
0.15645
0.15598
0.15519
0.15535
0.15425
0.15410
0.15394
0.15410
0.15410
0.15441
0.15457
0.15504
0.15551
0.15598
0.15645
0.15755
0.15834
0.15912
0.15975
0.16038
0.16069
0.16101
0.16116
0.16132
0.16132
0.16132
0.16132
0.16116
0.16101
0.16085
0.16069
0.16054
0.16038
0.16022
0.16022
0.16022
0.16006
0.16022
0.16022
0.16006
0.16148
0.16116
0.16069
0.16195
0.16148
0.16211
0.16132
0.16226
0.16273
0.16352
0.16446
0.16493
0.16556
0.16540
0.16635
0.16603
0.16650
0.16682
0.16666
0.16603
0.16509
0.16462
0.16383
0.16415
0.16368
0.16383
0.16509
0.16635
0.16666
0.16650
0.16682
0.16650
0.16650
0.16682
0.16713
0.16745
0.16745
0.16745
0.16745
0.16776
0.16760
0.16760
0.16760
0.16729
0.16682
0.16619
0.16572
0.16493
0.16478
0.16446
0.16431
0.16383
0.16289
0.16195
0.16085
0.16038
0.16022
0.16006
0.16116
0.16116
0.16242
0.16258
0.16273
0.16226
0.16258
0.16242
0.16226
0.16226
0.16195
0.16226
0.16163
0.16069
0.16006
0.15944
0.15896
0.15849
0.15787
0.15755
0.15739
0.15724
0.15724
0.15739
0.15755
0.15771
0.15818
0.15802
0.15912
0.15928
0.15975
0.16022
0.16116
0.16148
0.16179
0.16195
0.16211
0.16211
0.16163
0.16148
0.16116
0.16054
0.15991
0.15959
0.15928
0.15896
0.15881
0.15865
0.15834
0.15834
0.15834
0.15849
0.15849
0.15818
0.15834
0.15849
0.15928
0.15944
0.15991
0.16006
0.16069
0.16054
0.16022
0.15928
0.15881
0.15928
0.15896
0.15896
0.15896
0.15849
0.15834
0.15865
0.15834
0.15802
0.15802
0.15771
0.15739
0.15724
0.15739
0.15739
0.15739
0.15755
0.15755
0.15771
0.15787
0.15787
0.15818
0.15834
0.15849
0.15881
0.15881
0.15912
0.15912
0.15928
0.15944
0.15881
0.15834
0.15755
0.15661
0.15677
0.15614
0.15614
0.15692
0.15661
0.15661
0.15661
0.15629
0.15598
0.15645
0.15677
0.15708
0.15739
0.15787
0.15802
0.15834
0.15849
0.15896
0.15944
0.15959
0.15975
0.15991
0.16038
0.16085
0.16116
0.16116
0.16163
0.16179
0.16211
0.16242
0.16226
0.16258
0.16273
0.16258
0.16195
0.16101
0.16085
0.16069
0.16038
0.15991
0.16006
0.16054
0.16022
0.15991
0.15959
0.16038
0.16054
0.16054
0.16085
0.16148
0.16226
0.16273
0.16321
0.16336
0.16321
0.16321
0.16321
0.16336
0.16258
0.16226
0.16132
0.16085
0.15991
0.15912
0.15881
0.15865
0.15865
0.15881
0.15865
0.15865
0.15881
0.15881
0.15881
0.15912
0.15944
0.15881
0.15896
0.15975
0.15881
0.15912
0.15881
0.15896
0.15959
0.15991
0.15975
0.15959
0.15944
0.15928
0.15881
0.15849
0.15802
0.15834
0.15834
0.15865
0.15881
0.15881
0.15881
0.15928
0.15959
0.15991
0.16038
0.16038
0.16038
0.16038
0.16038
0.16038
0.16038
0.16054
0.16085
0.16116
0.16148
0.16163
0.16179
0.16195
0.16226
0.16258
0.16305
0.16352
0.16336
0.16336
0.16368
0.16399
0.16399
0.16383
0.16383
0.16352
0.16383
0.16352
0.16305
0.16226
0.16242
0.16211
0.16258
0.16273
0.16273
0.16211
0.16116
0.16116
0.16116
0.16132
0.16101
0.16022
0.15959
0.15959
0.15944
0.15928
0.15912
0.15896
0.15928
0.15912
0.15865
0.15834
0.15834
0.15865
0.15849
0.15834
0.15865
0.15944
0.15928
0.16022
0.16054
0.16101
0.16148
0.16163
0.16179
0.16226
0.16258
0.16305
0.16336
0.16336
0.16352
0.16383
0.16415
0.16431
0.16446
0.16478
0.16478
0.16540
0.16556
0.16603
0.16650
0.16698
0.16682
0.16650
0.16635
0.16666
0.16698
0.16713
0.16698
0.16698
0.16713
0.16713
0.16698
0.16698
0.16713
0.16745
0.16745
0.16760
0.16729
0.16713
0.16698
0.16619
0.16619
0.16603
0.16619
0.16619
0.16588
0.16588
0.16572
0.16540
0.16540
0.16540
0.16540
0.16540
0.16556
0.16572
0.16572
0.16588
0.16619
0.16635
0.16635
0.16635
0.16635
0.16650
0.16635
0.16603
0.16588
0.16603
0.16619
0.16698
0.16713
0.16745
0.16808
0.16823
0.16839
0.16855
0.16839
0.16839
0.16823
0.16808
0.16823
0.16808
0.16870
0.16886
0.16886
0.16870
0.16870
0.16839
0.16823
0.16808
0.16823
0.16792
0.16792
0.16745
0.16745
0.16745
0.16682
0.16666
0.16650
0.16635
0.16619
0.16619
0.16619
0.16603
0.16603
0.16588
0.16588
0.16588
0.16588
0.16588
0.16588
0.16588
0.16588
0.16588
0.16588
0.16588
0.16588
0.16588
0.16588
0.16619
0.16635
0.16666
0.16666
0.16682
0.16729
0.16776
0.16776
0.16855
0.16792
0.16823
0.16823
0.16823
0.16760
0.16698
0.16588
0.16540
0.16572
0.16540
0.16509
0.16493
0.16493
0.16446
0.16446
0.16399
0.16336
0.16258
0.16211
0.16148
0.16132
0.16085
0.16069
0.16054
0.16038
0.15975
0.15928
0.15896
0.15865
0.15834
0.15787
0.15739
0.15677
0.15629
0.15567
0.15551
0.15519
0.15504
0.15488
0.15504
0.15519
0.15519
0.15519
0.15488
0.15519
0.15567
0.15598
0.15645
0.15692
0.15802
0.15849
0.15849
0.15865
0.15881
0.15896
0.15928
0.15959
0.16006
0.16038
0.16085
0.16132
0.16148
0.16195
0.16242
0.16258
0.16273
0.16289
0.16305
0.16321
0.16352
0.16321
0.16305
0.16305
0.16321
0.16321
0.16368
0.16431
0.16399
0.16446
0.16478
0.16509
0.16556
0.16588
0.16572
0.16603
0.16650
0.16619
0.16619
0.16588
0.16572
0.16556
0.16572
0.16588
0.16603
0.16603
0.16525
0.16462
0.16462
0.16478
0.16509
0.16446
0.16478
0.16478
0.16493
0.16493
0.16509
0.16509
0.16509
0.16540
0.16556
0.16588
0.16619
0.16588
0.16603
0.16588
0.16588
0.16588
0.16588
0.16603
0.16588
0.16572
0.16540
0.16525
0.16478
0.16446
0.16431
0.16399
0.16415
0.16399
0.16383
0.16336
0.16305
0.16289
0.16289
0.16273
0.16242
0.16258
0.16258
0.16289
0.16321
0.16352
0.16415
0.16415
0.16446
0.16446
0.16462
0.16446
0.16446
0.16478
0.16493
0.16509
0.16572
0.16588
0.16588
0.16588
0.16619
0.16635
0.16635
0.16635
0.16635
0.16635
0.16650
0.16666
0.16650
0.16650
0.16698
0.16682
0.16635
0.16588
0.16588
0.16619
0.16619
0.16588
0.16588
0.16556
0.16556
0.16556
0.16572
0.16572
0.16540
0.16478
0.16446
0.16415
0.16383
0.16368
0.16368
0.16336
0.16368
0.16383
0.16383
0.16383
0.16383
0.16383
0.16383
0.16368
0.16336
0.16289
0.16321
0.16226
0.16195
0.16211
0.16211
0.16242
0.16226
0.16226
0.16226
0.16242
0.16273
0.16273
0.16289
0.16305
0.16336
0.16336
0.16336
0.16352
0.16368
0.16352
0.16305
0.16336
0.16368
0.16399
0.16399
0.16415
0.16415
0.16431
0.16415
0.16415
0.16383
0.16399
0.16383
0.16336
0.16352
0.16368
0.16368
0.16368
0.16352
0.16336
0.16336
0.16336
0.16352
0.16352
0.16352
0.16352
0.16352
0.16352
0.16352
0.16383
0.16399
0.16415
0.16431
0.16478
0.16509
0.16540
0.16572
0.16603
0.16572
0.16556
0.16588
0.16603
0.16603
0.16619
0.16619
0.16603
0.16603
0.16556
0.16572
0.16556
0.16556
0.16556
0.16540
0.16540
0.16556
0.16556
0.16556
0.16556
0.16572
0.16572
0.16556
0.16572
0.16588
0.16603
0.16619
0.16650
0.16666
0.16698
0.16698
0.16729
0.16713
0.16729
0.16729
0.16729
0.16713
0.16713
0.16745
0.16713
0.16713
0.16729
0.16729
0.16698
0.16713
0.16713
0.16729
0.16745
0.16792
0.16839
0.16855
0.16886
0.16917
0.16949
0.16996
0.17043
0.17059
0.17090
0.17122
0.17153
0.17153
0.17153
0.17059
0.17059
0.17059
0.17059
0.17059
0.16949
0.16933
0.16933
0.16808
0.16698
0.16635
0.16619
0.16572
0.16572
0.16556
0.16462
0.16462
0.16399
0.16368
0.16321
0.16273
0.16258
0.16226
0.16211
0.16195
0.16179
0.16179
0.16258
0.16321
0.16383
0.16431
0.16493
0.16603
0.16666
0.16666
0.16682
0.16666
0.16619
0.16588
0.16525
0.16478
0.16415
0.16336
0.16273
0.16211
0.16163
0.16132
0.16116
0.16085
0.16116
0.16085
0.16085
0.16132
0.16085
0.16116
0.16163
0.16226
0.16226
0.16273
0.16305
0.16305
0.16305
0.16273
0.16258
0.16258
0.16211
0.16195
0.16195
0.16179
0.16179
0.16179
0.16163
0.16163
0.16179
0.16163
0.16163
0.16163
0.16148
0.16116
0.16085
0.16054
0.16006
0.16006
0.16006
0.16006
0.15991
0.15881
0.15802
0.15755
0.15708
0.15629
0.15582
0.15488
0.15567
0.15488
0.15457
0.15488
0.15567
0.15410
0.15252
0.15300
0.15252
0.15064
0.14860
0.14954
0.14781
0.14671
0.14656
0.14593
0.14561
0.14451
0.14420
0.14404
0.14326
0.14231
0.14247
0.14216
0.14137
0.14059
0.14012
0.13949
0.13823
0.13839
0.13917
0.13964
0.13949
0.13917
0.13964
0.13996
0.14012
0.14027
0.14043
0.14012
0.14012
0.14012
0.14012
0.13996
0.13964
0.13964
0.13964
0.14012
0.14090
0.14184
0.14279
0.14373
0.14498
0.14498
0.14483
0.14640
0.14546
0.14530
0.14420
0.14514
0.14577
0.14608
0.14593
0.14656
0.14687
0.14797
0.14765
0.14750
0.14671
0.14718
0.14671
0.14656
0.14671
0.14671
0.14750
0.14734
0.14797
0.14860
0.14923
0.14985
0.15080
0.15190
0.15268
0.15315
0.15410
0.15582
0.15692
0.15739
0.15802
0.15849
0.15912
0.15928
0.16022
0.16085
0.16163
0.16211
0.16273
0.16336
0.16399
0.16446
0.16509
0.16572
0.16603
0.16682
0.16713
0.16792
0.16870
0.16949
0.17012
0.17075
0.17075
0.17137
0.17200
0.17247
0.17294
0.17326
0.17342
0.17389
0.17420
0.17436
0.17483
0.17514
0.17577
0.17624
0.17719
0.17781
0.17829
0.17844
0.17860
0.17844
0.17860
0.17923
0.17891
0.17938
0.18033
0.18048
0.18096
0.18048
0.18080
0.18033
0.17986
0.17923
0.17891
0.17844
0.17797
0.17734
0.17624
0.17577
0.17404
0.17342
0.17263
0.17216
0.17200
0.17122
0.17075
0.17043
0.17012
0.16965
0.16902
0.16855
0.16855
0.16839
0.16792
0.16760
0.16713
0.16682
0.16713
0.16682
0.16666
0.16650
0.16619
0.16603
0.16556
0.16493
0.16446
0.16415
0.16352
0.16336
0.16305
0.16305
0.16273
0.16242
0.16211
0.16195
0.16163
0.16148
0.16148
0.16132
0.16116
0.16085
0.16085
0.16069
0.16069
0.16054
0.16054
0.16069
0.16069
0.16101
0.16179
0.16195
0.16258
0.16352
0.16478
0.16525
0.16603
0.16635
0.16776
0.16855
0.16902
0.16949
0.16996
0.17075
0.17153
0.17200
0.17247
0.17310
0.17373
0.17404
0.17499
0.17609
0.17640
0.17656
0.17766
0.17844
0.17907
0.17938
0.17986
0.18033
0.18080
0.18143
0.18190
0.18237
0.18284
0.18300
0.18331
0.18347
0.18363
0.18378
0.18394
0.18425
0.18410
0.18394
0.18394
0.18410
0.18410
0.18410
0.18394
0.18410
0.18410
0.18425
0.18410
0.18410
0.18410
0.18410
0.18410
0.18378
0.18363
0.18347
0.18315
0.18268
0.18206
0.18127
0.18033
0.18001
0.17938
0.17923
0.17891
0.17860
0.17813
0.17766
0.17750
0.17703
0.17703
0.17719
0.17671
0.17640
0.17656
0.17656
0.17671
0.17671
0.17703
0.17719
0.17719
0.17734
0.17719
0.17734
0.17766
0.17781
0.17781
0.17813
0.17844
0.17876
0.17923
0.17938
0.17986
0.18017
0.18017
0.18001
0.17954
0.17954
0.17954
0.17970
0.17954
0.18048
0.18064
0.18064
0.18080
0.18096
0.18096
0.18127
0.18127
0.18127
0.18143
0.18174
0.18190
0.18206
0.18221
0.18206
0.18206
0.18221
0.18206
0.18143
0.18096
0.18048
0.18001
0.17986
0.17954
0.17907
0.17876
0.17829
0.17797
0.17766
0.17750
0.17703
0.17656
0.17656
0.17624
0.17624
0.17624
0.17624
0.17624
0.17640
0.17624
0.17609
0.17593
0.17577
0.17546
0.17546
0.17546
0.17546
0.17546
0.17562
0.17562
0.17562
0.17562
0.17562
0.17562
0.17577
0.17546
0.17530
0.17546
0.17562
0.17577
0.17577
0.17546
0.17546
0.17624
0.17640
0.17640
0.17609
0.17640
0.17656
0.17703
0.17687
0.17703
0.17719
0.17719
0.17750
0.17781
0.17797
0.17813
0.17813
0.17829
0.17860
0.17860
0.17860
0.17829
0.17703
0.17562
0.17546
0.17483
0.17420
0.17373
0.17373
0.17357
0.17326
0.17326
0.17310
0.17279
0.17216
0.17216
0.17185
0.17169
0.17137
0.17059
0.17043
0.17027
0.17012
0.16996
0.16965
0.16949
0.16902
0.16917
0.16965
0.16996
0.16933
0.16917
0.16886
0.16870
0.16855
0.16808
0.16808
0.16808
0.16792
0.16776
0.16776
0.16776
0.16760
0.16760
0.16776
0.16776
0.16745
0.16760
0.16745
0.16745
0.16745
0.16760
0.16760
0.16760
0.16729
0.16729
0.16698
0.16682
0.16650
0.16635
0.16619
0.16603
0.16603
0.16572
0.16556
0.16588
0.16619
0.16619
0.16619
0.16619
0.16603
0.16603
0.16588
0.16588
0.16619
0.16635
0.16635
0.16650
0.16682
0.16713
0.16682
0.16729
0.16729
0.16776
0.16823
0.16855
0.16855
0.16870
0.16886
0.16886
0.16855
0.16886
0.16902
0.16917
0.16933
0.16902
0.16917
0.16902
0.16902
0.16902
0.16902
0.16902
0.16902
0.16886
0.16886
0.16870
0.16855
0.16855
0.16839
0.16823
0.16823
0.16855
0.16855
0.16870
0.16870
0.16855
0.16855
0.16839
0.16808
0.16792
0.16776
0.16792
0.16792
0.16808
0.16823
0.16839
0.16839
0.16855
0.16870
0.16886
0.16996
0.17090
0.17185
0.17216
0.17310
0.17326
0.17389
0.17483
0.17562
0.17609
0.17687
0.17766
0.17781
0.17671
0.17734
0.17797
0.17797
0.17797
0.17813
0.17829
0.17860
0.17891
0.17907
0.17938
0.18064
0.18127
0.18190
0.18268
0.18347
0.18378
0.18410
0.18425
0.18457
0.18504
0.18567
0.18614
0.18692
0.18771
0.18818
0.18834
0.18865
0.18881
0.18897
0.18928
0.18944
0.18960
0.18991
0.19007
0.19038
0.19054
0.19022
0.18991
0.19022
0.18975
0.18960
0.18928
0.18912
0.18928
0.18928
0.18960
0.18975
0.19038
0.19022
0.19038
0.19022
0.19022
0.19054
0.19069
0.19085
0.19117
0.19117
0.19132
0.19101
0.19069
0.19038
0.18975
0.18960
0.18944
0.18912
0.18865
0.18802
0.18724
0.18692
0.18677
0.18677
0.18661
0.18661
0.18645
0.18661
0.18661
0.18661
0.18661
0.18630
0.18614
0.18614
0.18567
0.18535
0.18535
0.18535
0.18520
0.18473
0.18410
0.18300
0.18143
0.18158
0.18127
0.18033
0.17891
0.17813
0.17750
0.17766
0.17734
0.17719
0.17750
0.17514
0.17577
0.17750
0.17829
0.17844
0.17907
0.17938
0.17860
0.17907
0.17891
0.17860
0.17750
0.17671
0.17593
0.17546
0.17467
0.17420
0.17357
0.17279
0.17247
0.17247
0.17185
0.17185
0.17137
0.17090
0.17090
0.17090
0.17090
0.17059
0.17027
0.16996
0.16949
0.16902
0.16870
0.16839
0.16776
0.16729
0.16666
0.16619
0.16556
0.16509
0.16462
0.16415
0.16383
0.16352
0.16321
0.16336
0.16321
0.16321
0.16273
0.16226
0.16195
0.16179
0.16101
0.16038
0.15959
0.15881
0.15834
0.15787
0.15787
0.15771
0.15739
0.15739
0.15692
0.15677
0.15614
0.15582
0.15519
0.15488
0.15425
0.15362
0.15331
0.15237
0.15190
0.15142
0.15190
0.15221
0.15221
0.15315
0.15394
0.15488
0.15519
0.15645
0.15834
0.16069
0.16242
0.16368
0.16446
0.16525
0.16493
0.16588
0.16745
0.16839
0.16980
0.17090
0.17279
0.17247
0.17326
0.17420
0.17467
0.17562
0.17640
0.17671
0.17640
0.17577
0.17609
0.17624
0.17609
0.17624
0.17609
0.17562
0.17609
0.17609
0.17640
0.17656
0.17671
0.17703
0.17734
0.17671
0.17640
0.17671
0.17687
0.17656
0.17640
0.17624
0.17671
0.17656
0.17624
0.17562
0.17562
0.17546
0.17546
0.17530
0.17514
0.17483
0.17467
0.17452
0.17452
0.17467
0.17483
0.17483
0.17483
0.17530
0.17530
0.17420
0.17436
0.17452
0.17436
0.17499
0.17562
0.17593
0.17640
0.17671
0.17671
0.17687
0.17766
0.17797
0.17813
0.17813
0.17813
0.17813
0.17797
0.17813
0.17813
0.17813
0.17829
0.17844
0.17923
0.17954
0.17986
0.18033
0.18033
0.18048
0.18064
0.18064
0.18064
0.18096
0.18111
0.18143
0.18048
0.17938
0.17734
0.17671
0.17577
0.17546
0.17499
0.17452
0.17342
0.17310
0.17263
0.17232
0.17200
0.17169
0.17122
0.17106
0.17090
0.17059
0.17059
0.17027
0.16996
0.16996
0.16949
0.16902
0.16886
0.16855
0.16855
0.16823
0.16808
0.16760
0.16729
0.16698
0.16682
0.16666
0.16666
0.16650
0.16635
0.16619
0.16588
0.16525
0.16509
0.16478
0.16446
0.16399
0.16352
0.16305
0.16305
0.16305
0.16305
0.16305
0.16305
0.16305
0.16321
0.16305
0.16305
0.16321
0.16336
0.16336
0.16368
0.16352
0.16399
0.16415
0.16446
0.16493
0.16556
0.16603
0.16729
0.16823
0.16760
0.16713
0.16745
0.16823
0.16902
0.16965
0.17012
0.17090
0.17122
0.17137
0.17137
0.17106
0.17106
0.17122
0.17137
0.17200
0.17310
0.17357
0.17404
0.17452
0.17514
0.17530
0.17530
0.17499
0.17514
0.17452
0.17420
0.17389
0.17389
0.17404
0.17404
0.17436
0.17452
0.17499
0.17499
0.17499
0.17546
0.17530
0.17483
0.17467
0.17499
0.17546
0.17546
0.17546
0.17577
0.17609
0.17609
0.17577
0.17546
0.17530
0.17530
0.17562
0.17514
0.17671
0.17530
0.17546
0.17530
0.17483
0.17499
0.17530
0.17530
0.17483
0.17467
0.17452
0.17420
0.17373
0.17373
0.17342
0.17310
0.17263
0.17216
0.17185
0.17200
0.17090
0.17043
0.16933
0.16902
0.16886
0.16823
0.16792
0.16729
0.16776
0.16682
0.16650
0.16572
0.16525
0.16446
0.16431
0.16352
0.16289
0.16258
0.16132
0.16038
0.16069
0.16054
0.16054
0.16022
0.16038
0.16054
0.16069
0.16069
0.16085
0.16101
0.16101
0.16132
0.16148
0.16148
0.16163
0.16163
0.16163
0.16179
0.16179
0.16163
0.16148
0.16132
0.16116
0.16116
0.16101
0.16069
0.16054
0.16022
0.15991
0.15975
0.15975
0.15959
0.15944
0.15944
0.15944
0.15944
0.15959
0.15959
0.15959
0.15944
0.15944
0.15928
0.15928
0.15928
0.15928
0.15912
0.15896
0.15896
0.15896
0.15896
0.15881
0.15849
0.15865
0.15912
0.15959
0.15991
0.16054
0.16054
0.16069
0.16069
0.16069
0.16054
0.16069
0.16116
0.16179
0.16289
0.16446
0.16493
0.16556
0.16603
0.16635
0.16666
0.16603
0.16525
0.16556
0.16619
0.16635
0.16666
0.16698
0.16698
0.16729
0.16792
0.16839
0.16870
0.16933
0.16980
0.17043
0.17090
0.17075
0.17122
0.17200
0.17232
0.17263
0.17326
0.17357
0.17357
0.17357
0.17373
0.17420
0.17452
0.17483
0.17514
0.17530
0.17546
0.17577
0.17609
0.17671
0.17703
0.17734
0.17750
0.17781
0.17797
0.17781
0.17797
0.17844
0.17891
0.17829
0.17734
0.17703
0.17781
0.17860
0.17891
0.17938
0.17986
0.18001
0.17970
0.17938
0.17891
0.17797
0.17797
0.17703
0.17671
0.17609
0.17514
0.17420
0.17420
0.17404
0.17326
0.17294
0.17279
0.17263
0.17200
0.17216
0.17153
0.17122
0.17169
0.17247
0.17310
0.17373
0.17404
0.17373
0.17357
0.17357
0.17342
0.17294
0.17279
0.17263
0.17216
0.17153
0.17106
0.17012
0.16949
0.16886
0.16808
0.16729
0.16666
0.16603
0.16603
0.16603
0.16588
0.16588
0.16572
0.16603
0.16572
0.16635
0.16823
0.16886
0.16949
0.17059
0.17216
0.17326
0.17326
0.17342
0.17326
0.17342
0.17373
0.17310
0.17326
0.17310
0.17263
0.17263
0.17263
0.17247
0.17232
0.17247
0.17216
0.17200
0.17216
0.17279
0.17310
0.17326
0.17373
0.17342
0.17294
0.17263
0.17279
0.17279
0.17310
0.17357
0.17310
0.17342
0.17467
0.17436
0.17373
0.17342
0.17342
0.17326
0.17326
0.17342
0.17389
0.17389
0.17357
0.17373
0.17389
0.17404
0.17452
0.17452
0.17483
0.17514
0.17593
0.17593
0.17656
0.17671
0.17703
0.17734
0.17797
0.17829
0.17876
0.17891
0.17923
0.17954
0.17970
0.17986
0.18001
0.18033
0.18048
0.18064
0.18080
0.18096
0.18080
0.18080
0.18080
0.18048
0.18048
0.18033
0.18017
0.17970
0.17970
0.17954
0.17970
0.17970
0.17986
0.17986
0.17986
0.17986
0.17907
0.17876
0.17813
0.17766
0.17687
0.17687
0.17687
0.17671
0.17577
0.17514
0.17530
0.17389
0.17373
0.17342
0.17263
0.17169
0.17090
0.17043
0.16965
0.16980
0.16917
0.16839
0.16760
0.16682
0.16682
0.16619
0.16619
0.16556
0.16556
0.16540
0.16525
0.16588
0.16572
0.16588
0.16572
0.16368
0.16336
0.16242
0.16226
0.16195
0.16273
0.16179
0.16258
0.16273
0.16321
0.16336
0.16352
0.16321
0.16321
0.16336
0.16336
0.16352
0.16383
0.16446
0.16493
0.16556
0.16588
0.16635
0.16729
0.16839
0.16917
0.16933
0.16933
0.16949
0.16980
0.17012
0.17059
0.17106
0.17153
0.17122
0.17122
0.17106
0.17090
0.17075
0.17075
0.17090
0.17106
0.17137
0.17185
0.17247
0.17294
0.17310
0.17342
0.17342
0.17310
0.17326
0.17373
0.17389
0.17404
0.17436
0.17467
0.17499
0.17546
0.17546
0.17546
0.17546
0.17546
0.17577
0.17640
0.17719
0.17766
0.17797
0.17797
0.17813
0.17860
0.17907
0.17923
0.17891
0.17891
0.17923
0.17891
0.17954
0.17876
0.17829
0.17766
0.17766
0.17703
0.17703
0.17703
0.17671
0.17640
0.17514
0.17483
0.17452
0.17404
0.17389
0.17436
0.17420
0.17404
0.17389
0.17373
0.17373
0.17389
0.17373
0.17294
0.17216
0.17137
0.17106
0.17106
0.17043
0.17075
0.17122
0.17169
0.17169
0.17185
0.17216
0.17232
0.17279
0.17294
0.17263
0.17232
0.17200
0.17216
0.17294
0.17357
0.17404
0.17483
0.17546
0.17483
0.17279
0.17294
0.17294
0.17200
0.17263
0.17342
0.17389
0.17389
0.17452
0.17467
0.17530
0.17562
0.17562
0.17530
0.17452
0.17389
0.17216
0.17200
0.17137
0.16980
0.16949
0.16855
0.16933
0.16980
0.16949
0.16839
0.16713
0.16745
0.16666
0.16650
0.16650
0.16635
0.16619
0.16635
0.16635
0.16619
0.16572
0.16556
0.16509
0.16493
0.16446
0.16383
0.16242
0.16148
0.16085
0.16054
0.16022
0.16022
0.16022
0.15991
0.15959
0.15912
0.15881
0.15834
0.15771
0.15739
0.15708
0.15692
0.15661
0.15645
0.15567
0.15457
0.15488
0.15535
0.15457
0.15488
0.15410
0.15378
0.15362
0.15315
0.15284
0.15284
0.15252
0.15315
0.15252
0.15237
0.15252
0.15190
0.15142
0.15142
0.15174
0.15205
0.15221
0.15252
0.15284
0.15300
0.15284
0.15268
0.15284
0.15268
0.15268
0.15252
0.15237
0.15237
0.15268
0.15315
0.15362
0.15425
0.15519
0.15488
0.15472
0.15441
0.15394
0.15331
0.15331
0.15441
0.15614
0.15661
0.15692
0.15787
0.15771
0.15755
0.15739
0.15692
0.15708
0.15802
0.15928
0.15881
0.15944
0.15975
0.16022
0.16101
0.16054
0.16054
0.15975
0.15944
0.15896
0.15865
0.15834
0.15771
0.15818
0.15802
0.15834
0.15787
0.15787
0.15818
0.15818
0.15849
0.15912
0.16006
0.16022
0.16038
0.16006
0.16054
0.16116
0.16163
0.16179
0.16195
0.16258
0.16242
0.16226
0.16195
0.16179
0.16101
0.15944
0.15849
0.15787
0.15755
0.15739
0.15755
0.15787
0.15881
0.15944
0.15928
0.15896
0.15975
0.15991
0.15975
0.16038
0.16069
0.16148
0.16211
0.16273
0.16321
0.16352
0.16431
0.16446
0.16525
0.16619
0.16650
0.16713
0.16745
0.16823
0.16965
0.17043
0.17169
0.17263
0.17279
0.17263
0.17247
0.17263
0.17294
0.17342
0.17373
0.17357
0.17357
0.17326
0.17342
0.17326
0.17342
0.17436
0.17436
0.17483
0.17514
0.17546
0.17562
0.17593
0.17640
0.17703
0.17750
0.17781
0.17797
0.17844
0.17860
0.17907
0.17923
0.17923
0.17907
0.17907
0.17923
0.17970
0.18001
0.18048
0.18080
0.18143
0.18206
0.18237
0.18268
0.18284
0.18315
0.18347
0.18347
0.18378
0.18410
0.18457
0.18457
0.18425
0.18253
0.18158
0.17970
0.17734
0.17373
0.17247
0.17043
0.16933
0.16776
0.16713
0.16603
0.16462
0.16431
0.16352
0.16273
0.16163
0.16069
0.15959
0.15802
0.15739
0.15629
0.15504
0.15410
0.15347
0.15268
0.15221
0.15127
0.15064
0.15017
0.15033
0.15017
0.15001
0.15080
0.15095
0.15127
0.15111
0.15080
0.15064
0.15048
0.15048
0.14985
0.15033
0.15080
0.15190
0.15300
0.15378
0.15425
0.15472
0.15488
0.15504
0.15519
0.15504
0.15551
0.15582
0.15567
0.15614
0.15614
0.15614
0.15598
0.15692
0.15677
0.15692
0.15692
0.15677
0.15677
0.15692
0.15645
0.15645
0.15645
0.15645
0.15692
0.15708
0.15724
0.15818
0.15896
0.15991
0.16054
0.16085
0.16148
0.16195
0.16273
0.16321
0.16321
0.16368
0.16399
0.16399
0.16462
0.16619
0.16698
0.16729
0.16713
0.16729
0.16713
0.16729
0.16729
0.16760
0.16760
0.16760
0.16823
0.16839
0.16855
0.16808
0.16808
0.16808
0.16823
0.16886
0.16839
0.16839
0.16886
0.16823
0.16839
0.16823
0.16808
0.16808
0.16839
0.16855
0.16823
0.16823
0.16792
0.16776
0.16760
0.16713
0.16698
0.16682
0.16666
0.16635
0.16603
0.16588
0.16572
0.16540
0.16509
0.16478
0.16509
0.16572
0.16603
0.16635
0.16745
0.16808
0.16839
0.16855
0.16855
0.16870
0.16902
0.16792
0.16870
0.16713
0.16776
0.16745
0.16745
0.16713
0.16682
0.16666
0.16666
0.16650
0.16619
0.16556
0.16509
0.16509
0.16493
0.16446
0.16431
0.16415
0.16415
0.16431
0.16415
0.16383
0.16399
0.16383
0.16383
0.16383
0.16368
0.16336
0.16305
0.16273
0.16258
0.16226
0.16195
0.16195
0.16179
0.16163
0.16148
0.16132
0.16132
0.16101
0.16085
0.16069
0.16054
0.16038
0.16022
0.16006
0.15991
0.15975
0.15975
0.15991
0.15959
0.15975
0.15991
0.15959
0.15944
0.15928
0.15865
0.15881
0.15912
0.15991
0.16069
0.16101
0.16148
0.16163
0.16163
0.16211
0.16195
0.16226
0.16258
0.16226
0.16273
0.16273
0.16289
0.16321
0.16399
0.16478
0.16540
0.16619
0.16666
0.16745
0.16760
0.16776
0.16808
0.16855
0.16839
0.16902
0.16855
0.16870
0.16823
0.16808
0.16776
0.16760
0.16745
0.16745
0.16713
0.16713
0.16713
0.16682
0.16635
0.16603
0.16572
0.16540
0.16540
0.16509
0.16478
0.16478
0.16478
0.16556
0.16509
0.16525
0.16493
0.16462
0.16462
0.16446
0.16415
0.16383
0.16368
0.16368
0.16352
0.16336
0.16321
0.16336
0.16336
0.16305
0.16289
0.16289
0.16273
0.16242
0.16242
0.16226
0.16226
0.16211
0.16211
0.16195
0.16179
0.16179
0.16179
0.16179
0.16179
0.16148
0.16148
0.16116
0.16101
0.16069
0.16054
0.16038
0.16006
0.15991
0.15975
0.15944
0.15928
0.15896
0.15881
0.15865
0.15865
0.15849
0.15787
0.15787
0.15724
0.15755
0.15755
0.15708
0.15629
0.15629
0.15614
0.15551
0.15441
0.15410
0.15362
0.15362
0.15315
0.15284
0.15268
0.15252
0.15174
0.15174
0.15205
0.15142
0.15142
0.15048
0.15001
0.14954
0.14938
0.14938
0.14938
0.14954
0.14970
0.14970
0.15001
0.14985
0.14970
0.14970
0.14938
0.14923
0.14923
0.14923
0.14954
0.14954
0.14938
0.14923
0.14923
0.14938
0.14938
0.14938
0.14938
0.14938
0.14938
0.14938
0.14907
0.14907
0.14907
0.14923
0.14923
0.14891
0.14907
0.14923
0.14938
0.14875
0.14813
0.14844
0.14828
0.14781
0.14781
0.14813
0.14797
0.14813
0.14813
0.14860
0.14828
0.14828
0.14860
0.14844
0.14813
0.14781
0.14797
0.14813
0.14813
0.14813
0.14828
0.14781
0.14828
0.14828
0.14860
0.14860
0.14860
0.14860
0.14875
0.14875
0.14923
0.14923
0.14923
0.14907
0.14891
0.14907
0.14938
0.14954
0.14970
0.14970
0.15001
0.15064
0.15111
0.15142
0.15174
0.15221
0.15315
0.15315
0.15205
0.15190
0.15174
0.15158
0.15142
0.15048
0.15064
0.15001
0.14954
0.14844
0.14781
0.14671
0.14577
0.14546
0.14498
0.14451
0.14467
0.14514
0.14530
0.14561
0.14593
0.14624
0.14671
0.14671
0.14656
0.14671
0.14671
0.14687
0.14671
0.14718
0.14765
0.14813
0.14875
0.14875
0.14875
0.14923
0.14891
0.14828
0.14828
0.14765
0.14765
0.14765
0.14750
0.14718
0.14718
0.14718
0.14718
0.14718
0.14703
0.14703
0.14687
0.14750
0.14750
0.14765
0.14813
0.14781
0.14750
0.14781
0.14797
0.14813
0.14797
0.14813
0.14813
0.14813
0.14828
0.14813
0.14797
0.14781
0.14765
0.14750
0.14750
0.14750
0.14781
0.14797
0.14750
0.14734
0.14718
0.14734
0.14828
0.14907
0.15033
0.15095
0.15080
0.15095
0.15142
0.15205
0.15237
0.15315
0.15347
0.15394
0.15425
0.15378
0.15378
0.15394
0.15425
0.15362
0.15410
0.15347
0.15331
0.15331
0.15362
0.15362
0.15347
0.15300
0.15300
0.15300
0.15284
0.15315
0.15300
0.15300
0.15300
0.15300
0.15268
0.15252
0.15284
0.15252
0.15205
0.15190
0.15190
0.15268
0.15284
0.15237
0.15252
0.15237
0.15252
0.15237
0.15221
0.15221
0.15237
0.15237
0.15252
0.15252
0.15268
0.15284
0.15315
0.15331
0.15362
0.15378
0.15410
0.15457
0.15488
0.15488
0.15504
0.15535
0.15567
0.15598
0.15614
0.15661
0.15692
0.15692
0.15724
0.15755
0.15755
0.15771
0.15739
0.15677
0.15535
0.15488
0.15457
0.15425
0.15425
0.15488
0.15457
0.15504
0.15504
0.15457
0.15394
0.15394
0.15425
0.15457
0.15457
0.15441
0.15441
0.15410
0.15394
0.15378
0.15362
0.15347
0.15362
0.15347
0.15347
0.15347
0.15347
0.15347
0.15347
0.15347
0.15315
0.15300
0.15284
0.15268
0.15268
0.15268
0.15252
0.15237
0.15252
0.15237
0.15190
0.15190
0.15142
0.15127
0.15095
0.15064
0.15033
0.15017
0.15017
0.15001
0.14985
0.14970
0.14970
0.14954
0.14938
0.14938
0.14938
0.14970
0.14970
0.14985
0.15001
0.15017
0.15048
0.15080
0.15064
0.15095
0.15064
0.15001
0.14970
0.14954
0.14985
0.15017
0.15127
0.15158
0.15205
0.15221
0.15252
0.15300
0.15331
0.15315
0.15378
0.15362
0.15378
0.15378
0.15347
0.15315
0.15300
0.15300
0.15300
0.15300
0.15300
0.15315
0.15284
0.15205
0.15190
0.15127
0.15111
0.15127
0.15111
0.15064
0.15095
0.15080
0.15064
0.15080
0.15127
0.15158
0.15174
0.15190
0.15190
0.15221
0.15205
0.15221
0.15237
0.15205
0.15268
0.15284
0.15284
0.15284
0.15315
0.15315
0.15315
0.15300
0.15284
0.15300
0.15315
0.15331
0.15362
0.15362
0.15362
0.15362
0.15362
0.15362
0.15362
0.15362
0.15347
0.15347
0.15347
0.15347
0.15331
0.15331
0.15315
0.15315
0.15331
0.15331
0.15331
0.15315
0.15315
0.15315
0.15315
0.15300
0.15300
0.15284
0.15268
0.15252
0.15252
0.15237
0.15237
0.15252
0.15221
0.15190
0.15221
0.15268
0.15331
0.15362
0.15394
0.15394
0.15472
0.15441
0.15488
0.15519
0.15567
0.15582
0.15629
0.15645
0.15645
0.15598
0.15614
0.15567
0.15519
0.15519
0.15567
0.15504
0.15457
0.15488
0.15472
0.15441
0.15425
0.15441
0.15425
0.15425
0.15394
0.15425
0.15535
0.15472
0.15692
0.15739
0.15802
0.15834
0.15896
0.15896
0.15912
0.15959
0.15959
0.15865
0.15724
0.15645
0.15598
0.15551
0.15535
0.15567
0.15614
0.15661
0.15771
0.15849
0.15896
0.15944
0.16069
0.16226
0.16273
0.16321
0.16383
0.16462
0.16509
0.16572
0.16588
0.16588
0.16619
0.16603
0.16603
0.16619
0.16603
0.16572
0.16572
0.16572
0.16556
0.16525
0.16509
0.16525
0.16556
0.16588
0.16619
0.16666
0.16682
0.16713
0.16776
0.16839
0.16886
0.16980
0.17059
0.17153
0.17247
0.17326
0.17342
0.17357
0.17326
0.17247
0.17200
0.17106
0.17027
0.16933
0.16808
0.16760
0.16745
0.16650
0.16635
0.16556
0.16383
0.16289
0.16242
0.16211
0.16163
0.16195
0.16195
0.16242
0.16273
0.16258
0.16321
0.16368
0.16321
0.16226
0.16211
0.16179
0.16132
0.16148
0.16148
0.16226
0.16195
0.16305
0.16305
0.16352
0.16446
0.16478
0.16540
0.16493
0.16462
0.16383
0.16321
0.16273
0.16273
0.16273
0.16289
0.16273
0.16242
0.16242
0.16258
0.16289
0.16336
0.16415
0.16509
0.16572
0.16635
0.16698
0.16698
0.16698
0.16713
0.16729
0.16745
0.16760
0.16760
0.16792
0.16792
0.16823
0.16839
0.16870
0.16855
0.16823
0.16902
0.16870
0.16839
0.16808
0.16823
0.16808
0.16776
0.16808
0.16839
0.16808
0.16823
0.16776
0.16776
0.16760
0.16698
0.16713
0.16635
0.16650
0.16619
0.16588
0.16619
0.16588
0.16682
0.16588
0.16619
0.16588
0.16603
0.16588
0.16588
0.16572
0.16540
0.16556
0.16525
0.16509
0.16446
0.16383
0.16321
0.16305
0.16273
0.16226
0.16195
0.16179
0.16163
0.16101
0.16085
0.16069
0.16022
0.16006
0.16006
0.16006
0.15991
0.15975
0.15959
0.15959
0.15928
0.15928
0.15912
0.15881
0.15881
0.15881
0.15896
0.15881
0.15881
0.15881
0.15896
0.15881
0.15896
0.15896
0.15881
0.15896
0.15881
0.15834
0.15834
0.15818
0.15818
0.15818
0.15834
0.15787
0.15818
0.15865
0.15912
0.15928
0.15896
0.15849
0.15755
0.15755
0.15787
0.15802
0.15818
0.15865
0.15944
0.15912
0.15912
0.15881
0.15849
0.15834
0.15834
0.15849
0.15865
0.15881
0.15912
0.15959
0.16006
0.16022
0.16006
0.15991
0.15975
0.15975
0.15959
0.15959
0.15944
0.15959
0.15959
0.15959
0.15944
0.15928
0.15928
0.15912
0.15834
0.15802
0.15834
0.15834
0.15787
0.15802
0.15834
0.15849
0.15818
0.15802
0.15771
0.15771
0.15755
0.15755
0.15755
0.15708
0.15661
0.15629
0.15598
0.15567
0.15535
0.15519
0.15488
0.15441
0.15394
0.15378
0.15362
0.15362
0.15347
0.15331
0.15252
0.15221
0.15190
0.15158
0.15127
0.15095
0.15033
0.15017
0.14954
0.14907
0.14860
0.14813
0.14781
0.14734
0.14656
0.14593
0.14577
0.14593
0.14624
0.14624
0.14656
0.14624
0.14624
0.14577
0.14561
0.14546
0.14498
0.14436
0.14498
0.14593
0.14656
0.14718
0.14813
0.14860
0.14954
0.15111
0.15205
0.15315
0.15425
0.15519
0.15692
0.15802
0.15928
0.15944
0.15959
0.15991
0.16038
0.16116
0.16163
0.16211
0.16226
0.16289
0.16273
0.16273
0.16273
0.16368
0.16352
0.16415
0.16415
0.16368
0.16383
0.16368
0.16431
0.16431
0.16478
0.16540
0.16603
0.16729
0.16776
0.16855
0.16917
0.16965
0.16980
0.17027
0.17090
0.17137
0.17169
0.17247
0.17310
0.17342
0.17373
0.17389
0.17436
0.17452
0.17420
0.17452
0.17499
0.17546
0.17562
0.17609
0.17656
0.17593
0.17499
0.17232
0.17279
0.17294
0.17153
0.17185
0.17216
0.17090
0.17137
0.16980
0.16949
0.16776
0.16776
0.16792
0.16823
0.16776
0.16808
0.16870
0.16902
0.16902
0.16886
0.16949
0.16980
0.17043
0.17185
0.17310
0.17373
0.17483
0.17577
0.17687
0.17750
0.17781
0.17829
0.17829
0.17876
0.17876
0.17829
0.17734
0.17624
0.17546
0.17483
0.17420
0.17389
0.17373
0.17389
0.17404
0.17404
0.17389
0.17389
0.17467
0.17546
0.17640
0.17687
0.17750
0.17829
0.17891
0.17986
0.18033
0.18111
0.18143
0.18158
0.18174
0.18111
0.17970
0.17923
0.17860
0.17891
0.17954
0.17876
0.17766
0.17703
0.17781
0.17719
0.17719
0.17609
0.17577
0.17483
0.17546
0.17577
0.17499
0.17389
0.17389
0.17530
0.17562
0.17671
0.17671
0.17656
0.17640
0.17719
0.17719
0.17687
0.17593
0.17530
0.17483
0.17499
0.17546
0.17514
0.17530
0.17546
0.17562
0.17577
0.17593
0.17546
0.17530
0.17514
0.17467
0.17420
0.17357
0.17279
0.17263
0.17294
0.17310
0.17342
0.17389
0.17389
0.17404
0.17404
0.17452
0.17467
0.17499
0.17530
0.17593
0.17624
0.17656
0.17640
0.17452
0.17436
0.17342
0.17137
0.17090
0.16980
0.16855
0.16839
0.16760
0.16698
0.16650
0.16619
0.16619
0.16588
0.16540
0.16509
0.16462
0.16321
0.16211
0.16101
0.16022
0.16006
0.16022
0.16022
0.16006
0.15975
0.15881
0.15975
0.16022
0.16148
0.16163
0.16226
0.16289
0.16336
0.16321
0.16305
0.16321
0.16383
0.16399
0.16446
0.16415
0.16446
0.16415
0.16431
0.16462
0.16493
0.16556
0.16603
0.16619
0.16635
0.16666
0.16666
0.16698
0.16713
0.16713
0.16745
0.16745
0.16729
0.16713
0.16713
0.16729
0.16745
0.16745
0.16713
0.16698
0.16698
0.16682
0.16698
0.16713
0.16745
0.16745
0.16729
0.16745
0.16792
0.16823
0.16808
0.16808
0.16808
0.16792
0.16776
0.16776
0.16808
0.16839
0.16839
0.16839
0.16855
0.16870
0.16886
0.16886
0.16902
0.16917
0.16949
0.16965
0.16965
0.16965
0.16980
0.16996
0.17027
0.17012
0.17012
0.16965
0.16933
0.16980
0.16996
0.17012
0.17059
0.17075
0.17059
0.16965
0.16965
0.16902
0.16965
0.16933
0.16886
0.16792
0.16886
0.16855
0.16823
0.16776
0.16823
0.16729
0.16760
0.16776
0.16666
0.16698
0.16619
0.16635
0.16603
0.16603
0.16619
0.16666
0.16603
0.16603
0.16525
0.16305
0.16226
0.16195
0.16179
0.16132
0.16069
0.16038
0.16069
0.16054
0.16069
0.16006
0.16022
0.16022
0.16022
0.16006
0.16022
0.16038
0.16038
0.16054
0.16054
0.16069
0.16069
0.16069
0.16085
0.16085
0.16101
0.16101
0.16116
0.16101
0.16085
0.16038
0.16054
0.16038
0.16038
0.16022
0.16006
0.16006
0.16006
0.16006
0.16006
0.16006
0.15975
0.15959
0.15944
0.15912
0.15881
0.15881
0.15881
0.15849
0.15865
0.15865
0.15881
0.15849
0.15865
0.15896
0.15991
0.16054
0.16116
0.16116
0.16116
0.16085
0.16085
0.16038
0.16022
0.16022
0.16006
0.16038
0.16038
0.16022
0.16038
0.16038
0.16022
0.15991
0.16022
0.16006
0.15991
0.15975
0.15944
0.15865
0.15834
0.15771
0.15771
0.15755
0.15724
0.15677
0.15677
0.15692
0.15645
0.15519
0.15425
0.15425
0.15425
0.15362
0.15300
0.15221
0.15190
0.15190
0.15095
0.15158
0.15142
0.15221
0.15268
0.15394
0.15410
0.15394
0.15410
0.15394
0.15410
0.15410
0.15472
0.15457
0.15457
0.15488
0.15457
0.15331
0.15457
0.15457
0.15535
0.15582
0.15645
0.15677
0.15708
0.15739
0.15708
0.15692
0.15755
0.15724
0.15724
0.15708
0.15771
0.15802
0.15849
0.15896
0.15959
0.15975
0.16022
0.16085
0.16069
0.16085
0.16085
0.16116
0.16148
0.16179
0.16242
0.16305
0.16368
0.16415
0.16462
0.16478
0.16540
0.16588
0.16635
0.16682
0.16760
0.16823
0.16870
0.16917
0.16965
0.16917
0.16949
0.16980
0.17027
0.17059
0.17090
0.17106
0.17106
0.17106
0.17106
0.17122
0.17122
0.17137
0.17137
0.17153
0.17153
0.17153
0.17200
0.17200
0.17169
0.17153
0.17075
0.17043
0.17027
0.16965
0.16870
0.16713
0.16698
0.16603
0.16572
0.16540
0.16383
0.16273
0.16321
0.16321
0.16321
0.16305
0.16305
0.16289
0.16336
0.16352
0.16352
0.16305
0.16258
0.16258
0.16211
0.16163
0.16211
0.16258
0.16258
0.16321
0.16321
0.16305
0.16273
0.16258
0.16289
0.16321
0.16383
0.16415
0.16493
0.16572
0.16572
0.16556
0.16478
0.16462
0.16478
0.16509
0.16556
0.16556
0.16556
0.16603
0.16650
0.16650
0.16666
0.16745
0.16745
0.16729
0.16760
0.16776
0.16792
0.16823
0.16839
0.16839
0.16808
0.16760
0.16745
0.16729
0.16745
0.16713
0.16682
0.16650
0.16572
0.16493
0.16383
0.16321
0.16211
0.16101
0.15944
0.15834
0.15771
0.15755
0.15708
0.15692
0.15677
0.15645
0.15629
0.15614
0.15598
0.15614
0.15629
0.15645
0.15645
0.15692
0.15849
0.15896
0.15991
0.16038
0.16069
0.16101
0.16069
0.16069
0.16101
0.16163
0.16148
0.16179
0.16163
0.16132
0.16116
0.16116
0.16101
0.16101
0.16132
0.16179
0.16226
0.16242
0.16289
0.16289
0.16273
0.16273
0.16289
0.16321
0.16336
0.16415
0.16446
0.16478
0.16509
0.16588
0.16588
0.16619
0.16650
0.16666
0.16698
0.16713
0.16729
0.16745
0.16760
0.16792
0.16808
0.16823
0.16839
0.16855
0.16902
0.16917
0.16949
0.16965
0.16996
0.17012
0.17043
0.17075
0.17090
0.17090
0.17090
0.17122
0.17137
0.17153
0.17169
0.17200
0.17185
0.17232
0.17247
0.17310
0.17373
0.17342
0.17357
0.17294
0.17216
0.17153
0.17012
0.16917
0.16823
0.16729
0.16619
0.16635
0.16509
0.16478
0.16383
0.16258
0.16195
0.16116
0.16085
0.15991
0.15991
0.15991
0.15959
0.16006
0.15975
0.15944
0.15912
0.15896
0.15865
0.15818
0.15755
0.15755
0.15755
0.15739
0.15677
0.15582
0.15504
0.15488
0.15472
0.15457
0.15457
0.15425
0.15394
0.15362
0.15300
0.15237
0.15158
0.15080
0.15017
0.14970
0.14923
0.14891
0.14891
0.14891
0.14891
0.14891
0.14875
0.14844
0.14828
0.14844
0.14828
0.14797
0.14765
0.14750
0.14718
0.14687
0.14656
0.14640
0.14624
0.14577
0.14546
0.14530
0.14498
0.14467
0.14451
0.14467
0.14451
0.14436
0.14404
0.14404
0.14404
0.14404
0.14388
0.14420
0.14388
0.14357
0.14310
0.14294
0.14263
0.14326
0.14341
0.14310
0.14263
0.14247
0.14184
0.14216
0.14247
0.14169
0.14121
0.14169
0.14279
0.14357
0.14593
0.14765
0.14891
0.14970
0.15064
0.15205
0.15237
0.15190
0.15300
0.15315
0.15347
0.15331
0.15394
0.15457
0.15519
0.15551
0.15567
0.15582
0.15645
0.15677
0.15692
0.15755
0.15771
0.15834
0.15865
0.15881
0.15881
0.15944
0.15928
0.16038
0.16116
0.16148
0.16163
0.16242
0.16211
0.16242
0.16226
0.16226
0.16226
0.16211
0.16226
0.16226
0.16179
0.16163
0.16195
0.16226
0.16242
0.16211
0.16211
0.16195
0.16179
0.16163
0.16132
0.16163
0.16148
0.16148
0.16132
0.16101
0.15991
0.15991
0.15991
0.15991
0.16006
0.16085
0.16163
0.16211
0.16211
0.16242
0.16211
0.16226
0.16258
0.16242
0.16195
0.16226
0.16226
0.16226
0.16211
0.16226
0.16273
0.16321
0.16352
0.16368
0.16383
0.16399
0.16462
0.16493
0.16478
0.16478
0.16493
0.16525
0.16540
0.16588
0.16619
0.16650
0.16650
0.16666
0.16682
0.16619
0.16572
0.16556
0.16509
0.16462
0.16431
0.16383
0.16352
0.16321
0.16289
0.16242
0.16226
0.16211
0.16148
0.16179
0.16179
0.16195
0.16132
0.16148
0.16258
0.16289
0.16242
0.16258
0.16163
0.16163
0.16163
0.16211
0.16195
0.16242
0.16211
0.16211
0.16258
0.16226
0.16179
0.16148
0.16085
0.16038
0.15991
0.15975
0.15975
0.15975
0.16006
0.16038
0.16085
0.16054
0.16179
0.16179
0.16368
0.16399
0.16446
0.16478
0.16509
0.16509
0.16540
0.16682
0.16698
0.16917
0.16980
0.16933
0.16980
0.16996
0.16980
0.16980
0.16870
0.16808
0.16619
0.16572
0.16509
0.16431
0.16321
0.16242
0.16226
0.16211
0.16226
0.16242
0.16195
0.16163
0.16148
0.16195
0.16273
0.16305
0.16352
0.16415
0.16478
0.16572
0.16603
0.16635
0.16650
0.16698
0.16666
0.16635
0.16603
0.16556
0.16509
0.16478
0.16415
0.16321
0.16242
0.16148
0.16069
0.16022
0.15991
0.15959
0.15912
0.15881
0.15865
0.15928
0.16006
0.16006
0.16006
0.16038
0.16101
0.16101
0.16101
0.16116
0.16116
0.16116
0.16101
0.16085
0.16085
0.16038
0.16006
0.15959
0.15912
0.15912
0.15959
0.15991
0.15991
0.15975
0.15959
0.15991
0.15928
0.15912
0.15849
0.15755
0.15755
0.15755
0.15677
0.15614
0.15598
0.15661
[truncated: 57,221,649 more chars]
