# Supplementary material for: Langevin equations from experimental data: The case of rotational diffusion in granular media
Source: PLoS One. 2019 Feb 22;14(2):e0212135. doi: 10.1371/journal.pone.0212135 (PMC6386351; doi:10.1371/journal.pone.0212135)
Supplement: S3 File — Angular position θ of the blade during the experiment with 2600 spheres, maximum acceleration 26.8g and duration of 12 hours. Sampling rate of 2000Hz. (ZIP) [file pone.0212135.s003.zip]

Archive with 1 entries (1 files):
- S3_File.dat
